# Supplementary material for: Single-cell ultra-high-throughput multiplexed chromatin and RNA profiling reveals gene regulatory dynamics
Source: Nat Methods. 2025 May 26;22(6):1213–25. doi: 10.1038/s41592-025-02700-8 (PMC12165849; doi:10.1038/s41592-025-02700-8)
Supplement: Supplementary file 3 — Supplementary Tables 1–19 except 11, 16 and 17. [file 41592_2025_2700_MOESM3_ESM.xlsx]

## Sheet: Supp. Tables Overview
Supplementary Table 1. SUM-seq oligonucleotide sequences
a) Description of SUM-seq oligos
b) Sequences of general SUM-seq oligonucleotides
c) Sequences of SUM-seq ATAC sample index oligonucleotides
d) Sequenced of SUM-seq RNA sample index oligonucleotides
Supplementary Table 2. M1 and M2 marker genes used for determining M1 and M2 scores
Supplementary Table 3. Gene set enrichment analysis (GSEA) for M1 and M2 early, sustained and late response factors
a) GSEA early, sustained, late response factors M1 macrophages
b) GSEA early, sustained, late response factors M2 macrophages
Supplementary Table 4. Top variable transcription factor (TF) motifs identified by ChromVAR and and motif enrichment in M1 and M2 MOFA (Multi-Omics Factor Analysis) factors
a) Top 10% most variable TF motifs in M1 polarization, filtered by those enriched in early, sustained and late response factors
b) Top 10% most variable TF motifs in M2 polarization, filtered by those enriched in early, sustained and late response factors
c) -log10 adjusted p values for motif enrichment analysis on cistopics associated with M1-polarisation relevant latent factors. Columns are cistopics and rows are motifs
d) -log10 adjusted p values for motif enrichment analysis on cistopics associated with M2-polarisation relevant latent factors. Columns are cistopics and rows are motifs
e) log 2 enrichment for motif enrichment analysis on cistopics associated with M1-polarisation relevant latent factors. Columns are cistopics and rows are motifs
f) log 2 enrichment for motif enrichment analysis on cistopics associated with M2-polarisation relevant latent factors. Columns are cistopics and rows are motifs
Supplementary Table 5. Gene regulatory network (GRN) connections for macrophages, filtered for TF-peak FDR =< 0.2 and peak-gene FDR =< 0.1
Supplementary Table 6. STAT1 regulons from the macrophage GRN
Supplementary Table 7. Disease SNP overlap with all regulons from macrophage GRN
Supplementary Table 8. Disease SNP overlap with STAT1/STAT2/IRF9 regulon from macrophage GRN
Supplementary Table 9. Expression, protein, splicing quantitative trait loci (e-, p-, sQTLs) for rs4810485 / 20_46119308_T_G , collated by Open Targets Genetics
a) eQTL_20_46119308_T_G-genes
b) pQTL_20_46119308_T_G-genes
c) sQTL_20_46119308_T_G-genes
Supplementary Table 10. Differential gene expression T cells calculated per stimulation condition (stimulated or restimulated) and per subset (results with p-value < 0.1)
Supplementary Table 12. Differential chromVAR deviations T cells per transcription factor (TF) motif calculated per stimulation condition (stimulated or restimulated) and per subset
Supplementary Table 13. Composition of the arrayed CRISRPi/a screen used for SUM-seq of lineage factors in hiPSC-derived embryoid bodies and monolayer differentiation
Supplementary Table 14. Gene regulatory network (GRN) connections for CRISPRa arrayed screen, filtered for TF-peak FDR =< 0.2 and peak-gene FDR =< 0.1
Supplementary Table 15. Gene regulatory network (GRN) connections for CRISPRi arrayed screen, filtered for TF-peak FDR =< 0.2 and peak-gene FDR =< 0.1
Supplementary Table 18. Differential motif accessibility within each DIV for CRISPRa cells grouped by the combination of cluster and perturbation target. Analysis compared each group against all other cells within a DIV
a) Day 0
b) Day 4
c) Day 12
d) Day 18-1
e) Day 18-2
Supplementary Table 19. Differential motif accessibility within each DIV for CRISPRi cells grouped by the combination of cluster and perturbation target. Analysis compared each group against all other cells within a DIV
a) Day 0
b) Day 4
c) Day 12
d) Day 18

## Sheet: Supp. Table 1a)
Supplementary Table 1a) Description of SUM-seq oligonucleotides
Tables with oligonucleotides required for the SUM-seq workflow. General olignucleotides, and those for the individual modalities are provided in seperate tabs (Supp. Table 1b-d).
Oligonucleotide name	name of the oligonucleotide
Sequence [5 '- 3']	oligonucleotide sequence in 5' to 3' orientation
Purification	Purification level of ordered oligonucleotides
Stock concentration [µM]	concentration of stock oligonucleotides in µM for long-term storage
Function	brief description for which purpose the oligonucleotide is used
Index sequence	sample pre-index sequence in 5'-3' orientation part of the oligonucleotide. Depending on the sequencing platform and modality either this sequence or the reverse complement is used for sample demultiplexing in silico

## Sheet: Supp. Table 1b)
Supplementary Table 1b) Sequences of general SUM-seq oligonucleotides
Oligonucleotide name	Sequence [5’ – 3’]	Purification	Stock concentration [µM]	Function
Mosaic-end oligo (ME-ddC)	[Phos]CTGTCTCTTATACACATCT[ddc]	HPLC	100	Used in oligonucleotide annealing and Tn5 assembly
Nextera Read 1 (R1N)	TCGTCGGCAGCGTCAGATGTGTATAAGAGACAG	HPLC	100	Used in oligonucleotide annealing and Tn5 assembly; introduces primer binding site for droplet barcoding
Blocking invdT oligo	GTCTCGTGGGCTCGGAGATGTGTATAAGAGACAG-[invdT]	HPLC	100	competing oligonucleotide to released pre-indexing oligonucleotides during droplet barcoding. Prevents Tn5 barcode hopping
Partial-P5-PTO	AATGATACGGCGACCACCGAG*A	HPLC	100	P5 Flowcell attachment - library amplification
TruseqR2	CAGACGTGTGCTCTTCCGATCT	HPLC	100	modality-specific amplification (RNA)
ATAC-spacer	CATACGGCAGAAGACGAAC	HPLC	100	modality-specific amplification (ATAC)
P7-i7-spacer	CAAGCAGAAGACGGCATACGAGAT[library_index]CATACGGCAGAAGACGAAC	HPLC	100	P7 Flowcell attachment - modality specific library amplification (ATAC) with the option to introduce a library index
Partial-P7-PTO	CAAGCAGAAGACGGCATACGA*G	HPLC	100	P7 Flowcell attachment - library amplification
P7_i7_TruSeqR2	CAAGCAGAAGACGGCATACGAGAT[library_index]GTGACTGGAGTTCAGACGTGTGCTCTTCCGATCT	HPLC	100	P7 Flowcell attachment - modality specific library amplification (RNA) with the option to introduce a library index

## Sheet: Supp. Table 1c)
Supplementary Table 1c) Sequences of SUM-seq ATAC sample index oligonucleotides
Oligonucleotide name	Oligonucleotide sequence [5' - 3']	Index sequence	Purification
SUMseq-ATAC-1	CATACGGCAGAAGACGAACACCTCCAACTAGTCTCGTGGGCTCGGAGATGTGTATAAGAGACAG	ACCTCCAACTA	HPLC
SUMseq-ATAC-2	CATACGGCAGAAGACGAACCGTTTCAGCCAGTCTCGTGGGCTCGGAGATGTGTATAAGAGACAG	CGTTTCAGCCA	HPLC
SUMseq-ATAC-3	CATACGGCAGAAGACGAACTAAGGTTAGATGTCTCGTGGGCTCGGAGATGTGTATAAGAGACAG	TAAGGTTAGAT	HPLC
SUMseq-ATAC-4	CATACGGCAGAAGACGAACATATACCAGACGTCTCGTGGGCTCGGAGATGTGTATAAGAGACAG	ATATACCAGAC	HPLC
SUMseq-ATAC-5	CATACGGCAGAAGACGAACGGAGAGACTGTGTCTCGTGGGCTCGGAGATGTGTATAAGAGACAG	GGAGAGACTGT	HPLC
SUMseq-ATAC-6	CATACGGCAGAAGACGAACCTCATCTTAGCGTCTCGTGGGCTCGGAGATGTGTATAAGAGACAG	CTCATCTTAGC	HPLC
SUMseq-ATAC-7	CATACGGCAGAAGACGAACAATTTGGCCGTGTCTCGTGGGCTCGGAGATGTGTATAAGAGACAG	AATTTGGCCGT	HPLC
SUMseq-ATAC-8	CATACGGCAGAAGACGAACTTAAGGAAGTAGTCTCGTGGGCTCGGAGATGTGTATAAGAGACAG	TTAAGGAAGTA	HPLC
SUMseq-ATAC-9	CATACGGCAGAAGACGAACACCGATCCAGAGTCTCGTGGGCTCGGAGATGTGTATAAGAGACAG	ACCGATCCAGA	HPLC
SUMseq-ATAC-10	CATACGGCAGAAGACGAACCAACGGGACTGGTCTCGTGGGCTCGGAGATGTGTATAAGAGACAG	CAACGGGACTG	HPLC
SUMseq-ATAC-11	CATACGGCAGAAGACGAACTCCAGTACAACGTCTCGTGGGCTCGGAGATGTGTATAAGAGACAG	TCCAGTACAAC	HPLC
SUMseq-ATAC-12	CATACGGCAGAAGACGAACGAGGACGATGCGTCTCGTGGGCTCGGAGATGTGTATAAGAGACAG	GAGGACGATGC	HPLC
SUMseq-ATAC-13	CATACGGCAGAAGACGAACAAGGGTCGCTTGTCTCGTGGGCTCGGAGATGTGTATAAGAGACAG	AAGGGTCGCTT	HPLC
SUMseq-ATAC-14	CATACGGCAGAAGACGAACCCCATGTAGCAGTCTCGTGGGCTCGGAGATGTGTATAAGAGACAG	CCCATGTAGCA	HPLC
SUMseq-ATAC-15	CATACGGCAGAAGACGAACGTGAAGTGGACGTCTCGTGGGCTCGGAGATGTGTATAAGAGACAG	GTGAAGTGGAC	HPLC
SUMseq-ATAC-16	CATACGGCAGAAGACGAACTAATAATTACAGTCTCGTGGGCTCGGAGATGTGTATAAGAGACAG	TAATAATTACA	HPLC
SUMseq-ATAC-17	CATACGGCAGAAGACGAACGCTGTAACGTGGTCTCGTGGGCTCGGAGATGTGTATAAGAGACAG	GCTGTAACGTG	HPLC
SUMseq-ATAC-18	CATACGGCAGAAGACGAACAAAAGCTGCGTGTCTCGTGGGCTCGGAGATGTGTATAAGAGACAG	AAAAGCTGCGT	HPLC
SUMseq-ATAC-19	CATACGGCAGAAGACGAACCGCGCAAACAGGTCTCGTGGGCTCGGAGATGTGTATAAGAGACAG	CGCGCAAACAG	HPLC
SUMseq-ATAC-20	CATACGGCAGAAGACGAACTAATTTTCCAAGTCTCGTGGGCTCGGAGATGTGTATAAGAGACAG	TAATTTTCCAA	HPLC
SUMseq-ATAC-21	CATACGGCAGAAGACGAACGGATACTGGTTGTCTCGTGGGCTCGGAGATGTGTATAAGAGACAG	GGATACTGGTT	HPLC
SUMseq-ATAC-22	CATACGGCAGAAGACGAACAGGGGGAAGCGGTCTCGTGGGCTCGGAGATGTGTATAAGAGACAG	AGGGGGAAGCG	HPLC
SUMseq-ATAC-23	CATACGGCAGAAGACGAACCAACGCCAAAAGTCTCGTGGGCTCGGAGATGTGTATAAGAGACAG	CAACGCCAAAA	HPLC
SUMseq-ATAC-24	CATACGGCAGAAGACGAACACGAAGCCTGTGTCTCGTGGGCTCGGAGATGTGTATAAGAGACAG	ACGAAGCCTGT	HPLC
SUMseq-ATAC-25	CATACGGCAGAAGACGAACTACGTTGCCAGGTCTCGTGGGCTCGGAGATGTGTATAAGAGACAG	TACGTTGCCAG	HPLC
SUMseq-ATAC-26	CATACGGCAGAAGACGAACAATTAACTTATGTCTCGTGGGCTCGGAGATGTGTATAAGAGACAG	AATTAACTTAT	HPLC
SUMseq-ATAC-27	CATACGGCAGAAGACGAACCTCGGTATGGGGTCTCGTGGGCTCGGAGATGTGTATAAGAGACAG	CTCGGTATGGG	HPLC
SUMseq-ATAC-28	CATACGGCAGAAGACGAACTCGTGTGAATTGTCTCGTGGGCTCGGAGATGTGTATAAGAGACAG	TCGTGTGAATT	HPLC
SUMseq-ATAC-29	CATACGGCAGAAGACGAACATAATTAGTTCGTCTCGTGGGCTCGGAGATGTGTATAAGAGACAG	ATAATTAGTTC	HPLC
SUMseq-ATAC-30	CATACGGCAGAAGACGAACGGCTAATTCCTGTCTCGTGGGCTCGGAGATGTGTATAAGAGACAG	GGCTAATTCCT	HPLC
SUMseq-ATAC-31	CATACGGCAGAAGACGAACAGAAGGTCGTGGTCTCGTGGGCTCGGAGATGTGTATAAGAGACAG	AGAAGGTCGTG	HPLC
SUMseq-ATAC-32	CATACGGCAGAAGACGAACCGTGAGGGGGTGTCTCGTGGGCTCGGAGATGTGTATAAGAGACAG	CGTGAGGGGGT	HPLC
SUMseq-ATAC-33	CATACGGCAGAAGACGAACTAGGCTAAAGGGTCTCGTGGGCTCGGAGATGTGTATAAGAGACAG	TAGGCTAAAGG	HPLC
SUMseq-ATAC-34	CATACGGCAGAAGACGAACGAAGTGGCTTCGTCTCGTGGGCTCGGAGATGTGTATAAGAGACAG	GAAGTGGCTTC	HPLC
SUMseq-ATAC-35	CATACGGCAGAAGACGAACATCGCATAGCGGTCTCGTGGGCTCGGAGATGTGTATAAGAGACAG	ATCGCATAGCG	HPLC
SUMseq-ATAC-36	CATACGGCAGAAGACGAACCTCCTAAGCTCGTCTCGTGGGCTCGGAGATGTGTATAAGAGACAG	CTCCTAAGCTC	HPLC
SUMseq-ATAC-37	CATACGGCAGAAGACGAACAAATCATGATTGTCTCGTGGGCTCGGAGATGTGTATAAGAGACAG	AAATCATGATT	HPLC
SUMseq-ATAC-38	CATACGGCAGAAGACGAACCGCATACGGAAGTCTCGTGGGCTCGGAGATGTGTATAAGAGACAG	CGCATACGGAA	HPLC
SUMseq-ATAC-39	CATACGGCAGAAGACGAACTGCAGCCACAGGTCTCGTGGGCTCGGAGATGTGTATAAGAGACAG	TGCAGCCACAG	HPLC
SUMseq-ATAC-40	CATACGGCAGAAGACGAACACCTGGTGCTTGTCTCGTGGGCTCGGAGATGTGTATAAGAGACAG	ACCTGGTGCTT	HPLC
SUMseq-ATAC-41	CATACGGCAGAAGACGAACGTTTTCATAAGGTCTCGTGGGCTCGGAGATGTGTATAAGAGACAG	GTTTTCATAAG	HPLC
SUMseq-ATAC-42	CATACGGCAGAAGACGAACAAACTGAGATGGTCTCGTGGGCTCGGAGATGTGTATAAGAGACAG	AAACTGAGATG	HPLC
SUMseq-ATAC-43	CATACGGCAGAAGACGAACCAGTGCGCTGTGTCTCGTGGGCTCGGAGATGTGTATAAGAGACAG	CAGTGCGCTGT	HPLC
SUMseq-ATAC-44	CATACGGCAGAAGACGAACTGAGTGGGCCAGTCTCGTGGGCTCGGAGATGTGTATAAGAGACAG	TGAGTGGGCCA	HPLC
SUMseq-ATAC-45	CATACGGCAGAAGACGAACATTCTCTCAACGTCTCGTGGGCTCGGAGATGTGTATAAGAGACAG	ATTCTCTCAAC	HPLC
SUMseq-ATAC-46	CATACGGCAGAAGACGAACCCTCCTTTACGGTCTCGTGGGCTCGGAGATGTGTATAAGAGACAG	CCTCCTTTACG	HPLC
SUMseq-ATAC-47	CATACGGCAGAAGACGAACAGAGAACTTTAGTCTCGTGGGCTCGGAGATGTGTATAAGAGACAG	AGAGAACTTTA	HPLC
SUMseq-ATAC-48	CATACGGCAGAAGACGAACTACTACCAGGTGTCTCGTGGGCTCGGAGATGTGTATAAGAGACAG	TACTACCAGGT	HPLC
SUMseq-ATAC-49	CATACGGCAGAAGACGAACATTGCTACATCGTCTCGTGGGCTCGGAGATGTGTATAAGAGACAG	ATTGCTACATC	HPLC
SUMseq-ATAC-50	CATACGGCAGAAGACGAACGGAGTCACACGGTCTCGTGGGCTCGGAGATGTGTATAAGAGACAG	GGAGTCACACG	HPLC
SUMseq-ATAC-51	CATACGGCAGAAGACGAACCGGTGGAGCTCGTCTCGTGGGCTCGGAGATGTGTATAAGAGACAG	CGGTGGAGCTC	HPLC
SUMseq-ATAC-52	CATACGGCAGAAGACGAACTTCGGCCCAATGTCTCGTGGGCTCGGAGATGTGTATAAGAGACAG	TTCGGCCCAAT	HPLC
SUMseq-ATAC-53	CATACGGCAGAAGACGAACACGAGACACGTGTCTCGTGGGCTCGGAGATGTGTATAAGAGACAG	ACGAGACACGT	HPLC
SUMseq-ATAC-54	CATACGGCAGAAGACGAACGTCTAGACAAAGTCTCGTGGGCTCGGAGATGTGTATAAGAGACAG	GTCTAGACAAA	HPLC
SUMseq-ATAC-55	CATACGGCAGAAGACGAACACCGTACGTTGGTCTCGTGGGCTCGGAGATGTGTATAAGAGACAG	ACCGTACGTTG	HPLC
SUMseq-ATAC-56	CATACGGCAGAAGACGAACCTAACCCTCTCGTCTCGTGGGCTCGGAGATGTGTATAAGAGACAG	CTAACCCTCTC	HPLC
SUMseq-ATAC-57	CATACGGCAGAAGACGAACTAGATTTAACTGTCTCGTGGGCTCGGAGATGTGTATAAGAGACAG	TAGATTTAACT	HPLC
SUMseq-ATAC-58	CATACGGCAGAAGACGAACAGATTAGAGTAGTCTCGTGGGCTCGGAGATGTGTATAAGAGACAG	AGATTAGAGTA	HPLC
SUMseq-ATAC-59	CATACGGCAGAAGACGAACGGGACGTTTTCGTCTCGTGGGCTCGGAGATGTGTATAAGAGACAG	GGGACGTTTTC	HPLC
SUMseq-ATAC-60	CATACGGCAGAAGACGAACTATACCAAGAAGTCTCGTGGGCTCGGAGATGTGTATAAGAGACAG	TATACCAAGAA	HPLC
SUMseq-ATAC-61	CATACGGCAGAAGACGAACCGGCGAGCCAGGTCTCGTGGGCTCGGAGATGTGTATAAGAGACAG	CGGCGAGCCAG	HPLC
SUMseq-ATAC-62	CATACGGCAGAAGACGAACATTTGAAAACGGTCTCGTGGGCTCGGAGATGTGTATAAGAGACAG	ATTTGAAAACG	HPLC
SUMseq-ATAC-63	CATACGGCAGAAGACGAACCCCTTTCTGGAGTCTCGTGGGCTCGGAGATGTGTATAAGAGACAG	CCCTTTCTGGA	HPLC
SUMseq-ATAC-64	CATACGGCAGAAGACGAACTGACTGCAGCGGTCTCGTGGGCTCGGAGATGTGTATAAGAGACAG	TGACTGCAGCG	HPLC
SUMseq-ATAC-65	CATACGGCAGAAGACGAACACGATCAAGTTGTCTCGTGGGCTCGGAGATGTGTATAAGAGACAG	ACGATCAAGTT	HPLC
SUMseq-ATAC-66	CATACGGCAGAAGACGAACGAAATGCTGACGTCTCGTGGGCTCGGAGATGTGTATAAGAGACAG	GAAATGCTGAC	HPLC
SUMseq-ATAC-67	CATACGGCAGAAGACGAACGCTACCTGAAGGTCTCGTGGGCTCGGAGATGTGTATAAGAGACAG	GCTACCTGAAG	HPLC
SUMseq-ATAC-68	CATACGGCAGAAGACGAACAGGAACTACACGTCTCGTGGGCTCGGAGATGTGTATAAGAGACAG	AGGAACTACAC	HPLC
SUMseq-ATAC-69	CATACGGCAGAAGACGAACTCGGCCGGTCAGTCTCGTGGGCTCGGAGATGTGTATAAGAGACAG	TCGGCCGGTCA	HPLC
SUMseq-ATAC-70	CATACGGCAGAAGACGAACTTTTCCAGCGTGTCTCGTGGGCTCGGAGATGTGTATAAGAGACAG	TTTTCCAGCGT	HPLC
SUMseq-ATAC-71	CATACGGCAGAAGACGAACAATCGTAGCCGGTCTCGTGGGCTCGGAGATGTGTATAAGAGACAG	AATCGTAGCCG	HPLC
SUMseq-ATAC-72	CATACGGCAGAAGACGAACGTAAACTACGAGTCTCGTGGGCTCGGAGATGTGTATAAGAGACAG	GTAAACTACGA	HPLC
SUMseq-ATAC-73	CATACGGCAGAAGACGAACACGAGTATCTGGTCTCGTGGGCTCGGAGATGTGTATAAGAGACAG	ACGAGTATCTG	HPLC
SUMseq-ATAC-74	CATACGGCAGAAGACGAACCAAAGGGTGGTGTCTCGTGGGCTCGGAGATGTGTATAAGAGACAG	CAAAGGGTGGT	HPLC
SUMseq-ATAC-75	CATACGGCAGAAGACGAACTAGGTGAGAAAGTCTCGTGGGCTCGGAGATGTGTATAAGAGACAG	TAGGTGAGAAA	HPLC
SUMseq-ATAC-76	CATACGGCAGAAGACGAACAGCGGATTAGTGTCTCGTGGGCTCGGAGATGTGTATAAGAGACAG	AGCGGATTAGT	HPLC
SUMseq-ATAC-77	CATACGGCAGAAGACGAACGTTTGTATGTCGTCTCGTGGGCTCGGAGATGTGTATAAGAGACAG	GTTTGTATGTC	HPLC
SUMseq-ATAC-78	CATACGGCAGAAGACGAACAACACATCTGAGTCTCGTGGGCTCGGAGATGTGTATAAGAGACAG	AACACATCTGA	HPLC
SUMseq-ATAC-79	CATACGGCAGAAGACGAACCTACCAATGACGTCTCGTGGGCTCGGAGATGTGTATAAGAGACAG	CTACCAATGAC	HPLC
SUMseq-ATAC-80	CATACGGCAGAAGACGAACTGAGGGCTCGGGTCTCGTGGGCTCGGAGATGTGTATAAGAGACAG	TGAGGGCTCGG	HPLC
SUMseq-ATAC-81	CATACGGCAGAAGACGAACAAATGTGTCGCGTCTCGTGGGCTCGGAGATGTGTATAAGAGACAG	AAATGTGTCGC	HPLC
SUMseq-ATAC-82	CATACGGCAGAAGACGAACGCCCACACCGGGTCTCGTGGGCTCGGAGATGTGTATAAGAGACAG	GCCCACACCGG	HPLC
SUMseq-ATAC-83	CATACGGCAGAAGACGAACCCGGTAGCTATGTCTCGTGGGCTCGGAGATGTGTATAAGAGACAG	CCGGTAGCTAT	HPLC
SUMseq-ATAC-84	CATACGGCAGAAGACGAACAAGAATTATGGGTCTCGTGGGCTCGGAGATGTGTATAAGAGACAG	AAGAATTATGG	HPLC
SUMseq-ATAC-85	CATACGGCAGAAGACGAACTCTCGTCATATGTCTCGTGGGCTCGGAGATGTGTATAAGAGACAG	TCTCGTCATAT	HPLC
SUMseq-ATAC-86	CATACGGCAGAAGACGAACGACTTTTGGTCGTCTCGTGGGCTCGGAGATGTGTATAAGAGACAG	GACTTTTGGTC	HPLC
SUMseq-ATAC-87	CATACGGCAGAAGACGAACATTTCGTTCCAGTCTCGTGGGCTCGGAGATGTGTATAAGAGACAG	ATTTCGTTCCA	HPLC
SUMseq-ATAC-88	CATACGGCAGAAGACGAACTCCCGGAGCCAGTCTCGTGGGCTCGGAGATGTGTATAAGAGACAG	TCCCGGAGCCA	HPLC
SUMseq-ATAC-89	CATACGGCAGAAGACGAACGGGGGCCGGACGTCTCGTGGGCTCGGAGATGTGTATAAGAGACAG	GGGGGCCGGAC	HPLC
SUMseq-ATAC-90	CATACGGCAGAAGACGAACACTACGTTTGGGTCTCGTGGGCTCGGAGATGTGTATAAGAGACAG	ACTACGTTTGG	HPLC
SUMseq-ATAC-91	CATACGGCAGAAGACGAACCTTTAATCTAAGTCTCGTGGGCTCGGAGATGTGTATAAGAGACAG	CTTTAATCTAA	HPLC
SUMseq-ATAC-92	CATACGGCAGAAGACGAACAGGCAAAAATCGTCTCGTGGGCTCGGAGATGTGTATAAGAGACAG	AGGCAAAAATC	HPLC
SUMseq-ATAC-93	CATACGGCAGAAGACGAACTTTGATTCTCGGTCTCGTGGGCTCGGAGATGTGTATAAGAGACAG	TTTGATTCTCG	HPLC
SUMseq-ATAC-94	CATACGGCAGAAGACGAACAGGGACATCGAGTCTCGTGGGCTCGGAGATGTGTATAAGAGACAG	AGGGACATCGA	HPLC
SUMseq-ATAC-95	CATACGGCAGAAGACGAACGATCCTTACGAGTCTCGTGGGCTCGGAGATGTGTATAAGAGACAG	GATCCTTACGA	HPLC
SUMseq-ATAC-96	CATACGGCAGAAGACGAACCGATCCTCGCGGTCTCGTGGGCTCGGAGATGTGTATAAGAGACAG	CGATCCTCGCG	HPLC

## Sheet: Supp. Table 1d)
Supplementary Table 1d) Sequences of SUM-seq RNA sample index oligonucleotides
Oligonucleotide name	Oligonucleotide sequence [5' - 3']	Index sequence	Purification
SUMseq-RNA-1	CAGACGTGTGCTCTTCCGATCTNNNNNNNNNNAGTGATTAGCATTTTTTTTTTTTTTTTTTTTTTTTTTTTTTVN	AGTGATTAGCA	HPLC
SUMseq-RNA-2	CAGACGTGTGCTCTTCCGATCTNNNNNNNNNNGAATCCCCCTATTTTTTTTTTTTTTTTTTTTTTTTTTTTTTVN	GAATCCCCCTA	HPLC
SUMseq-RNA-3	CAGACGTGTGCTCTTCCGATCTNNNNNNNNNNCCTGGGAAACTTTTTTTTTTTTTTTTTTTTTTTTTTTTTTTVN	CCTGGGAAACT	HPLC
SUMseq-RNA-4	CAGACGTGTGCTCTTCCGATCTNNNNNNNNNNTACCTCCCAGGTTTTTTTTTTTTTTTTTTTTTTTTTTTTTTVN	TACCTCCCAGG	HPLC
SUMseq-RNA-5	CAGACGTGTGCTCTTCCGATCTNNNNNNNNNNATTTGTGGTATTTTTTTTTTTTTTTTTTTTTTTTTTTTTTTVN	ATTTGTGGTAT	HPLC
SUMseq-RNA-6	CAGACGTGTGCTCTTCCGATCTNNNNNNNNNNCCCGAGAGATCTTTTTTTTTTTTTTTTTTTTTTTTTTTTTTVN	CCCGAGAGATC	HPLC
SUMseq-RNA-7	CAGACGTGTGCTCTTCCGATCTNNNNNNNNNNGAGTATAGGGTTTTTTTTTTTTTTTTTTTTTTTTTTTTTTTVN	GAGTATAGGGT	HPLC
SUMseq-RNA-8	CAGACGTGTGCTCTTCCGATCTNNNNNNNNNNTCTTAATTGAGTTTTTTTTTTTTTTTTTTTTTTTTTTTTTTVN	TCTTAATTGAG	HPLC
SUMseq-RNA-9	CAGACGTGTGCTCTTCCGATCTNNNNNNNNNNACGTTCTGTCGTTTTTTTTTTTTTTTTTTTTTTTTTTTTTTVN	ACGTTCTGTCG	HPLC
SUMseq-RNA-10	CAGACGTGTGCTCTTCCGATCTNNNNNNNNNNCATAATGGCGATTTTTTTTTTTTTTTTTTTTTTTTTTTTTTVN	CATAATGGCGA	HPLC
SUMseq-RNA-11	CAGACGTGTGCTCTTCCGATCTNNNNNNNNNNGGCCGGAACATTTTTTTTTTTTTTTTTTTTTTTTTTTTTTTVN	GGCCGGAACAT	HPLC
SUMseq-RNA-12	CAGACGTGTGCTCTTCCGATCTNNNNNNNNNNTCACTTCAAGATTTTTTTTTTTTTTTTTTTTTTTTTTTTTTVN	TCACTTCAAGA	HPLC
SUMseq-RNA-13	CAGACGTGTGCTCTTCCGATCTNNNNNNNNNNAGCTGGCCTTCTTTTTTTTTTTTTTTTTTTTTTTTTTTTTTVN	AGCTGGCCTTC	HPLC
SUMseq-RNA-14	CAGACGTGTGCTCTTCCGATCTNNNNNNNNNNCTGCACATTGGTTTTTTTTTTTTTTTTTTTTTTTTTTTTTTVN	CTGCACATTGG	HPLC
SUMseq-RNA-15	CAGACGTGTGCTCTTCCGATCTNNNNNNNNNNGGTCCTTCGATTTTTTTTTTTTTTTTTTTTTTTTTTTTTTTVN	GGTCCTTCGAT	HPLC
SUMseq-RNA-16	CAGACGTGTGCTCTTCCGATCTNNNNNNNNNNTTCGCACCCGATTTTTTTTTTTTTTTTTTTTTTTTTTTTTTVN	TTCGCACCCGA	HPLC
SUMseq-RNA-17	CAGACGTGTGCTCTTCCGATCTNNNNNNNNNNCCGTAAATTACTTTTTTTTTTTTTTTTTTTTTTTTTTTTTTVN	CCGTAAATTAC	HPLC
SUMseq-RNA-18	CAGACGTGTGCTCTTCCGATCTNNNNNNNNNNGTAGTCGATATTTTTTTTTTTTTTTTTTTTTTTTTTTTTTTVN	GTAGTCGATAT	HPLC
SUMseq-RNA-19	CAGACGTGTGCTCTTCCGATCTNNNNNNNNNNTGTAAGAATCATTTTTTTTTTTTTTTTTTTTTTTTTTTTTTVN	TGTAAGAATCA	HPLC
SUMseq-RNA-20	CAGACGTGTGCTCTTCCGATCTNNNNNNNNNNAGGCCCGCCGTTTTTTTTTTTTTTTTTTTTTTTTTTTTTTTVN	AGGCCCGCCGT	HPLC
SUMseq-RNA-21	CAGACGTGTGCTCTTCCGATCTNNNNNNNNNNCTCCACGCAAGTTTTTTTTTTTTTTTTTTTTTTTTTTTTTTVN	CTCCACGCAAG	HPLC
SUMseq-RNA-22	CAGACGTGTGCTCTTCCGATCTNNNNNNNNNNGTCTTTGATTATTTTTTTTTTTTTTTTTTTTTTTTTTTTTTVN	GTCTTTGATTA	HPLC
SUMseq-RNA-23	CAGACGTGTGCTCTTCCGATCTNNNNNNNNNNTAGAGCCCGCCTTTTTTTTTTTTTTTTTTTTTTTTTTTTTTVN	TAGAGCCCGCC	HPLC
SUMseq-RNA-24	CAGACGTGTGCTCTTCCGATCTNNNNNNNNNNAGAAATGGAGGTTTTTTTTTTTTTTTTTTTTTTTTTTTTTTVN	AGAAATGGAGG	HPLC
SUMseq-RNA-25	CAGACGTGTGCTCTTCCGATCTNNNNNNNNNNCAGCGCTGGTTTTTTTTTTTTTTTTTTTTTTTTTTTTTTTTVN	CAGCGCTGGTT	HPLC
SUMseq-RNA-26	CAGACGTGTGCTCTTCCGATCTNNNNNNNNNNGTTGACGAATATTTTTTTTTTTTTTTTTTTTTTTTTTTTTTVN	GTTGACGAATA	HPLC
SUMseq-RNA-27	CAGACGTGTGCTCTTCCGATCTNNNNNNNNNNTGCATCAGCGCTTTTTTTTTTTTTTTTTTTTTTTTTTTTTTVN	TGCATCAGCGC	HPLC
SUMseq-RNA-28	CAGACGTGTGCTCTTCCGATCTNNNNNNNNNNAGCCATATGAGTTTTTTTTTTTTTTTTTTTTTTTTTTTTTTVN	AGCCATATGAG	HPLC
SUMseq-RNA-29	CAGACGTGTGCTCTTCCGATCTNNNNNNNNNNCCTGCCCCTGTTTTTTTTTTTTTTTTTTTTTTTTTTTTTTTVN	CCTGCCCCTGT	HPLC
SUMseq-RNA-30	CAGACGTGTGCTCTTCCGATCTNNNNNNNNNNGGTATAAAACCTTTTTTTTTTTTTTTTTTTTTTTTTTTTTTVN	GGTATAAAACC	HPLC
SUMseq-RNA-31	CAGACGTGTGCTCTTCCGATCTNNNNNNNNNNTAAAGTCATGCTTTTTTTTTTTTTTTTTTTTTTTTTTTTTTVN	TAAAGTCATGC	HPLC
SUMseq-RNA-32	CAGACGTGTGCTCTTCCGATCTNNNNNNNNNNAGAACTCAGAATTTTTTTTTTTTTTTTTTTTTTTTTTTTTTVN	AGAACTCAGAA	HPLC
SUMseq-RNA-33	CAGACGTGTGCTCTTCCGATCTNNNNNNNNNNCAGCTTAATCGTTTTTTTTTTTTTTTTTTTTTTTTTTTTTTVN	CAGCTTAATCG	HPLC
SUMseq-RNA-34	CAGACGTGTGCTCTTCCGATCTNNNNNNNNNNGGCTTAAGAGATTTTTTTTTTTTTTTTTTTTTTTTTTTTTTVN	GGCTTAAGAGA	HPLC
SUMseq-RNA-35	CAGACGTGTGCTCTTCCGATCTNNNNNNNNNNTCACCTGTCGGTTTTTTTTTTTTTTTTTTTTTTTTTTTTTTVN	TCACCTGTCGG	HPLC
SUMseq-RNA-36	CAGACGTGTGCTCTTCCGATCTNNNNNNNNNNATAGTGATACTTTTTTTTTTTTTTTTTTTTTTTTTTTTTTTVN	ATAGTGATACT	HPLC
SUMseq-RNA-37	CAGACGTGTGCTCTTCCGATCTNNNNNNNNNNCATCAGCGAACTTTTTTTTTTTTTTTTTTTTTTTTTTTTTTVN	CATCAGCGAAC	HPLC
SUMseq-RNA-38	CAGACGTGTGCTCTTCCGATCTNNNNNNNNNNGCGCCATGGGATTTTTTTTTTTTTTTTTTTTTTTTTTTTTTVN	GCGCCATGGGA	HPLC
SUMseq-RNA-39	CAGACGTGTGCTCTTCCGATCTNNNNNNNNNNTGTTGAACTCCTTTTTTTTTTTTTTTTTTTTTTTTTTTTTTVN	TGTTGAACTCC	HPLC
SUMseq-RNA-40	CAGACGTGTGCTCTTCCGATCTNNNNNNNNNNATATACGCAGTTTTTTTTTTTTTTTTTTTTTTTTTTTTTTTVN	ATATACGCAGT	HPLC
SUMseq-RNA-41	CAGACGTGTGCTCTTCCGATCTNNNNNNNNNNCGCACGACGTATTTTTTTTTTTTTTTTTTTTTTTTTTTTTTVN	CGCACGACGTA	HPLC
SUMseq-RNA-42	CAGACGTGTGCTCTTCCGATCTNNNNNNNNNNGGGACAGAAGGTTTTTTTTTTTTTTTTTTTTTTTTTTTTTTVN	GGGACAGAAGG	HPLC
SUMseq-RNA-43	CAGACGTGTGCTCTTCCGATCTNNNNNNNNNNTTAACAAGTATTTTTTTTTTTTTTTTTTTTTTTTTTTTTTTVN	TTAACAAGTAT	HPLC
SUMseq-RNA-44	CAGACGTGTGCTCTTCCGATCTNNNNNNNNNNACTCCTGGGTATTTTTTTTTTTTTTTTTTTTTTTTTTTTTTVN	ACTCCTGGGTA	HPLC
SUMseq-RNA-45	CAGACGTGTGCTCTTCCGATCTNNNNNNNNNNCAGAAAACCCCTTTTTTTTTTTTTTTTTTTTTTTTTTTTTTVN	CAGAAAACCCC	HPLC
SUMseq-RNA-46	CAGACGTGTGCTCTTCCGATCTNNNNNNNNNNGCACGAGCAGTTTTTTTTTTTTTTTTTTTTTTTTTTTTTTTVN	GCACGAGCAGT	HPLC
SUMseq-RNA-47	CAGACGTGTGCTCTTCCGATCTNNNNNNNNNNTATTATGCTTCTTTTTTTTTTTTTTTTTTTTTTTTTTTTTTVN	TATTATGCTTC	HPLC
SUMseq-RNA-48	CAGACGTGTGCTCTTCCGATCTNNNNNNNNNNAGCGACTGTATTTTTTTTTTTTTTTTTTTTTTTTTTTTTTTVN	AGCGACTGTAT	HPLC
SUMseq-RNA-49	CAGACGTGTGCTCTTCCGATCTNNNNNNNNNNCCTTGCGACAGTTTTTTTTTTTTTTTTTTTTTTTTTTTTTTVN	CCTTGCGACAG	HPLC
SUMseq-RNA-50	CAGACGTGTGCTCTTCCGATCTNNNNNNNNNNGTTAGATTGCATTTTTTTTTTTTTTTTTTTTTTTTTTTTTTVN	GTTAGATTGCA	HPLC
SUMseq-RNA-51	CAGACGTGTGCTCTTCCGATCTNNNNNNNNNNTAAATACCATCTTTTTTTTTTTTTTTTTTTTTTTTTTTTTTVN	TAAATACCATC	HPLC
SUMseq-RNA-52	CAGACGTGTGCTCTTCCGATCTNNNNNNNNNNATATTTTTTAGTTTTTTTTTTTTTTTTTTTTTTTTTTTTTTVN	ATATTTTTTAG	HPLC
SUMseq-RNA-53	CAGACGTGTGCTCTTCCGATCTNNNNNNNNNNCCCTAAACGCTTTTTTTTTTTTTTTTTTTTTTTTTTTTTTTVN	CCCTAAACGCT	HPLC
SUMseq-RNA-54	CAGACGTGTGCTCTTCCGATCTNNNNNNNNNNGATTGTTAGGATTTTTTTTTTTTTTTTTTTTTTTTTTTTTTVN	GATTGTTAGGA	HPLC
SUMseq-RNA-55	CAGACGTGTGCTCTTCCGATCTNNNNNNNNNNTACCGAGTCTCTTTTTTTTTTTTTTTTTTTTTTTTTTTTTTVN	TACCGAGTCTC	HPLC
SUMseq-RNA-56	CAGACGTGTGCTCTTCCGATCTNNNNNNNNNNAGAACAAATTGTTTTTTTTTTTTTTTTTTTTTTTTTTTTTTVN	AGAACAAATTG	HPLC
SUMseq-RNA-57	CAGACGTGTGCTCTTCCGATCTNNNNNNNNNNCTTGATCTCATTTTTTTTTTTTTTTTTTTTTTTTTTTTTTTVN	CTTGATCTCAT	HPLC
SUMseq-RNA-58	CAGACGTGTGCTCTTCCGATCTNNNNNNNNNNGCCACGCGTTATTTTTTTTTTTTTTTTTTTTTTTTTTTTTTVN	GCCACGCGTTA	HPLC
SUMseq-RNA-59	CAGACGTGTGCTCTTCCGATCTNNNNNNNNNNTATAGATACGGTTTTTTTTTTTTTTTTTTTTTTTTTTTTTTVN	TATAGATACGG	HPLC
SUMseq-RNA-60	CAGACGTGTGCTCTTCCGATCTNNNNNNNNNNATACCCAGCCATTTTTTTTTTTTTTTTTTTTTTTTTTTTTTVN	ATACCCAGCCA	HPLC
SUMseq-RNA-61	CAGACGTGTGCTCTTCCGATCTNNNNNNNNNNCCCGGATGTACTTTTTTTTTTTTTTTTTTTTTTTTTTTTTTVN	CCCGGATGTAC	HPLC
SUMseq-RNA-62	CAGACGTGTGCTCTTCCGATCTNNNNNNNNNNGATCTCGGCTTTTTTTTTTTTTTTTTTTTTTTTTTTTTTTTVN	GATCTCGGCTT	HPLC
SUMseq-RNA-63	CAGACGTGTGCTCTTCCGATCTNNNNNNNNNNTAGCCGCTTTGTTTTTTTTTTTTTTTTTTTTTTTTTTTTTTVN	TAGCCGCTTTG	HPLC
SUMseq-RNA-64	CAGACGTGTGCTCTTCCGATCTNNNNNNNNNNCTAAATACAGCTTTTTTTTTTTTTTTTTTTTTTTTTTTTTTVN	CTAAATACAGC	HPLC
SUMseq-RNA-65	CAGACGTGTGCTCTTCCGATCTNNNNNNNNNNGGGTTTTACCATTTTTTTTTTTTTTTTTTTTTTTTTTTTTTVN	GGGTTTTACCA	HPLC
SUMseq-RNA-66	CAGACGTGTGCTCTTCCGATCTNNNNNNNNNNATATCCATTGCTTTTTTTTTTTTTTTTTTTTTTTTTTTTTTVN	ATATCCATTGC	HPLC
SUMseq-RNA-67	CAGACGTGTGCTCTTCCGATCTNNNNNNNNNNCTCCCGAGAGTTTTTTTTTTTTTTTTTTTTTTTTTTTTTTTVN	CTCCCGAGAGT	HPLC
SUMseq-RNA-68	CAGACGTGTGCTCTTCCGATCTNNNNNNNNNNGAATATCTCCGTTTTTTTTTTTTTTTTTTTTTTTTTTTTTTVN	GAATATCTCCG	HPLC
SUMseq-RNA-69	CAGACGTGTGCTCTTCCGATCTNNNNNNNNNNTACTAACCCACTTTTTTTTTTTTTTTTTTTTTTTTTTTTTTVN	TACTAACCCAC	HPLC
SUMseq-RNA-70	CAGACGTGTGCTCTTCCGATCTNNNNNNNNNNAAATGATACAATTTTTTTTTTTTTTTTTTTTTTTTTTTTTTVN	AAATGATACAA	HPLC
SUMseq-RNA-71	CAGACGTGTGCTCTTCCGATCTNNNNNNNNNNCCCCATTATTTTTTTTTTTTTTTTTTTTTTTTTTTTTTTTTVN	CCCCATTATTT	HPLC
SUMseq-RNA-72	CAGACGTGTGCTCTTCCGATCTNNNNNNNNNNGAGTCGCGACGTTTTTTTTTTTTTTTTTTTTTTTTTTTTTTVN	GAGTCGCGACG	HPLC
SUMseq-RNA-73	CAGACGTGTGCTCTTCCGATCTNNNNNNNNNNTGGTTGTGGCCTTTTTTTTTTTTTTTTTTTTTTTTTTTTTTVN	TGGTTGTGGCC	HPLC
SUMseq-RNA-74	CAGACGTGTGCTCTTCCGATCTNNNNNNNNNNATTCAAGGAAATTTTTTTTTTTTTTTTTTTTTTTTTTTTTTVN	ATTCAAGGAAA	HPLC
SUMseq-RNA-75	CAGACGTGTGCTCTTCCGATCTNNNNNNNNNNCCAAGATCTGGTTTTTTTTTTTTTTTTTTTTTTTTTTTTTTVN	CCAAGATCTGG	HPLC
SUMseq-RNA-76	CAGACGTGTGCTCTTCCGATCTNNNNNNNNNNATACTGTATCATTTTTTTTTTTTTTTTTTTTTTTTTTTTTTVN	ATACTGTATCA	HPLC
SUMseq-RNA-77	CAGACGTGTGCTCTTCCGATCTNNNNNNNNNNCCGATTCGTGCTTTTTTTTTTTTTTTTTTTTTTTTTTTTTTVN	CCGATTCGTGC	HPLC
SUMseq-RNA-78	CAGACGTGTGCTCTTCCGATCTNNNNNNNNNNTGACAACGCTGTTTTTTTTTTTTTTTTTTTTTTTTTTTTTTVN	TGACAACGCTG	HPLC
SUMseq-RNA-79	CAGACGTGTGCTCTTCCGATCTNNNNNNNNNNGGCTGTCTTATTTTTTTTTTTTTTTTTTTTTTTTTTTTTTTVN	GGCTGTCTTAT	HPLC
SUMseq-RNA-80	CAGACGTGTGCTCTTCCGATCTNNNNNNNNNNACCCTGGCCTGTTTTTTTTTTTTTTTTTTTTTTTTTTTTTTVN	ACCCTGGCCTG	HPLC
SUMseq-RNA-81	CAGACGTGTGCTCTTCCGATCTNNNNNNNNNNCGTACGCTTATTTTTTTTTTTTTTTTTTTTTTTTTTTTTTTVN	CGTACGCTTAT	HPLC
SUMseq-RNA-82	CAGACGTGTGCTCTTCCGATCTNNNNNNNNNNTTGCACTTAATTTTTTTTTTTTTTTTTTTTTTTTTTTTTTTVN	TTGCACTTAAT	HPLC
SUMseq-RNA-83	CAGACGTGTGCTCTTCCGATCTNNNNNNNNNNGACAAAGAGAATTTTTTTTTTTTTTTTTTTTTTTTTTTTTTVN	GACAAAGAGAA	HPLC
SUMseq-RNA-84	CAGACGTGTGCTCTTCCGATCTNNNNNNNNNNAACCACAGCACTTTTTTTTTTTTTTTTTTTTTTTTTTTTTTVN	AACCACAGCAC	HPLC
SUMseq-RNA-85	CAGACGTGTGCTCTTCCGATCTNNNNNNNNNNCTTATCTAGAGTTTTTTTTTTTTTTTTTTTTTTTTTTTTTTVN	CTTATCTAGAG	HPLC
SUMseq-RNA-86	CAGACGTGTGCTCTTCCGATCTNNNNNNNNNNTAATGTGGTCATTTTTTTTTTTTTTTTTTTTTTTTTTTTTTVN	TAATGTGGTCA	HPLC
SUMseq-RNA-87	CAGACGTGTGCTCTTCCGATCTNNNNNNNNNNGCGCGCGAGCTTTTTTTTTTTTTTTTTTTTTTTTTTTTTTTVN	GCGCGCGAGCT	HPLC
SUMseq-RNA-88	CAGACGTGTGCTCTTCCGATCTNNNNNNNNNNTCCATGTGTGTTTTTTTTTTTTTTTTTTTTTTTTTTTTTTTVN	TCCATGTGTGT	HPLC
SUMseq-RNA-89	CAGACGTGTGCTCTTCCGATCTNNNNNNNNNNGGAGGAATCCATTTTTTTTTTTTTTTTTTTTTTTTTTTTTTVN	GGAGGAATCCA	HPLC
SUMseq-RNA-90	CAGACGTGTGCTCTTCCGATCTNNNNNNNNNNATCAAAATAGGTTTTTTTTTTTTTTTTTTTTTTTTTTTTTTVN	ATCAAAATAGG	HPLC
SUMseq-RNA-91	CAGACGTGTGCTCTTCCGATCTNNNNNNNNNNCAAGACTGCCATTTTTTTTTTTTTTTTTTTTTTTTTTTTTTVN	CAAGACTGCCA	HPLC
SUMseq-RNA-92	CAGACGTGTGCTCTTCCGATCTNNNNNNNNNNTAGGATGGACCTTTTTTTTTTTTTTTTTTTTTTTTTTTTTTVN	TAGGATGGACC	HPLC
SUMseq-RNA-93	CAGACGTGTGCTCTTCCGATCTNNNNNNNNNNGATCGGACCTATTTTTTTTTTTTTTTTTTTTTTTTTTTTTTVN	GATCGGACCTA	HPLC
SUMseq-RNA-94	CAGACGTGTGCTCTTCCGATCTNNNNNNNNNNCCCAAAGGAATTTTTTTTTTTTTTTTTTTTTTTTTTTTTTTVN	CCCAAAGGAAT	HPLC
SUMseq-RNA-95	CAGACGTGTGCTCTTCCGATCTNNNNNNNNNNTACCTAACGCATTTTTTTTTTTTTTTTTTTTTTTTTTTTTTVN	TACCTAACGCA	HPLC
SUMseq-RNA-96	CAGACGTGTGCTCTTCCGATCTNNNNNNNNNNGTCAGGTTCAGTTTTTTTTTTTTTTTTTTTTTTTTTTTTTTVN	GTCAGGTTCAG	HPLC

## Sheet: Supp. Table 2
Supplementary Table 2. M1 and M2 marker genes used for determining M1 and M2 scores
Polarisation	Gene
M1	IFI6
M1	MARCKSL1
M1	GBP1
M1	GBP2
M1	GBP5
M1	SLAMF7
M1	RSAD2
M1	IFIH1
M1	RFTN1
M1	PARP9
M1	DTX3L
M1	PARP14
M1	LAMP3
M1	LAP3
M1	IRF1
M1	TAP1
M1	TNFAIP3
M1	SOD2
M1	SAMD9L
M1	NUB1
M1	LY6E
M1	IFIT3
M1	TRIM22
M1	SERPING1
M1	IL10RA
M1	STAT2
M1	OAS1
M1	OAS3
M1	OAS2
M1	EPSTI1
M1	AL157871.4
M1	WARS1
M1	TNFAIP2
M1	CKB
M1	SLC43A2
M1	CCL5
M1	LGALS3BP
M1	ICAM1
M1	IL4I1
M1	MX1
M1	APOL6
M1	NR4A3
M1	VEGFA
M1	GBP4
M1	CMPK2
M1	XAF1
M1	TAP2
M1	PARP10
M1	HELZ2
M1	HLA-F
M1	IFI44L
M1	ATF3
M1	PRAL
M1	UBE2L6
M1	NRP2
M1	IFI44
M1	GPR157
M1	MX2
M1	ISG15
M1	HLA-E
M1	SP110
M1	NFE2L2
M1	CHST2
M1	ATF5
M1	MXD1
M1	RELB
M1	APOL1
M1	CD83
M1	CXCL13
M1	AP001610.2
M1	ZMIZ2
M1	DDX60
M1	IFI35
M1	NFKB2
M1	SAMD9
M1	LYN
M1	CHST7
M1	MLLT6
M1	CYTIP
M1	MTHFD2
M1	ETV3
M1	GK
M1	TRAFD1
M1	BTG1
M1	FOSL2
M1	EBI3
M1	PIM3
M1	IRF7
M1	ADAR
M1	TRAF1
M1	STX11
M1	PARP12
M1	BIRC3
M1	ZNFX1
M1	MOV10
M1	SAT1
M1	CYRIA
M1	H2AC6
M1	IFITM1
M1	APOL2
M1	FOXN2
M1	EIF2AK2
M1	BCL3
M1	SLC31A2
M1	CDKN1A
M1	NADK
M1	SLFN5
M1	SOCS3
M1	PSMB9
M1	B4GALT1
M1	TNFSF13B
M1	PSME2
M1	RUBCN
M1	CUL1
M1	IFITM3
M1	SBNO2
M1	DUSP5
M1	CFLAR
M1	IRF1-AS1
M1	PML
M1	NAMPT
M1	RAB9A
M1	AC025164.2
M1	CCL19
M1	IFIT2
M1	NLRC5
M1	CPEB2
M1	VOPP1
M1	EPOP
M1	AL645939.2
M1	HLA-A
M1	PILRA
M1	NINJ1
M1	SCO2
M1	SECTM1
M1	CYB561A3
M1	STK4
M1	TAPBP
M1	GRINA
M1	PPM1K
M1	TRAF5
M1	H2BC21
M1	CFH
M1	ANKRD33B
M1	GPR132
M1	REPIN1
M1	PPP1R15B
M1	RHBDF2
M1	IER5
M1	KYNU
M1	IL6ST
M1	ARHGEF11
M1	DAPP1
M1	MSC
M1	CXCL10
M1	ZNF366
M1	NCF1
M1	CYLD
M1	PLA2G4C
M1	HLA-C
M1	KLF9
M1	DDX58
M1	IL7R
M1	IRF2
M1	ABL2
M1	DUSP10
M1	AMPD3
M1	UBE2Z
M1	HERC6
M1	TXN
M1	ATF4
M1	ZBED1
M1	AC006030.1
M1	PDE4DIP
M1	SYNGR2
M1	PLSCR1
M1	TANK
M1	MANBA
M1	AL671277.1
M1	N4BP2L1
M1	RAB20
M1	APOL3
M1	MCL1
M1	BTN3A3
M1	JUNB
M1	GNA13
M1	SESN2
M1	PNRC1
M1	IL4R
M1	SMCR8
M1	ZCCHC2
M1	CMTR1
M1	SKIL
M1	EDEM1
M1	PSME1
M1	TIPARP
M1	CSRNP1
M1	FBRS
M1	WDFY1
M1	GSDMD
M1	NFE2L1
M1	C6orf223
M1	FSCN1
M1	GBP3
M1	TNFSF10
M1	OASL
M1	RNF213
M1	APOBEC3G
M1	RAB8B
M1	BTN3A1
M1	RNF19B
M1	MMP14
M1	ETV6
M1	XRN1
M1	CARS1
M1	SLC7A5
M1	LITAF
M1	IFI27
M1	CTNNB1
M1	IL32
M1	HIVEP2
M1	SUCO
M1	LAPTM4A
M1	TARS1
M1	CD40
M1	USP18
M1	SDC4
M1	HLA-B
M1	USP12
M1	HEIH
M1	H1-0
M1	N4BP1
M1	JAK2
M1	TSC22D2
M1	NAPA
M1	PLAGL1
M1	CHMP5
M1	SHFL
M1	FGD2
M1	CHD2
M1	LINC00847
M1	LRP10
M1	ZNF267
M1	NFKBIA
M1	RUFY3
M1	MPZL1
M1	ANTXR2
M1	RDX
M1	TMEM138
M1	HIVEP1
M1	DHX58
M1	VPS37C
M1	ADAM19
M1	TMEM131
M1	ARL8B
M1	CYTH1
M1	TMEM255A
M1	H2BC5
M1	HCK
M1	H6PD
M1	SNX20
M1	CREBRF
M1	SUSD6
M1	GCC2
M1	SLC41A2
M1	NECTIN2
M1	NFKB1
M1	SPG11
M1	DSE
M1	FBXO11
M1	NR1H3
M1	GPR107
M1	TRIM38
M1	NEMP1
M1	PIM2
M1	LACTB
M1	TFEC
M1	UBC
M1	NFKBIE
M1	AL136131.3
M1	ZC3H12A
M1	NIBAN1
M1	KLHL21
M1	PDE4B
M1	ITPRIPL2
M1	PLCL1
M1	MOB1A
M1	RNF213-AS1
M1	ACOT9
M1	PSD3
M1	GPBP1
M1	FBXO32
M1	HCP5
M1	AKT1S1
M1	ZHX2
M1	FBXW5
M1	UHRF1BP1
M1	CASP7
M1	RBCK1
M1	CLK1
M1	PELI1
M1	ARL6IP5
M1	DENND5A
M1	PCGF5
M1	NCOA3
M1	PPP1R15A
M1	CHAC1
M1	OPTN
M1	NCOA7
M1	DLGAP4
M1	NFIL3
M1	CALHM6
M1	WTAP
M1	H2BC12
M1	LAG3
M1	CD274
M1	BATF2
M1	CREG1
M1	DERL1
M1	OSGIN2
M1	SCARB2
M1	PPP1R12A
M1	CHMP1B
M1	MCOLN2
M1	MMP25
M1	NCF1C
M1	TNK2
M1	RIPK2
M1	MARCKS
M1	DDX5
M1	STAT6
M1	TMEM63B
M1	ANKRD10
M1	KLF6
M1	CREB3
M1	SP100
M1	SMG5
M1	TRIP10
M1	C21orf91
M1	BRD2
M1	CRLF2
M1	JUN
M1	BST2
M1	ISG20
M1	BCL9L
M1	SMAP2
M1	CLIC4
M1	DYNLT1
M1	ALAS1
M1	HTATIP2
M1	PTPN1
M1	ZBTB46
M1	STAT4
M1	TAB2
M1	TMEM268
M1	ZFAND3
M1	VRK2
M1	BASP1
M1	ZSWIM4
M1	CXCL8
M1	CALCRL
M1	FYTTD1
M1	SYTL3
M1	RNF114
M1	STAT3
M1	NFKBIB
M1	CD86
M1	NR1H2
M1	FEM1C
M1	GDI1
M1	ACSL1
M1	PVR
M1	CLIC2
M1	MED15
M1	APBA3
M1	MED13
M1	ALPK1
M1	CXCR4
M1	RPS6KC1
M1	TRIM21
M1	TGFA
M1	ADM2
M1	VCPIP1
M1	MEFV
M1	ZFYVE26
M1	ZDHHC18
M1	HERC5
M1	SLC4A5
M1	TRANK1
M1	HAPLN3
M1	RELA
M1	ROBO1
M1	ARID4B
M1	MR1
M1	PSTPIP2
M1	PRDM1
M1	ST8SIA4
M1	DDIT3
M1	ABCC1
M1	KHNYN
M1	CLU
M1	MIA3
M1	ATXN7
M1	ORMDL3
M1	PRKAG2
M1	NMI
M1	H4C9
M1	CALCOCO2
M1	TIAM2
M1	PAPLN
M1	LRRK2
M1	SINHCAF
M1	MARS1
M1	ALDH2
M1	PSMB10
M1	OGFR
M1	SEC22B
M1	BAK1
M1	PATL1
M1	REC8
M1	CCRL2
M1	POGLUT1
M1	MINK1
M1	PIK3R5
M1	GK-AS1
M1	CDC42SE1
M1	AL449043.1
M1	TRIM25
M1	IFIT5
M1	AIM2
M1	TP53INP2
M1	EIF1
M1	HEXIM1
M1	ATXN2L
M1	FAM53C
M1	B4GALT5
M1	TNFAIP6
M1	WHRN
M1	IL15RA
M1	PDCD1LG2
M1	GNS
M1	OGA
M1	SIK3
M1	BCL2L11
M1	TNIP1
M1	ABTB2
M1	HBP1
M1	GATAD2B
M1	FBXO6
M1	ANKRD22
M1	CREM
M1	MYD88
M1	ZBTB10
M1	NUPR1
M1	AL390719.1
M1	SRP54
M1	CDK17
M1	SLC15A3
M1	SPPL2A
M1	AF117829.1
M1	TENT2
M1	NRIR
M1	HAX1
M1	GCH1
M1	CDK18
M1	CXCL2
M1	RASSF5
M1	C5orf15
M1	SDE2
M1	USP11
M1	GRIN2D
M1	OAZ2
M1	OSER1
M1	ETV7
M1	ALG2
M1	DDHD1
M1	TAGAP
M1	TRIM5
M1	TFG
M1	ARSB
M1	GPBP1L1
M1	IDO1
M1	DCTN4
M1	ELK4
M1	CCR7
M1	GRIN3A
M1	CXCL11
M1	AHR
M1	SPATS2L
M1	SARS1
M1	ZCCHC8
M1	TRADD
M1	ARAP2
M1	F11R
M1	AVPI1
M1	OTUD5
M1	ULBP1
M1	CASZ1
M1	TGIF1
M1	SOS1
M1	IKBKE
M1	UBA3
M1	NRBF2
M1	PMAIP1
M1	HPS5
M1	SPRED2
M1	CRYBG1
M1	DSC2
M1	ZBTB43
M1	BLZF1
M1	FKRP
M1	FP565260.3
M1	RTP4
M1	CXCR5
M1	KDM2A
M1	UBA6
M1	ADPGK
M1	PHC3
M1	PSMA4
M1	NFKBIZ
M1	CYP27B1
M1	RAP1B
M1	CDYL
M1	ARNTL2
M1	RNF144B
M1	AC008105.3
M1	GTPBP2
M1	AFF4
M1	PPP4R3B
M1	CFLAR-AS1
M1	AC007991.4
M1	TGIF2
M1	RFX5
M1	DDIT4-AS1
M1	PPP1CB
M1	PPP2R5B
M1	FNDC3B
M1	KIF2A
M1	CD44
M1	UVRAG
M1	B2M
M1	SEC24A
M1	DUSP16
M1	RTCB
M1	BET1
M1	NOTCH2
M1	NCF1B
M1	CPEB4
M1	UBE2D3
M1	WASHC2A
M1	GOSR1
M1	FAM118A
M1	GTPBP1
M1	CEP135
M1	CXCL9
M1	IST1
M1	IFRD1
M1	SLC6A12
M1	NKIRAS2
M1	CGAS
M1	BAZ2A
M1	ASMTL
M1	TNFAIP8
M1	TBC1D2B
M1	CSF2RB
M1	SIAH2
M1	TBK1
M1	EPG5
M1	FAM135A
M1	ZNF687
M1	H2AC11
M1	SIRPA
M1	PPTC7
M1	SLU7
M1	C16orf72
M1	DDX60L
M1	PANX2
M1	PPP1R2
M1	ARHGAP25
M1	RNF34
M1	PPP1R18
M1	ERAP1
M1	PTGER4
M1	C5orf51
M1	UBR2
M1	SAMSN1
M1	MKRN1
M1	LATS1
M1	COQ10B
M1	SMCHD1
M1	CDC42SE2
M1	VPS13C
M1	RHBDD1
M1	HINT3
M1	ABCD1
M1	AC007728.2
M1	STX17
M1	KIAA0040
M1	MMP25-AS1
M1	CD48
M1	GBP1P1
M1	CASP3
M1	JAK1
M1	PPA1
M1	TRAF2
M1	BCL2L13
M1	NFE2L3
M1	USP15
M1	DDIT4
M1	TAPBPL
M1	SSTR2
M1	CD47
M1	STARD10
M1	PTPRK
M1	TSC22D3
M1	IFNAR2
M1	GTF2B
M1	RAB10
M1	DTX2
M1	USP25
M1	CCM2
M1	ELF4
M1	GRSF1
M1	RC3H2
M1	ARIH2
M1	DCP1A
M1	CC2D1B
M1	NCOA4
M1	ZBTB41
M1	DLGAP4-AS1
M1	AC073111.4
M1	RFX3
M1	PHF11
M1	IL15
M1	UHMK1
M1	TES
M1	SPART
M1	RAB30
M1	UBE2B
M1	FARP2
M1	REL
M1	IRF4
M1	BBC3
M1	RCN1
M1	GABARAPL1
M1	CHMP4B
M1	CCNYL1
M1	ATAD2B
M1	ZBED6CL
M1	RMC1
M1	PIK3CA
M1	PIP5K1A
M1	CRTC2
M1	LY75
M1	NECAP2
M1	ADM
M1	TRIM56
M1	LINC01388
M1	AFTPH
M1	ZNRF2
M1	SYMPK
M1	FNDC3A
M1	GOLGA4
M1	PHIP
M1	NPR1
M1	MBD2
M1	RORB
M1	MDGA1
M1	GRB10
M1	CISD2
M1	AC245297.1
M1	ATG13
M1	ZC3HAV1
M1	H2BC4
M1	CLEC16A
M1	HMGN3-AS1
M1	LAMP2
M1	BIRC2
M1	TBCC
M1	TMEM140
M1	H2AW
M1	DOP1A
M1	GCC1
M1	EIF2S2
M1	AL121985.1
M1	H4C8
M1	ANKRD13A
M1	PLD2
M1	LINC01619
M1	RAB12
M1	IL1RN
M1	MED13L
M1	WASHC2C
M1	SLC18A1
M1	DIPK1A
M1	HERPUD2
M1	CCPG1
M1	MGRN1
M1	SUPT6H
M1	AIDA
M1	TLK2
M1	EEF1AKMT3
M1	PITPNM1
M1	RAB8A
M1	MYO1G
M1	SECISBP2
M1	HLX
M1	AC005332.4
M1	AP5B1
M1	NOD2
M1	N4BP2L2
M1	ARHGEF3
M1	IDO2
M1	TJAP1
M1	STARD4
M1	ZC3H3
M1	GPD2
M1	GCLM
M1	BRD4
M1	TMUB1
M1	COG3
M1	CBLN3
M1	PAX5
M1	FAS
M1	PTGES3P1
M1	BICRAL
M1	SERPINB9
M1	TSC22D1
M1	PLEKHM3
M1	LYSMD2
M1	MUC1
M1	IRAK2
M1	LMO4
M1	MRPL44
M1	H3-3B
M1	FMR1
M1	NCCRP1
M1	CNOT4
M1	ZNF24
M1	ERP44
M1	MIR34AHG
M1	PATL2
M1	RRAD
M1	TUBE1
M1	MRPL49
M1	NBN
M1	RAB13
M1	HSH2D
M1	YME1L1
M1	BTN2A2
M1	RICTOR
M1	TAX1BP1
M1	CD38
M1	CLN5
M1	H1-2
M1	IL2RG
M1	ITGB8
M1	YPEL5
M1	SERINC1
M1	SLC2A6
M1	CCDC9
M1	UBQLN2
M1	NAB1
M1	ADPGK-AS1
M1	AFDN
M1	APOBEC3F
M1	KDM5A
M1	RHOH
M1	H2BC6
M1	KMT2E
M1	ANKRD11
M1	CNP
M1	LINC01176
M1	USP6NL
M1	CCNDBP1
M1	IQCN
M1	C9orf72
M1	TICAM1
M1	BAZ1A
M1	HDAC6
M1	ATG2A
M1	MACROH2A2
M1	PTGIR
M1	BSDC1
M1	BTG3
M1	BISPR
M1	JADE2
M1	PLAAT4
M1	TBL1X
M1	TRIM26
M1	EXOC3L1
M1	PI4KB
M1	EDF1
M1	LRRFIP2
M1	ITPR3
M1	AC004988.1
M1	AIFM2
M1	THEMIS2
M1	SRSF5
M1	SLCO3A1
M1	ATP10A
M1	ERO1A
M1	WDR33
M1	POLR2A
M1	TENT4A
M1	CASP8
M1	IRF9
M1	ASH1L
M1	ATXN7L3
M1	SLC22A23
M1	FAM126B
M1	RIOK3
M1	C6orf47
M1	ZBTB24
M1	PIP4K2C
M1	CTSO
M1	CD80
M1	SRGAP2
M1	ARIH1
M1	SMURF1
M1	ZNF655
M1	LINC01181
M1	PPP4R3A
M1	ZNF436
M1	MB21D2
M1	VCAM1
M1	RYBP
M1	RFFL
M1	DYRK1A
M1	LATS2
M1	FAM20A
M1	CXCL3
M1	PRRC2C
M1	MANBAL
M1	TIA1
M1	UNC119
M1	WASL
M1	GJB2
M1	ZNF766
M1	RBM39
M1	DESI1
M1	TMEM87A
M1	ZUP1
M1	HES4
M1	TPD52
M1	AC092053.3
M1	GTF2E2
M1	AP000942.5
M1	FAM225A
M1	MAML2
M1	TRPM7
M1	AGRN
M1	AL645608.8
M1	KANSL3
M1	SAMD8
M1	CTTNBP2NL
M1	IGSF8
M1	SLC30A7
M1	AC026310.2
M1	ITPRIP
M1	ABI1
M1	CBX4
M1	TOX4
M1	GRASP
M1	WDR82
M1	TBC1D10A
M1	RBM23
M1	NRXN2
M1	BAALC
M1	RAB21
M1	NEURL3
M1	HESX1
M1	RALGAPB
M1	FBXO7
M1	OTUD4
M1	CREB1
M1	OFD1
M1	SIPA1L1
M1	NUAK2
M1	CRY2
M1	RILPL2
M1	LIPG
M1	TOR1B
M1	GRIP2
M1	KPNB1
M1	H2BC8
M1	ARL5B
M1	CLDN12
M1	PDHX
M1	AL353625.1
M1	SAP18
M1	RIC1
M1	ATP11B
M1	EXOC3L4
M1	CIDECP1
M1	SOAT1
M1	ANXA7
M1	LYRM1
M1	PCNX3
M1	AC007991.2
M1	BMPR2
M1	ANKLE2
M1	ACP2
M1	HIF1A
M1	TRIM33
M1	YEATS2
M1	CD2AP
M1	WFDC21P
M1	CCDC50
M1	C18orf25
M1	HEATR6
M1	CD46
M1	CRACD
M1	PHF8
M1	C1S
M1	NUCB1
M1	CREBBP
M1	RLF
M1	RNF24
M1	FADS3
M1	CSNK1G1
M1	DNPEP
M1	CDKN1B
M1	TRAPPC10
M1	LINC02154
M1	MYH11
M1	NF1
M1	ZNF644
M1	UBXN4
M1	PRR13
M1	BET1L
M1	STXBP3
M1	ZNF281
M1	TRIP4
M1	SMNDC1
M1	AC083837.1
M1	LSS
M1	SLC6A9
M1	LINC02528
M1	UBE2O
M1	ZSCAN29
M1	SMARCA5
M1	CAMKK2
M1	GPATCH3
M1	CELF1
M1	CLDN23
M1	PHF21A
M1	CCDC71L
M1	STAU1
M1	ST3GAL2
M1	INHBE
M1	TRPM4
M1	TNKS2
M1	GORAB
M1	ZRANB1
M1	LCOR
M1	ZNF451
M1	USP30-AS1
M1	PAN3
M1	MAP3K13
M1	WIPF2
M1	SOCS1
M1	RETREG3
M1	ARID5B
M1	ZKSCAN5
M1	SPAG7
M1	GOLPH3
M1	TMSB10
M1	EPB41L4A
M1	CCNL1
M1	LIG4
M1	GOLGB1
M1	CLUHP3
M1	LINC01588
M1	H2BC11
M1	OR2I1P
M1	MARK4
M1	MICB
M1	CCDC97
M1	H4C14
M1	SMCO4
M1	DNAJB6
M1	TCF20
M1	TRAF6
M1	CASP4
M1	RGS9
M1	AL121987.2
M1	CDK13
M1	ZNF350
M1	ZNF775
M1	AL031777.2
M1	AFF1
M1	SENP5
M1	AC025048.4
M1	ZNF224
M1	KARS1
M1	RIPK1
M1	RSF1
M1	NUP62
M1	TUFT1
M1	CSRNP2
M1	ENTPD4
M1	NRG2
M1	TMUB2
M1	IL3RA
M1	AMZ2
M1	PCMTD1
M1	LRCH3
M1	KEAP1
M1	MAU2
M1	C19orf12
M1	CASC3
M1	SECISBP2L
M1	AL031985.1
M1	SLCO5A1
M1	PIAS1
M1	MED29
M1	HSPA13
M1	MAML1
M1	ACTR1A
M1	PPM1B
M1	KRT8P46
M1	AC116347.1
M1	H1-10
M1	CTNNBL1
M1	RNF217
M1	CHI3L2
M1	USP38
M1	AC004847.1
M1	DDX59
M1	SUPT5H
M1	CCSER2
M1	SLC9A8
M1	RBM43
M1	TNK2-AS1
M1	FOXK1
M1	LMBR1L
M1	GTF2H1
M1	GPANK1
M1	CFB
M1	THAP2
M1	TSPOAP1-AS1
M1	ALPK2
M1	ABCA5
M1	TAF8
M1	SRD5A1
M1	CCL17
M1	TBC1D9
M1	UBAP1
M1	FAM177A1
M1	DENND1B
M1	ZFHX2
M1	KYAT3
M1	GATAD1
M1	BHLHE22
M1	LAD1
M1	TVP23B
M1	AL390728.4
M1	SNX19
M1	IER2
M1	UBE2Q1
M1	NABP1
M1	FBXO8
M1	FXR2
M1	C2orf42
M1	AC241952.2
M1	LMF2
M1	C1RL
M1	IL23A
M1	GJA3
M1	KDM5B
M1	ZBTB38
M1	MITD1
M1	DCUN1D3
M1	MYL12A
M1	MYPOP
M1	PAIP2
M1	OTOF
M1	SMAD4
M1	LINC02384
M1	NDEL1
M1	POLDIP3
M1	CCDC174
M1	STK24
M1	LINC00158
M1	SON
M1	SMG1
M1	SEMA4A
M1	TMEM106A
M1	LEMD2
M1	PARP4
M1	CLDND1
M1	DNAJA1
M1	ETV3L
M1	TIMM17B
M1	PPP2CA
M1	GADD45G
M1	ZFYVE1
M1	UNK
M1	GRAMD1A
M1	AC131212.3
M1	RSPRY1
M1	TMEM165
M1	LINC01961
M1	AC083862.2
M1	ANKRD10-IT1
M1	AC023202.1
M1	CCNK
M1	C11orf58
M1	RRAGC
M1	MIER1
M1	CTDSP2
M1	TG
M1	TGDS
M1	TRMO
M1	KAT5
M1	KDM6B
M1	ZNF200
M1	LARP1
M1	NCK1
M1	SIX1
M1	SMPD5
M1	NFAT5
M1	SPATC1
M1	LINC02362
M1	USP33
M1	AC120193.1
M1	DDO
M1	RBM22
M1	SFT2D2
M1	CD58
M1	ZNF394
M1	AC073548.1
M1	SERPINB1
M1	SIAH1
M1	BPGM
M1	AMER1
M1	RBM48
M1	DCUN1D1
M1	TNFSF9
M1	LGALS2
M1	TRIM11
M1	INHBA
M1	STAT5A
M1	U62317.1
M1	AC243772.2
M1	C4A
M1	TECPR2
M1	KREMEN1
M1	EMC7
M1	ZNF841
M1	LBX2-AS1
M1	ASCL2
M1	KDM4A
M1	VPS54
M1	KPNA5
M1	LMBRD1
M1	ACVR1
M1	YTHDC1
M1	UBE2E1
M1	EDARADD
M1	FBXL3
M1	ATP6V0A2
M1	CMTM6
M1	AP001793.1
M1	ANO9
M1	ZNF611
M1	HMGN2P46
M1	PHF1
M1	ZNF707
M1	RBBP6
M1	TPT1-AS1
M1	C1R
M1	C3orf38
M1	WNT5A
M1	ECPAS
M1	DNAJC7
M1	CD72
M1	C4B
M1	NOL4L
M1	AC025580.2
M1	SEPSECS
M1	AC018638.5
M1	WDR45
M1	DNAH17
M1	CSNK1G3
M1	H3C10
M1	YY1AP1
M1	CEACAM1
M1	ARSA
M1	SNX10
M1	INO80D
M1	MAT2B
M1	MGA
M1	AC006974.2
M1	APOL4
M1	ZNF189
M1	MED25
M1	RABGAP1L
M1	TMEM63A
M1	FBXO39
M1	WBP4
M1	NSRP1
M1	SIRT1
M1	MTTP
M1	SLC35E3
M1	SPATA2
M1	NPLOC4
M1	PHACTR4
M1	MORC3
M1	CWF19L2
M1	AC010226.1
M1	MCF2L2
M1	TICAM2
M1	SPINT2
M1	EPC1
M1	TRMT1L
M1	FOXJ2
M1	EPC2
M1	HLA-DOB
M1	AL603839.4
M1	TCF4
M1	ATG12
M1	SYF2
M1	STX5
M1	LZTS3
M1	CYB5A
M1	VWA3B
M1	RRM2B
M1	POGZ
M1	DCAF5
M1	SERTAD1
M1	MMAA
M1	PPP4R1L
M1	NAXD
M1	PPP3CC
M1	AC009244.2
M1	LONRF1
M1	AC007991.3
M1	UBR4
M1	LARP4B
M1	SSPN
M1	ZNF804A
M1	ACHE
M1	WAC
M1	ASS1
M1	AL645608.7
M1	SERINC4
M1	USO1
M1	STK17A
M1	PAPOLG
M1	ADNP2
M1	PBX4
M1	TMCC2
M1	RAB29
M1	LRRC3
M1	RAF1
M1	MTMR3
M1	INTS6
M1	TLR3
M1	AL162414.1
M1	APOBEC3H
M1	KLHL28
M1	CASP10
M1	TMEM62
M1	MSRB1
M1	SLC1A2
M1	SLC35C2
M1	MT2A
M1	NRBP1
M1	BICRA
M1	CAMK1G
M1	WDR25
M1	RAB11B
M1	ZNF292
M1	PDCD10
M1	ASPHD2
M1	ANXA3
M1	BLOC1S3
M1	GRIPAP1
M1	MYO10
M1	LINC01358
M1	UBE2A
M1	TAF7
M1	UBR1
M1	RO60
M1	ADGRG2
M1	CEBPG
M1	AL645933.2
M1	CCZ1B
M1	ERCC6L2
M1	ACVR1C
M1	TBC1D22B
M1	GADD45B
M1	WDR48
M1	RBMXL1
M1	DPF2
M1	ZNF341-AS1
M1	SBF2
M1	LRRC61
M1	PPM1K-DT
M1	POLR2J4
M1	SCYL3
M1	ARIH2OS
M1	LINC01578
M1	AK8
M1	SHOC2
M1	MCF2
M1	TMTC1
M1	ZNF638
M1	UNC93B1
M1	IRF3
M1	RAP2C
M1	MAD2L1BP
M1	SIAH2-AS1
M1	LINC00487
M1	AC006978.1
M1	FBXO46
M1	OTUD7A
M1	TBX19
M1	ATG3
M1	BBX
M1	TMED4
M1	MIER3
M1	STRIP1
M1	GUCY2F
M1	MARK3
M1	CEACAM19
M1	ZNF142
M1	LINC02328
M1	AC004241.1
M1	KCTD17
M1	STK19
M1	CHROMR
M1	KRTCAP2
M1	TMEM50A
M1	CCNT2
M1	LINC02605
M1	AQP9
M1	POLK
M1	RNF38
M1	SRGAP2B
M1	FPGS
M1	SWT1
M1	BANP
M1	USP42
M1	SLC25A28
M1	AC110611.2
M1	HMGN4
M1	PEX11B
M1	TINF2
M1	HINFP
M1	AMBRA1
M1	ST3GAL1
M1	FAM71F2
M1	SLMAP
M1	ARID1B
M1	SZT2
M1	APPBP2
M1	NCOA6
M1	CCDC68
M1	METTL4
M1	LINC01191
M1	MBD5
M1	PROSER1
M1	ZNF627
M1	PURA
M1	IL17REL
M1	KLC2
M1	MRPL32
M1	ZSWIM5
M1	KDM6A
M1	H3C6
M1	AC007608.3
M1	ENY2
M1	ANO7L1
M1	MAP3K8
M1	BVES
M1	CLLU1
M1	BCL2L14
M1	FNBP4
M1	AL390760.1
M1	GTF2IP20
M1	KLF5
M1	UPK2
M1	ZBTB17
M1	CTDP1
M1	FNBP1
M1	RERE
M1	MOB1B
M1	CEP19
M1	PIK3C3
M1	PRDM2
M1	CNTLN
M1	INAFM1
M1	ASNS
M1	H4C12
M1	HARS2
M1	PLA1A
M1	TMED1
M1	USP50
M1	PHC1
M1	C1QTNF1
M1	SOCS2
M1	KCTD13
M1	AC105105.1
M1	AC245100.8
M1	MECP2
M1	SPATA41
M1	SLC35A5
M1	AL353708.1
M1	TMEM41B
M1	OSCAR
M1	AC007406.4
M1	TRIM62
M1	AJ003147.2
M1	ADORA2A-AS1
M1	AC018638.6
M1	CCDC186
M1	LINC01914
M1	FAM241A
M1	LARP7
M1	AC234582.1
M1	ALOX12-AS1
M1	SHISAL1
M1	LINC-PINT
M1	PPP1R12A-AS1
M1	C11orf68
M1	B3GALT4
M1	SAMD4B
M1	AL157394.3
M1	PCF11
M1	R3HCC1L
M1	HELB
M1	SEMA7A
M1	RAB18
M1	ARID5A
M1	TUG1
M1	AP000769.1
M1	MAP1LC3A
M1	TSC22D4
M1	AGK
M1	ACBD5
M1	LINC01894
M1	PLEKHA3
M1	THAP1
M1	PARP15
M1	AC008875.3
M1	LORICRIN
M1	PIWIL4
M1	TMEM41A
M1	PLAGL2
M1	MST1R
M1	BTN2A1
M1	ETV7-AS1
M1	NSUN7
M1	HARBI1
M1	PSEN1
M1	PEF1
M1	MRPS18A
M1	ZNF140
M1	ACTR3C
M1	GSTK1
M1	RAC1
M1	PIAS3
M1	ZNF347
M1	AGA
M1	RAD51-AS1
M1	GGPS1
M1	NTN1
M1	ZFAND2A
M1	SDF2
M1	AC018638.2
M1	SELENOM
M1	DUSP22
M1	NCOA2
M1	CDK8
M1	AC006449.2
M1	PDE6D
M1	OSBPL9
M1	RAB2B
M1	CDKN1C
M1	TNNT2
M1	LINC00528
M1	ZNF37A
M1	KIAA1109
M1	AC067930.3
M1	PRPF3
M1	LRIF1
M1	STK3
M1	FAM160A1
M1	ENO3
M1	AC243964.3
M1	SLC37A1
M1	EXD2
M1	CDC73
M1	SELENOS
M1	NOSIP
M1	AL021707.6
M1	PKN2
M1	ERN1
M1	ZNF136
M1	C2CD4A
M1	RASSF4
M1	AC092053.4
M1	UBE2D1
M1	KMT2B
M1	AC009812.1
M1	RNF115
M1	BATF3
M1	GCNT4
M1	FAM234A
M1	NBPF12
M1	VAMP5
M1	TTC39A
M1	DYNC1LI1
M1	SNIP1
M1	RHEBL1
M1	ELOVL7
M1	FRS2
M1	ZNF302
M1	H2BU1
M1	DPYS
M1	HORMAD1
M1	DGKE
M1	AC009812.4
M1	ZNF462
M1	AC034213.1
M1	RASSF6
M1	AC004846.1
M1	HLA-V
M1	CHD8
M1	ADPRS
M1	C8orf76
M1	HOMEZ
M1	HEXD
M1	SH2D3A
M1	NPIPB5
M1	TRIM36
M1	TOP1
M1	TMEM179B
M1	TERF2IP
M1	BLOC1S2
M1	MICALL1
M1	TMEM170A
M1	ICE1
M1	AC018638.4
M1	AC131011.2
M1	ZNF496
M1	TNFAIP1
M1	AC005229.4
M1	OR2B6
M1	ATN1
M1	ASB7
M1	ABCA10
M1	TMEM202-AS1
M1	AC040162.1
M1	RSBN1
M1	JAGN1
M1	AC112496.1
M1	AC004974.1
M1	ZMYM5
M1	ATXN3
M1	AL672207.1
M1	LY6E-DT
M1	LMTK2
M1	C22orf46
M1	DNAJB14
M1	AC099489.1
M1	ABCF1
M1	CARD16
M1	PEX14
M1	ISL2
M1	RNF146
M1	CR1L
M1	ZNF720
M1	CFHR3
M1	SNW1
M1	RASGRP1
M1	CCDC194
M1	ATF2
M1	ITIH1
M1	AC091564.2
M1	NBPF14
M1	TVP23A
M1	SAP30BP
M1	TTC9C
M1	AC025682.2
M1	MALAT1
M1	MATN4
M1	AL606807.1
M1	ZNF425
M1	RNF31
M1	HNRNPC
M1	ERICH1
M1	ZNF155
M1	SLC35D2
M1	ZNF230
M1	ZNF699
M1	TCF3P1
M1	MSANTD4
M1	AL021807.1
M1	CSTF3
M1	SRSF12
M1	MED6
M1	ABCC2
M1	UPB1
M1	FSD1L
M1	AC007387.2
M1	CDK9
M1	ABHD13
M1	GPR137
M1	RSPH9
M1	PPP4R2
M1	FAM222B
M1	SYNGR3
M1	OVCH1
M1	PTPN2
M1	UPK3B
M1	PNMA2
M1	AP5M1
M1	GPC5
M1	LINC01138
M1	SZRD1
M1	ERMN
M1	AC090197.1
M1	FAM120AOS
M1	H2AC13
M1	HS3ST3B1
M1	FAM219A
M1	TRIM6
M1	TOGARAM1
M1	PANK2
M1	CXorf56
M1	STOM
M1	TBC1D25
M1	AC024940.1
M1	IDS
M1	H2BC15
M1	TTBK2
M1	ARMC8
M1	PDIA3
M1	IRF6
M1	KCNMB3
M1	AL078604.2
M1	ELMOD1
M1	SMIM27
M1	KLHDC7B
M1	ELK1
M1	EPB41L4A-DT
M1	HMSD
M1	PPP2R2A
M1	ZNF222
M1	ZNF426
M1	SVIL-AS1
M1	LINC02574
M1	AATF
M1	NAMPTP1
M1	HLA-J
M1	CCZ1
M1	LINC01347
M1	DDX52
M1	SESTD1
M1	CFAP70
M1	AC108010.1
M1	TTC33
M1	ZNF460
M1	RHOXF1P3
M1	ASCC1
M1	AC124319.3
M1	RRNAD1
M1	A2MP1
M1	RBM7
M1	AC131206.1
M1	CCDC82
M1	MAPK8IP2
M1	ATG4D
M1	TNIP2
M1	DECR1
M1	MAATS1
M1	FBXO10
M1	NLGN3
M1	SNRNP27
M1	C11orf96
M1	ADPRM
M1	CLASP1
M1	VEGFC
M1	ZNF444
M1	SUMO2
M1	TRAF3IP2
M1	LVRN
M1	AC241585.2
M1	HCG4
M1	AJ009632.2
M1	UBE2F
M1	ZMYND15
M1	AC061992.2
M1	TM2D3
M1	LRSAM1
M1	PRKD2
M1	LINC01539
M1	G3BP2
M1	ZNF613
M1	RAB1AP1
M1	AC068989.1
M1	MAP3K10
M1	BTN2A3P
M1	ZFAND4
M1	GPATCH8
M1	AZIN2
M1	NAA30
M1	GRIN1
M1	KPNA2P1
M1	PSME2P2
M1	ZNF600
M1	POLR3C
M1	IGHEP2
M1	AL645929.3
M1	PRAME
M1	SCN11A
M1	TMCO4
M1	SETD5
M1	AC016831.6
M1	FAM71A
M1	GPR37L1
M1	ASH1L-AS1
M1	A1BG-AS1
M1	GMPR
M1	AC022509.1
M1	IRAK4
M1	STK35
M1	EID3
M1	APLF
M1	AIRE
M1	SMARCD1
M1	ZNF175
M1	MED10
M1	SLAMF1
M1	ZFAS1
M1	NOCT
M1	MICA
M1	OR1F1
M1	PLEKHG2
M1	PLSCR2
M1	RARRES1
M1	LNCTAM34A
M1	TMEM54
M1	CCR10
M1	TMEM150B
M1	DSCAML1
M1	UBE2FP1
M1	PRKAB2
M1	TMEM115
M1	AC012363.2
M1	SCAF1
M1	PCIF1
M1	DNAJC1
M1	H2BC18
M1	HSCB
M1	PLEKHD1
M1	AL121603.2
M1	NBPF10
M1	BX255923.2
M1	ADD1
M1	CIB2
M1	FOXD4L1
M1	SH3BP5-AS1
M1	AC040977.1
M1	ZNF518A
M1	CLSTN3
M1	MOB2
M1	DRAM1
M1	SLC36A4
M1	STX6
M1	C9orf147
M1	FAM8A1
M1	STX17-AS1
M1	AKAP7
M1	AC106881.1
M1	RUNDC1
M1	CNBP
M1	RPGRIP1
M1	R3HDM4
M1	PSMA6
M1	AC092368.3
M1	TRIM31
M1	MAP4
M1	REM2
M1	DRD4
M1	CYP7A1
M1	SS18
M1	POU6F1
M1	PKN2-AS1
M1	EXPH5
M1	RAD9A
M1	EED
M1	LRRC37A15P
M1	AC078788.1
M1	SMG6
M1	AL355304.1
M1	UBOX5
M1	LINC02539
M1	ANKRA2
M1	ZNF385C
M1	ADAM17
M1	CFAP58-DT
M1	ZNF805
M1	AC023509.2
M1	ADORA2A
M1	CCDC126
M1	MIR155HG
M1	LINC01270
M1	KDM4D
M2	ZFP69
M2	GADD45A
M2	LINC01160
M2	CD1C
M2	CD1B
M2	CD1E
M2	QSOX1
M2	ARV1
M2	CCDC85A
M2	MDH1
M2	TGFA
M2	CACNB4
M2	PPP1R7
M2	CISH
M2	CACNA1D
M2	CHDH
M2	IL17RB
M2	CD200R1
M2	P2RY12
M2	AP2M1
M2	XXYLT1
M2	AC078850.1
M2	DAP
M2	AC018754.1
M2	REEP5
M2	FOXQ1
M2	ATXN1
M2	EPB41L2
M2	GPR146
M2	CCL26
M2	CHCHD7
M2	CD274
M2	PCSK5
M2	CTNNAL1
M2	PFKP
M2	ST8SIA6
M2	PICALM
M2	MMP12
M2	WNT5B
M2	UBL3
M2	C14orf119
M2	BLOC1S6
M2	ALDH1A2
M2	HOMER2
M2	FURIN
M2	ARRDC4
M2	SOCS1
M2	DCUN1D3
M2	LYRM1
M2	CCL17
M2	CTNS
M2	ALOX15
M2	CLEC10A
M2	GIT1
M2	CCL13
M2	CCL18
M2	AC006449.7
M2	KRT16
M2	MAP2K6
M2	DTNA
M2	FCER2
M2	CLEC4G
M2	CD209
M2	FCHO1
M2	SPINT2
M2	PPP1R14A
M2	FKBP1A
M2	PARAL1
M2	JAG1
M2	TGM2
M2	GGT5
M2	TSPAN7

## Sheet: Supp. Table 3a)
Supplementary Table 3a) GSEA early, sustained, late response factors M1 macrophages
Reactome pathway	Factor 1 (M1 sustained response)	Factor 4 (M1 early response)	Factor 7 (M1 late response)
Apoptosis	0.800343982721181	1	0.990666687459747
Hemostasis	0.0510584397997637	1.93308e+08	0.850514629753543
Opioid Signalling	0.800343982721181	0.996060199664723	1
Neurotransmitter Receptor Binding And Downstream Transmission In The Postsynaptic Cell	1	1	0.999950598610499
Transmission across Chemical Synapses	1	1	1
Neuronal System	1	1	1
Formation of RNA Pol II elongation complex	1	1	1
NA	1	1	1
IRS-mediated signalling	0.800343982721181	1	1
SOS-mediated signalling	0.800343982721181	1	1
GPVI-mediated activation cascade	0.107186855008987	0.531969981354136	0.958533418524564
Platelet degranulation	1	0.382231276965172	1
Downstream signaling events of B Cell Receptor (BCR)	0.0984417383591081	0.996060199664723	0.237044418600079
Activation of NF-kappaB in B cells	0.223469177383886	1	0.0179447294126167
ISG15 antiviral mechanism	1	0.996060199664723	0.000275020019443447
Antiviral mechanism by IFN-stimulated genes	1	0.996060199664723	0.000275020019443447
Signaling by FGFR in disease	1	1	1
Signaling by ERBB2	0.823356193408324	0.996060199664723	1
Regulation of Hypoxia-inducible Factor (HIF) by oxygen	1	1	1
Oxygen-dependent proline hydroxylation of Hypoxia-inducible Factor Alpha	1	1	1
ER-Phagosome pathway	0.782549724554911	1	1
Antigen processing-Cross presentation	0.0142639616623761	0.996060199664723	1
Cross-presentation of soluble exogenous antigens (endosomes)	1	0.996060199664723	1
PIP3 activates AKT signaling	0.479095927781859	0.996060199664723	0.86914344402259
Developmental Biology	0.185602886681125	0.996060199664723	0.787707000302728
Mitochondrial protein import	1	1	1
Cytokine Signaling in Immune system	0.0167926	1472.43	3420.15
Adaptive Immune System	329419	0.0060060270816507	0.180897978318145
Potassium Channels	1	1	1
BMAL1:CLOCK, NPAS2 activates circadian gene expression	0.800343982721181	0.996060199664723	0.674020147925185
The citric acid (TCA) cycle and respiratory electron transport	1	1	1
Metabolism	0.800343982721181	1	0.888868112894538
Signaling by SCF-KIT	0.42720023242904	0.996060199664723	1
Collagen degradation	1	1	1
Translocation of GLUT4 to the plasma membrane	0.823356193408324	0.996060199664723	0.850514629753543
Degradation of the extracellular matrix	0.800343982721181	0.996060199664723	0.284782624428251
Extracellular matrix organization	0.783232568553106	1.12455e+06	0.0488677745004372
Collagen formation	1	1	1
Glycerophospholipid biosynthesis	1	1	1
PI Metabolism	0.936139486727072	1	1
Phospholipid metabolism	1	1	1
Meiosis	1	1	1
Cell-Cell communication	0.48326998565671	0.996060199664723	0.850514629753543
Phase II conjugation	1	1	1
L13a-mediated translational silencing of Ceruloplasmin expression	1	1	1
Eukaryotic Translation Elongation	1	1	1
Peptide chain elongation	1	1	1
Signaling by NOTCH	1	1	0.866836472775118
Telomere Maintenance	1	1	1
Metabolism of nucleotides	1	1	1
Mitochondrial biogenesis	1	1	1
Transport of Mature mRNA derived from an Intron-Containing Transcript	1	1	1
Signal Transduction	0.0558539330442869	0.791494778633293	0.850514629753543
HIV Life Cycle	1	1	1
Late Phase of HIV Life Cycle	1	1	1
HIV Infection	1	1	1
Host Interactions of HIV factors	1	1	1
Glycosaminoglycan metabolism	0.457171765567933	0.996060199664723	0.0403665562960986
Post-translational modification: synthesis of GPI-anchored proteins	0.794824941775478	1	0.850514629753543
Respiratory electron transport	ATP synthesis by chemiosmotic coupling	and heat production by uncoupling proteins.	1	1	1
Macroautophagy	1	1	1
Integration of energy metabolism	1	1	1
Heparan sulfate/heparin (HS-GAG) metabolism	1	1	0.979271822752349
Gamma carboxylation	hypusine formation and arylsulfatase activation	1	1	1
Cell Cycle	1	1	1
Disease	0.919600341594972	0.996060199664723	0.880510928428883
Collagen biosynthesis and modifying enzymes	1	1	1
Regulation of cholesterol biosynthesis by SREBP (SREBF)	0.800343982721181	1	0.418162581157407
Toll Like Receptor 4 (TLR4) Cascade	0.391478746903033	1	0.00355471557827959
Activated TLR4 signalling	0.330601048384527	1	0.00251794674042672
MyD88:Mal cascade initiated on plasma membrane	0.470936033517489	1	0.007071303086893
MyD88-independent TLR3/TLR4 cascade	0.165472512361122	1	0.000568987783465838
Signalling by NGF	0.225832206458694	0.996060199664723	0.850514629753543
Signalling to RAS	0.800343982721181	0.996060199664723	1
Formation of HIV elongation complex in the absence of HIV Tat	1	1	1
HIV Transcription Initiation	1	1	1
RNA Polymerase II HIV Promoter Escape	1	1	1
HIV Transcription Elongation	1	1	1
Transcription of the HIV genome	1	1	1
Formation of HIV-1 elongation complex containing HIV-1 Tat	1	1	1
Pausing and recovery of Tat-mediated HIV elongation	1	1	1
Tat-mediated HIV elongation arrest and recovery	1	1	1
Tat-mediated elongation of the HIV-1 transcript	1	1	1
HIV elongation arrest and recovery	1	1	1
Pausing and recovery of HIV elongation	1	1	1
Toll Like Receptor 9 (TLR9) Cascade	0.414881269981283	1	0.00505204881632952
Toll Like Receptor 10 (TLR10) Cascade	0.296261498392054	1	0.00214792110017407
Toll Like Receptor 3 (TLR3) Cascade	0.165472512361122	1	0.000568987783465838
Toll Like Receptor 5 (TLR5) Cascade	0.296261498392054	1	0.00214792110017407
Toll Like Receptor TLR1:TLR2 Cascade	0.470936033517489	1	0.007071303086893
Toll Like Receptor 7/8 (TLR7/8) Cascade	0.414881269981283	1	0.00505204881632952
Toll Like Receptor TLR6:TLR2 Cascade	0.470936033517489	1	0.007071303086893
Innate Immune System	2.99462e+09	0.150451774170906	0.357309067298049
Influenza Infection	1	0.996060199664723	1
Influenza Life Cycle	1	1	1
Immune System	0.555729	1.82775e+06	1.56329e+09
Influenza Viral RNA Transcription and Replication	1	1	1
Viral Messenger RNA Synthesis	1	1	1
Nucleotide-binding domain, leucine rich repeat containing receptor (NLR) signaling pathways	0.168447227483428	0.996060199664723	0.850514629753543
Toll-Like Receptors Cascades	0.414881269981283	1	0.0102266673354009
RIG-I/MDA5 mediated induction of IFN-alpha/beta pathways	0.0152979938529253	1.34553e+06	0.00229622694525299
Prolonged ERK activation events	0.800343982721181	1	1
Regulation of Apoptosis	1	1	1
Signaling by TGF-beta Receptor Complex	1	0.22681059522605	1
Frs2-mediated activation	0.800343982721181	1	1
ARMS-mediated activation	0.800343982721181	1	1
Autodegradation of Cdh1 by Cdh1:APC/C	1	1	1
SCF-beta-TrCP mediated degradation of Emi1	1	1	1
APC/C-mediated degradation of cell cycle proteins	1	1	1
APC/C:Cdc20 mediated degradation of Securin	1	1	1
APC/C:Cdh1 mediated degradation of Cdc20 and other APC/C:Cdh1 targeted proteins in late mitosis/early G1	1	1	1
Cdc20:Phospho-APC/C mediated degradation of Cyclin A	1	1	1
Lipoprotein metabolism	0.939833383491106	0.44114025443548	1
Regulation of APC/C activators between G1/S and early anaphase	1	1	1
APC/C:Cdc20 mediated degradation of mitotic proteins	1	1	1
Activation of APC/C and APC/C:Cdc20 mediated degradation of mitotic proteins	1	1	1
Signaling by EGFR	0.800343982721181	0.996060199664723	1
APC:Cdc20 mediated degradation of cell cycle proteins prior to satisfation of the cell cycle checkpoint	1	1	1
GRB2 events in EGFR signaling	0.800343982721181	1	1
SRP-dependent cotranslational protein targeting to membrane	1	1	1
GAB1 signalosome	0.5428383612193	0.996060199664723	0.891162090875567
SHC1 events in EGFR signaling	0.800343982721181	1	1
Vpu mediated degradation of CD4	1	1	1
Vif-mediated degradation of APOBEC3G	1	1	1
Toll Like Receptor 2 (TLR2) Cascade	0.470936033517489	1	0.007071303086893
Cytosolic sensors of pathogen-associated DNA	0.0558539330442869	1	0.0124098613094562
Organelle biogenesis and maintenance	1	1	1
Downstream signal transduction	0.73143094601667	0.996060199664723	1
Signaling by PDGF	0.800343982721181	0.996060199664723	1
NGF signalling via TRKA from the plasma membrane	0.800343982721181	0.996060199664723	1
SCF(Skp2)-mediated degradation of p27/p21	1	1	1
Signalling to ERKs	0.800343982721181	0.996060199664723	1
Signalling to p38 via RIT and RIN	0.800343982721181	1	1
Signaling by FGFR	0.8853595148968	1	1
Pre-NOTCH Expression and Processing	1	1	0.850514629753543
Viral mRNA Translation	1	1	1
NRAGE signals death through JNK	0.910640048641104	0.996060199664723	1
p75 NTR receptor-mediated signalling	0.197673943493839	1	0.0899889420050015
Signaling by VEGF	0.316930618370274	0.996060199664723	1
Signaling by Rho GTPases	0.800343982721181	0.996060199664723	1
Rho GTPase cycle	1	0.996060199664723	1
Degradation of beta-catenin by the destruction complex	1	1	1
RHO GTPase Effectors	0.479095927781859	1	1
Signaling by Wnt	1	1	1
Nicotinate metabolism	2.18575e+08	0.996060199664723	0.0018196037591625
Metabolism of water-soluble vitamins and cofactors	0.00903495507203194	0.996060199664723	0.0953355392821977
Metabolism of vitamins and cofactors	0.101730581293653	0.996060199664723	0.290703248306996
Signaling by NOTCH1	1	1	1
PI3K/AKT activation	0.539316675364153	0.996060199664723	0.887405770412212
Immunoregulatory interactions between a Lymphoid and a non-Lymphoid cell	1.18879	24046.6	4.10696e+08
PPARA activates gene expression	0.639042149958312	0.996060199664723	1
Negative regulation of the PI3K/AKT network	0.800343982721181	0.996060199664723	1
ER to Golgi Anterograde Transport	1	1	0.930834903400372
Membrane Trafficking	0.86952342077164	0.996060199664723	0.850514629753543
trans-Golgi Network Vesicle Budding	1	0.996060199664723	1
TCF dependent signaling in response to WNT	1	1	1
Formation of the beta-catenin:TCF transactivating complex	0.863867421617675	1	1
Assembly of collagen fibrils and other multimeric structures	1	1	1
TCR signaling	0.792117114485954	0.996060199664723	0.302022661742651
Downstream TCR signaling	0.554876928361895	1	0.115550523885515
Cell surface interactions at the vascular wall	0.0779661520084207	0.0169013687332022	0.423342150358096
Fcgamma receptor (FCGR) dependent phagocytosis	0.470936033517489	0.996060199664723	1
Regulation of actin dynamics for phagocytic cup formation	1	1	1
Cell death signalling via NRAGE	NRIF and NADE	0.916949635875819	1	1
Gene Silencing by RNA	1	1	1
Regulation of activated PAK-2p34 by proteasome mediated degradation	1	1	1
Biological oxidations	1	0.996060199664723	1
Phase 1 - Functionalization of compounds	1	0.996060199664723	1
Epigenetic regulation of gene expression	1	1	0.862436766498434
PRC2 methylates histones and DNA	1	1	0.864566643327861
Generic Transcription Pathway	1	1	1
MHC class II antigen presentation	0.800343982721181	1	1
Integrin cell surface interactions	0.0283378532130925	28151.8	1.20468e+09
DAP12 interactions	0.794824941775478	0.996060199664723	1
Visual phototransduction	1	1	1
PI3K/AKT Signaling in Cancer	0.830151796948869	1	0.850514629753543
Cellular response to hypoxia	1	1	1
Cellular responses to stress	0.197673943493839	1	0.487653514169743
Condensation of Prophase Chromosomes	1	0.996060199664723	1
Signaling by Type 1 Insulin-like Growth Factor 1 Receptor (IGF1R)	0.800343982721181	1	1
Selenoamino acid metabolism	1	1	1
Selenocysteine synthesis	1	1	1
DAP12 signaling	0.73143094601667	0.996060199664723	1
IGF1R signaling cascade	0.800343982721181	1	1
IRS-related events triggered by IGF1R	0.800343982721181	1	1
Fc epsilon receptor (FCERI) signaling	0.0288797937268088	0.996060199664723	0.787707000302728
Separation of Sister Chromatids	1	1	1
Resolution of Sister Chromatid Cohesion	1	1	1
Mitotic Metaphase and Anaphase	1	1	1
Oxidative Stress Induced Senescence	1	1	0.850514629753543
Senescence-Associated Secretory Phenotype (SASP)	0.0689237159725429	1	0.000275020019443447
Cellular Senescence	0.413064810092772	0.996060199664723	0.00323736016050763
DNA Damage/Telomere Stress Induced Senescence	1	0.996060199664723	1
Regulation of PLK1 Activity at G2/M Transition	1	1	1
Signaling by Leptin	0.800343982721181	1	1
Signaling by NOTCH1 PEST Domain Mutants in Cancer	1	1	1
Signaling by NOTCH1 in Cancer	1	1	1
Constitutive Signaling by NOTCH1 PEST Domain Mutants	1	1	1
Stimuli-sensing channels	1	1	1
EPH-Ephrin signaling	0.501869362685704	1	1
Role of LAT2/NTAL/LAB on calcium mobilization	0.0510584397997637	0.996060199664723	0.891162090875567
FCERI mediated MAPK activation	0.724083319143395	0.996060199664723	1
FCERI mediated NF-kB activation	0.0558539330442869	1	0.180897978318145
Signaling by NOTCH1 HD+PEST Domain Mutants in Cancer	1	1	1
Constitutive Signaling by NOTCH1 HD+PEST Domain Mutants	1	1	1
Peptide hormone metabolism	0.724083319143395	1	0.850514629753543
Nuclear Envelope Breakdown	0.910640048641104	0.996060199664723	1
SUMOylation	1	1	0.850514629753543
Syndecan interactions	0.896427077183259	0.00355643869304466	0.850514629753543
Non-integrin membrane-ECM interactions	1	0.0635641877281884	0.850514629753543
ECM proteoglycans	1	0.13102482547223	0.915253782823239
SUMOylation of DNA damage response and repair proteins	1	0.996060199664723	1
SUMO E3 ligases SUMOylate target proteins	1	1	0.850514629753543
HDACs deacetylate histones	1	1	0.85303110909121
HATs acetylate histones	1	1	1
Chromatin modifying enzymes	0.782549724554911	0.996060199664723	0.676499490079131
Regulation of HSF1-mediated heat shock response	1	1	0.895383969589619
Cellular response to heat stress	0.800343982721181	1	0.972247123534295
HSF1-dependent transactivation	0.495575175922838	1	0.859077076513382
Autodegradation of the E3 ubiquitin ligase COP1	1	1	1
Regulation of ornithine decarboxylase (ODC)	1	1	1
Metabolism of polyamines	1	1	1
Transcriptional Regulation by TP53	1	1	1
Signaling by GPCR	0.800343982721181	0.996060199664723	1
Class A/1 (Rhodopsin-like receptors)	0.823356193408324	0.996060199664723	1
Class B/2 (Secretin family receptors)	1	1	0.891162090875567
L1CAM interactions	0.800343982721181	0.996060199664723	0.859077076513382
NCAM signaling for neurite out-growth	0.800343982721181	1	1
Peptide ligand-binding receptors	0.823356193408324	0.477538996298398	1
Diseases of glycosylation	1	1	0.962851917589778
Chemokine receptors bind chemokines	0.800343982721181	0.00261049206684488	0.881216812839148
Loss of Nlp from mitotic centrosomes	1	1	1
Recruitment of mitotic centrosome proteins and complexes	1	1	1
Loss of proteins required for interphase microtubule organization from the centrosome	1	1	1
Centrosome maturation	1	1	1
XBP1(S) activates chaperone genes	1	1	1
IRE1alpha activates chaperones	1	1	1
Unfolded Protein Response (UPR)	1	1	1
Transcriptional regulation of white adipocyte differentiation	0.000832930335946472	0.0421684238680816	9.04359e+09
Transmembrane transport of small molecules	0.896696521506781	1	1
ABC-family proteins mediated transport	1	1	1
Nuclear Receptor transcription pathway	1	0.996060199664723	1
Beta-catenin independent WNT signaling	1	1	1
GPCR downstream signaling	0.68016724800964	0.996060199664723	1
Costimulation by the CD28 family	0.230270975054265	0.996060199664723	1
Chaperonin-mediated protein folding	1	1	1
Diseases associated with O-glycosylation of proteins	1	1	1
Protein folding	1	1	1
G beta:gamma signalling through PI3Kgamma	0.581323143039004	0.799422883954423	0.875997734533131
Metabolism of proteins	1	1	1
EPH-ephrin mediated repulsion of cells	0.21751042675382	0.996060199664723	1
Muscle contraction	0.819454706325291	0.996060199664723	0.850514629753543
G-protein beta:gamma signalling	0.581323143039004	0.799422883954423	0.875997734533131
Regulation of lipid metabolism by Peroxisome proliferator-activated receptor alpha (PPARalpha)	0.639042149958312	0.996060199664723	1
Circadian Clock	0.85867906353366	0.996060199664723	0.850514629753543
PCP/CE pathway	1	1	1
G alpha (q) signalling events	0.86693401739261	1	1
G alpha (12/13) signalling events	0.86952342077164	1	1
Platelet homeostasis	0.383108753445114	0.996060199664723	0.850514629753543
G alpha (s) signalling events	0.800343982721181	1	1
G alpha (i) signalling events	0.800343982721181	0.996060199664723	1
Clathrin derived vesicle budding	1	0.996060199664723	1
Axon guidance	0.61634568942104	0.996060199664723	0.891162090875567
Transport of glucose and other sugars	bile salts and organic acids	metal ions and amine compounds	0.857613801013098	1	1
Transport of inorganic cations/anions and amino acids/oligopeptides	0.800343982721181	1	1
SLC-mediated transmembrane transport	0.800343982721181	1	1
ERCC6 (CSB) and EHMT2 (G9a) positively regulate rRNA expression	1	1	1
NoRC negatively regulates rRNA expression	1	1	0.875997734533131
Sphingolipid metabolism	1	0.996060199664723	1
VEGFA-VEGFR2 Pathway	0.278846346095262	1	1
Biosynthesis of the N-glycan precursor (dolichol lipid-linked oligosaccharide	LLO) and transfer to a nascent protein	1	1	1
Asparagine N-linked glycosylation	1	1	1
Interleukin-1 signaling	1.18525e+08	0.996060199664723	1.5957e+07
Cell junction organization	0.800343982721181	1	1
Signaling by Interleukins	2.85999e+08	1.34233e+08	0.00162662750811036
MAP kinase activation in TLR cascade	0.185602886681125	1	0.000786425112206636
AUF1 (hnRNP D0) binds and destabilizes mRNA	1	1	1
Regulation of mRNA stability by proteins that bind AU-rich elements	1	1	1
Interleukin-2 signaling	0.800343982721181	1	1
Mitotic G2-G2/M phases	1	1	1
Regulation of mitotic cell cycle	1	1	1
Mitotic G1-G1/S phases	1	1	1
Asymmetric localization of PCP proteins	1	1	1
Degradation of AXIN	1	1	1
Degradation of DVL	1	1	1
Chromatin organization	0.782549724554911	0.996060199664723	0.676499490079131
GPCR ligand binding	0.88129246262263	0.996060199664723	1
RNA Polymerase I, RNA Polymerase III and Mitochondrial Transcription	1	1	1
Interleukin-3, 5 and GM-CSF signaling	0.74969090394062	0.996060199664723	1
O-linked glycosylation	1	1	1
VEGFR2 mediated cell proliferation	0.800343982721181	0.998601391359613	1
Positive epigenetic regulation of rRNA expression	1	1	1
B-WICH complex positively regulates rRNA expression	1	1	1
Negative epigenetic regulation of rRNA expression	1	1	0.891162090875567
Fatty acid, triacylglycerol, and ketone body metabolism	0.800343982721181	1	1
Programmed Cell Death	0.724083319143395	1	0.850514629753543
TNFR1-induced NFkappaB signaling pathway	0.000198396681533738	0.996060199664723	0.00541225747726311
Hedgehog ligand biogenesis	1	1	1
Signaling by Hedgehog	1	1	1
Hh mutants that don't undergo autocatalytic processing are degraded by ERAD	1	1	1
Mitochondrial translation initiation	1	1	1
Mitochondrial translation	1	1	1
Hh mutants abrogate ligand secretion	1	1	1
Mitochondrial translation elongation	1	1	1
Mitochondrial translation termination	1	1	1
Metabolism of lipids and lipoproteins	0.910640048641104	0.996060199664723	1
Cardiac conduction	0.800343982721181	0.996060199664723	0.850514629753543
Phase 0 - rapid depolarisation	0.905814967113481	1	1
Transcriptional regulation by small RNAs	1	1	1
Ion homeostasis	0.475283703845786	0.996060199664723	0.850514629753543
Dectin-1 mediated noncanonical NF-kB signaling	1	1	1
CLEC7A (Dectin-1) signaling	0.0510584397997637	1	0.0488677745004372
Degradation of GLI1 by the proteasome	1	1	1
Degradation of GLI2 by the proteasome	1	1	1
GLI3 is processed to GLI3R by the proteasome	1	1	1
Hedgehog 'off' state	1	1	1
Activation of anterior HOX genes in hindbrain development during early embryogenesis	1	1	0.850514629753543
Cilium Assembly	1	1	1
ABC transporter disorders	1	1	1
Disorders of transmembrane transporters	1	1	1
Activation of HOX genes during differentiation	1	1	0.850514629753543
Anchoring of the basal body to the plasma membrane	1	1	1
C-type lectin receptors (CLRs)	0.0153332357775819	0.996060199664723	0.165409711435468
RHO GTPases activate PKNs	1	1	1
TP53 Regulates Metabolic Genes	1	1	1
Hedgehog 'on' state	1	1	1
Regulation of TP53 Activity	1	1	1
Vesicle-mediated transport	0.910640048641104	0.996060199664723	0.850514629753543
Negative regulation of FGFR1 signaling	0.800343982721181	1	1
Negative regulation of FGFR2 signaling	0.823889188842289	1	1
Negative regulation of FGFR3 signaling	0.800343982721181	1	1
Negative regulation of FGFR4 signaling	0.800343982721181	1	1
Signaling by FGFR1	0.86952342077164	1	1
Signaling by FGFR2	0.86952342077164	1	1
Signaling by FGFR3	0.885962463921253	1	1
Signaling by FGFR4	0.86952342077164	1	1
Signaling by FGFR2 in disease	1	1	1
Regulation of RAS by GAPs	1	1	1
Diseases of signal transduction	0.800343982721181	0.996060199664723	1
Infectious disease	1	0.996060199664723	1
RHO GTPases Activate Formins	0.86693401739261	1	1
TNFR2 non-canonical NF-kB pathway	1.68003e+09	1	9.97018e+07
RAF activation	0.414881269981283	0.996060199664723	1
RAF/MAP kinase cascade	0.800343982721181	1	1
MAP2K and MAPK activation	0.823889188842289	1	1
Negative regulation of MAPK pathway	1	1	0.962851917589778
NIK-->noncanonical NF-kB signaling	1	1	1
Defective CFTR causes cystic fibrosis	1	1	1
MAPK family signaling cascades	0.800343982721181	1	0.887466065471932
MAPK1/MAPK3 signaling	0.800343982721181	1	1
HDR through Homologous Recombination (HRR)	1	1	1
MAPK6/MAPK4 signaling	1	1	0.862436766498434
Deubiquitination	1	0.996060199664723	0.850514629753543
UCH proteinases	1	0.996060199664723	1
Ub-specific processing proteases	1	1	0.850514629753543
DNA Double-Strand Break Repair	1	1	1
Homology Directed Repair	1	1	1
HDR through Homologous Recombination (HR) or Single Strand Annealing (SSA)	1	1	1
Processing of DNA double-strand break ends	1	1	1
Nucleotide Excision Repair	1	1	1
Global Genome Nucleotide Excision Repair (GG-NER)	1	1	1
Post-translational protein modification	1	1	0.891162090875567
Deposition of new CENPA-containing nucleosomes at the centromere	1	1	1
Respiratory electron transport	1	1	1
RNA Polymerase II Pre-transcription Events	1	1	1
Formation of TC-NER Pre-Incision Complex	1	1	1
Transcription-Coupled Nucleotide Excision Repair (TC-NER)	1	1	1
Dual incision in TC-NER	1	1	1
Gap-filling DNA repair synthesis and ligation in TC-NER	1	1	1
tRNA modification in the nucleus and cytosol	1	1	1
Interleukin-10 signaling	3.27964e+06	1.21103e-12	2.03538
tRNA processing in the nucleus	1	1	1
Interleukin-4 and 13 signaling	4.41911e+08	0.239359	0.00214792110017407
Histidine, lysine, phenylalanine, tyrosine, proline and tryptophan catabolism	1.13375e+06	1	0.644197429176271
Major pathway of rRNA processing in the nucleolus and cytosol	1	1	1
TP53 Regulates Transcription of DNA Repair Genes	1	1	0.850514629753543
Neutrophil degranulation	0.0280484096584212	0.996060199664723	0.284782624428251
Complex I biogenesis	1	1	1
Signaling by moderate kinase activity BRAF mutants	0.581323143039004	0.996060199664723	1
Signaling by high-kinase activity BRAF mutants	0.806154705402753	1	1
Signaling by RAS mutants	0.73143094601667	0.996060199664723	1
Signaling by BRAF and RAF fusions	0.724083319143395	0.996060199664723	1
Paradoxical activation of RAF signaling by kinase inactive BRAF	0.581323143039004	0.996060199664723	1
Oncogenic MAPK signaling	0.800343982721181	0.996060199664723	1
Regulation of TP53 Activity through Phosphorylation	1	1	0.887466065471932
Metabolism of fat-soluble vitamins	1	1	0.972247123534295
Signaling by MET	0.812946213583041	0.996060199664723	1
RNA polymerase II transcribes snRNA genes	0.800343982721181	1	1
COPI-mediated anterograde transport	1	1	0.850514629753543
COPI-dependent Golgi-to-ER retrograde traffic	1	1	0.868183753462977
Intra-Golgi and retrograde Golgi-to-ER traffic	1	0.996060199664723	1
PI5P, PP2A and IER3 Regulate PI3K/AKT Signaling	0.800343982721181	0.996060199664723	1
CDT1 association with the CDC6:ORC:origin complex	1	1	1
Assembly of the pre-replicative complex	1	1	1
M/G1 Transition	1	1	1
Mitotic Prophase	1	0.996060199664723	1
Mitotic Prometaphase	1	1	1
Mitotic Anaphase	1	1	1
M Phase	1	1	1
Orc1 removal from chromatin	1	0.996060199664723	1
DNA Replication Pre-Initiation	1	1	1
CDK-mediated phosphorylation and removal of Cdc6	1	1	1
Switching of origins to a post-replicative state	1	0.996060199664723	1
Cyclin E associated events during G1/S transition	1	0.996060199664723	1
G1/S Transition	1	1	1
Ubiquitin-dependent degradation of Cyclin D1	1	1	1
Cyclin D associated events in G1	1	0.996060199664723	1
G1 Phase	1	0.996060199664723	1
Synthesis of DNA	1	1	1
S Phase	1	1	1
G2/M Transition	1	1	1
Cell Cycle, mitotic	1	1	1
Removal of licensing factors from origins	1	0.996060199664723	1
Regulation of DNA replication	1	0.996060199664723	1
DNA Replication	1	1	1
G2/M DNA damage checkpoint	1	1	1
G2/M Checkpoints	1	1	1
Stabilization of p53	1	1	0.859077076513382
p53-Dependent G1 DNA Damage Response	1	1	0.864566643327861
p53-Dependent G1/S DNA damage checkpoint	1	1	0.864566643327861
Ubiquitin Mediated Degradation of Phosphorylated Cdc25A	1	1	1
p53-Independent DNA Damage Response	1	1	1
p53-Independent G1/S DNA damage checkpoint	1	1	1
G1/S DNA Damage Checkpoints	1	1	0.875997734533131
Cell Cycle Checkpoints	1	1	1
Cyclin A:Cdk2-associated events at S phase entry	1	0.996060199664723	1
Glucose metabolism	1	1	1
Metabolism of amino acids and derivatives	0.800343982721181	1	1
Metabolism of carbohydrates	0.842862675361668	0.996060199664723	0.704959800208904
Pyruvate metabolism and Citric Acid (TCA) cycle	1	0.996060199664723	1
mRNA Splicing - Major Pathway	1	1	1
mRNA Splicing	1	1	1
Transport of Mature Transcript to Cytoplasm	1	1	1
Processing of Capped Intron-Containing Pre-mRNA	1	1	1
tRNA processing	1	1	1
rRNA processing	1	1	1
Eukaryotic Translation Initiation	1	1	1
Translation initiation complex formation	1	1	1
Activation of the mRNA upon binding of the cap-binding complex and eIFs and subsequent binding to 43S	1	1	1
Formation of a pool of free 40S subunits	1	1	1
Formation of the ternary complex and subsequently the 43S complex	1	1	1
Ribosomal scanning and start codon recognition	1	1	1
GTP hydrolysis and joining of the 60S ribosomal subunit	1	1	1
Cap-dependent Translation Initiation	1	1	1
Eukaryotic Translation Termination	1	1	1
Translation	1	1	1
RNA Polymerase I Transcription Initiation	1	1	1
RNA Polymerase II Promoter Escape	1	1	1
RNA Polymerase I Chain Elongation	1	1	1
RNA Polymerase II Transcription Pre-Initiation And Promoter Opening	1	1	1
RNA Polymerase I Promoter Clearance	1	1	1
RNA Polymerase II Transcription	1	1	1
RNA Polymerase I Transcription	1	1	1
Chromosome Maintenance	1	1	1
Death Receptor Signalling	2.99462e+09	0.996060199664723	0.00214792110017407
DNA Repair	1	1	1
Lipid digestion, mobilization and transport	0.886815731508801	0.887536614450205	1
Gene Expression	1	1	1
Insulin receptor signalling cascade	0.800343982721181	1	1
Signaling by Insulin receptor	0.800343982721181	1	1
Triglyceride Biosynthesis	0.304862293926501	0.996060199664723	0.850514629753543
Ubiquitin-dependent degradation of Cyclin D	1	1	1
TNF signaling	0.00431624010077087	0.996060199664723	0.0302724262461362
RNA Polymerase II Transcription Initiation	1	1	1
RNA Polymerase II Transcription Elongation	1	1	1
Platelet activation, signaling and aggregation	0.724083319143395	0.126767840038752	1
Response to elevated platelet cytosolic Ca2+	1	0.268208244819291	1
RNA Polymerase II Transcription Initiation And Promoter Clearance	1	1	1
Nucleosome assembly	1	1	1
Interferon gamma signaling	0.0167926	6.14013e-22	0.00122475578272463
Gastrin-CREB signalling pathway via PKC and MAPK	0.800343982721181	1	1
Signaling by PTK6	0.88129246262263	0.996060199664723	0.850514629753543
Protein ubiquitination	1	1	1
The role of GTSE1 in G2/M progression after G2 checkpoint	1	1	1
RET signaling	0.800343982721181	1	1
FBXL7 down-regulates AURKA during mitotic entry and in early mitosis	1	1	1
AURKA Activation by TPX2	1	1	1
Golgi-to-ER retrograde transport	1	1	0.949981133843204
Cargo recognition for clathrin-mediated endocytosis	1	1	1
Clathrin-mediated endocytosis	1	1	0.850514629753543
rRNA processing in the nucleus and cytosol	1	1	1
RAB geranylgeranylation	0.800343982721181	0.996060199664723	0.850514629753543
MET activates PTK2 signaling	0.825677722524234	1	1
MET promotes cell motility	0.800343982721181	0.996060199664723	1
RAB GEFs exchange GTP for GDP on RABs	0.48326998565671	0.996060199664723	0.0124098613094562
Interferon alpha/beta signaling	0.00482298667335734	15379.7	0.00214792110017407
Meiotic recombination	1	1	1
Interleukin receptor SHC signaling	0.800343982721181	1	1
Interferon Signaling	1.55867e+06	3.55729e-10	5.77632e+08
Endosomal Sorting Complex Required For Transport (ESCRT)	1	1	1
Nonsense-Mediated Decay (NMD)	1	1	1
Negative regulators of RIG-I/MDA5 signaling	0.876000144064224	0.996060199664723	0.850514629753543
Ion transport by P-type ATPases	0.71921954023922	0.996060199664723	0.850514629753543
TRIF-mediated TLR3/TLR4 signaling	0.165472512361122	1	0.000568987783465838
Transport to the Golgi and subsequent modification	1	1	1
TRAF6 mediated induction of NFkB and MAP kinases upon TLR7/8 or 9 activation	0.414881269981283	1	0.00505204881632952
MyD88 dependent cascade initiated on endosome	0.414881269981283	1	0.00505204881632952
MyD88 cascade initiated on plasma membrane	0.296261498392054	1	0.00214792110017407
Nonsense Mediated Decay (NMD) independent of the Exon Junction Complex (EJC)	1	1	1
Nonsense Mediated Decay (NMD) enhanced by the Exon Junction Complex (EJC)	1	1	1
Amyloid fiber formation	1	1	1
Antigen processing: Ubiquitination & Proteasome degradation	0.86952342077164	1	1
Class I MHC mediated antigen processing & presentation	0.0984417383591081	0.996060199664723	1
Factors involved in megakaryocyte development and platelet production	0.800343982721181	7.88316e+06	1
Signaling by the B Cell Receptor (BCR)	0.0143005495082029	0.996060199664723	0.305116905716596
Ion channel transport	0.86693401739261	1	0.850514629753543

## Sheet: Supp. Table 3b)
Supplementary Table 3b) GSEA early, sustained, late response factors M2 macrophages
Reactome pathway	Factor 3 (M2 sustained response I)	Factor 5 (M2 sustained response II)	Factor 7 (M2 early response)
Apoptosis	1	1	1
Hemostasis	0.997540340997739	0.813054643309816	0.929196134719481
Translesion synthesis by Y family DNA polymerases bypasses lesions on DNA template	0.997540340997739	0.967929880196585	1
Opioid Signalling	1	1	1
Neurotransmitter Receptor Binding And Downstream Transmission In The Postsynaptic Cell	0.997540340997739	1	1
Transmission across Chemical Synapses	0.997540340997739	1	1
Neuronal System	0.997540340997739	1	0.929196134719481
IRS-mediated signalling	0.997540340997739	1	1
SOS-mediated signalling	0.997540340997739	1	1
E2F mediated regulation of DNA replication	1	1	1
GPVI-mediated activation cascade	1	1	0.929196134719481
Platelet degranulation	0.394252843362509	0.805199989402249	0.0496352536626069
Downstream signaling events of B Cell Receptor (BCR)	1	1	0.929196134719481
Activation of NF-kappaB in B cells	1	1	0.969504221795823
ISG15 antiviral mechanism	1	0.813054643309816	1
Antiviral mechanism by IFN-stimulated genes	1	0.813054643309816	1
Meiotic synapsis	1	1	1
Signaling by ERBB2	0.997540340997739	1	1
Regulation of Hypoxia-inducible Factor (HIF) by oxygen	1	1	1
Oxygen-dependent proline hydroxylation of Hypoxia-inducible Factor Alpha	1	1	1
ER-Phagosome pathway	1	0.364907920259197	0.929196134719481
Antigen processing-Cross presentation	0.997540340997739	0.000545502247394351	2.23668e-06
Cross-presentation of soluble exogenous antigens (endosomes)	1	0.0228851172706764	3.1836e-22
PIP3 activates AKT signaling	1	1	0.929196134719481
Developmental Biology	0.00242724753416055	0.813054643309816	0.995294559845464
Mitochondrial protein import	1	1	1
Cytokine Signaling in Immune system	0.997540340997739	0.813054643309816	0.929196134719481
Adaptive Immune System	0.387581647460424	0.0884711891984937	8.12271e+08
Potassium Channels	1	1	1
BMAL1:CLOCK, NPAS2 activates circadian gene expression	1	1	1
The citric acid (TCA) cycle and respiratory electron transport	1	3.78995	0.929196134719481
Metabolism	0.997540340997739	0.233280861533554	0.929196134719481
Signaling by SCF-KIT	1	1	0.929196134719481
Translocation of GLUT4 to the plasma membrane	0.997540340997739	1	1
Degradation of the extracellular matrix	1	0.813054643309816	1
Extracellular matrix organization	1	1	1
Collagen formation	0.997540340997739	0.982960080673501	1
Glycerophospholipid biosynthesis	0.997540340997739	1	1
PI Metabolism	1	1	1
Phospholipid metabolism	0.997540340997739	1	1
Meiosis	1	1	1
Cell-Cell communication	1	0.938780229123273	1
Phase II conjugation	13.0114	0.813054643309816	1
Elastic fibre formation	1	1	0.963490655449117
L13a-mediated translational silencing of Ceruloplasmin expression	1	1	1
Eukaryotic Translation Elongation	1	1	1
Peptide chain elongation	1	1	1
Signaling by NOTCH	0.00088081166100367	1	0.929196134719481
Telomere Maintenance	1	1	1
Gap junction trafficking and regulation	0.0154308523015972	0.813054643309816	0.249509328019581
Metabolism of nucleotides	1	0.995287810611514	1
Transport of Mature mRNA Derived from an Intronless Transcript	1	1	1
Transport of Mature mRNAs Derived from Intronless Transcripts	1	1	1
Signal Transduction	0.0886613639970128	0.967059439237714	1
HIV Life Cycle	1	1	1
Late Phase of HIV Life Cycle	1	1	1
HIV Infection	0.997540340997739	1	1
Host Interactions of HIV factors	0.997540340997739	1	1
Glycosaminoglycan metabolism	1	0.992694811395412	0.929196134719481
Post-translational modification: synthesis of GPI-anchored proteins	1	1	1
Respiratory electron transport, ATP synthesis by chemiosmotic coupling and heat production by uncoupling proteins.	1	0.00426167	0.929196134719481
Macroautophagy	1	1	1
Integration of energy metabolism	0.997540340997739	1	1
Heparan sulfate/heparin (HS-GAG) metabolism	1	0.813054643309816	1
Cell Cycle	1	1	1
Disease	0.997540340997739	1	0.929196134719481
The role of Nef in HIV-1 replication and disease pathogenesis	0.447171577100186	0.878725584845084	1
Collagen biosynthesis and modifying enzymes	0.997540340997739	0.95499641333662	1
Regulation of cholesterol biosynthesis by SREBP (SREBF)	1	0.878725584845084	1
Toll Like Receptor 4 (TLR4) Cascade	0.997540340997739	0.00862065503572551	0.929196134719481
Activated TLR4 signalling	0.997540340997739	0.0070149093729397	0.929196134719481
MyD88:Mal cascade initiated on plasma membrane	0.997540340997739	0.000683976088516886	0.929196134719481
MyD88-independent TLR3/TLR4 cascade	0.997540340997739	0.813054643309816	0.98382167854025
Signalling by NGF	0.997540340997739	0.814613902070397	0.953982868157474
Signalling to RAS	0.997540340997739	1	1
Toll Like Receptor 9 (TLR9) Cascade	0.997540340997739	0.813054643309816	0.977772265361765
Toll Like Receptor 10 (TLR10) Cascade	0.997540340997739	0.805199989402249	0.966156074230337
Toll Like Receptor 3 (TLR3) Cascade	0.997540340997739	0.813054643309816	0.98382167854025
Toll Like Receptor 5 (TLR5) Cascade	0.997540340997739	0.805199989402249	0.966156074230337
Toll Like Receptor TLR1:TLR2 Cascade	0.997540340997739	0.000683976088516886	0.929196134719481
Toll Like Receptor 7/8 (TLR7/8) Cascade	0.997540340997739	0.813054643309816	0.977772265361765
Toll Like Receptor TLR6:TLR2 Cascade	0.997540340997739	0.000683976088516886	0.929196134719481
Innate Immune System	0.997540340997739	0.813054643309816	0.929196134719481
Host Interactions with Influenza Factors	1	1	1
Influenza Infection	1	1	1
Influenza Life Cycle	1	1	1
Immune System	0.447171577100186	0.3412062219849	0.000237740618261774
Influenza Viral RNA Transcription and Replication	1	1	1
NS1 Mediated Effects on Host Pathways	1	1	1
Viral Messenger RNA Synthesis	1	1	1
Toll-Like Receptors Cascades	0.997540340997739	0.019968276434201	0.929196134719481
RIG-I/MDA5 mediated induction of IFN-alpha/beta pathways	1	1	1
Prolonged ERK activation events	0.997540340997739	1	1
Regulation of Apoptosis	1	1	1
Signaling by TGF-beta Receptor Complex	1	0.995043887618541	0.929196134719481
Frs2-mediated activation	0.997540340997739	1	1
ARMS-mediated activation	0.997540340997739	1	1
Autodegradation of Cdh1 by Cdh1:APC/C	1	1	1
SCF-beta-TrCP mediated degradation of Emi1	1	1	1
APC/C-mediated degradation of cell cycle proteins	1	1	1
APC/C:Cdc20 mediated degradation of Securin	1	1	1
APC/C:Cdh1 mediated degradation of Cdc20 and other APC/C:Cdh1 targeted proteins in late mitosis/early G1	1	1	1
Cdc20:Phospho-APC/C mediated degradation of Cyclin A	1	1	1
Lipoprotein metabolism	0.0907053914786287	0.813054643309816	0.929196134719481
Interactions of Vpr with host cellular proteins	1	1	1
Regulation of APC/C activators between G1/S and early anaphase	1	1	1
APC/C:Cdc20 mediated degradation of mitotic proteins	1	1	1
Activation of APC/C and APC/C:Cdc20 mediated degradation of mitotic proteins	1	1	1
Interactions of Rev with host cellular proteins	1	1	1
Signaling by EGFR	1	1	0.929196134719481
Chondroitin sulfate/dermatan sulfate metabolism	1	0.813054643309816	0.929196134719481
APC:Cdc20 mediated degradation of cell cycle proteins prior to satisfation of the cell cycle checkpoint	1	1	1
GRB2 events in EGFR signaling	0.997540340997739	1	1
SRP-dependent cotranslational protein targeting to membrane	1	1	1
GAB1 signalosome	1	1	0.929196134719481
SHC1 events in EGFR signaling	0.997540340997739	1	1
Vpu mediated degradation of CD4	1	1	1
Vif-mediated degradation of APOBEC3G	1	1	1
Vpr-mediated nuclear import of PICs	1	1	1
Toll Like Receptor 2 (TLR2) Cascade	0.997540340997739	0.000683976088516886	0.929196134719481
Cytosolic sensors of pathogen-associated DNA	1	1	1
Organelle biogenesis and maintenance	0.997540340997739	0.813054643309816	1
Downstream signal transduction	1	1	0.929196134719481
Signaling by PDGF	1	1	0.929196134719481
NGF signalling via TRKA from the plasma membrane	0.997540340997739	0.813054643309816	0.93702671814866
SCF(Skp2)-mediated degradation of p27/p21	1	1	0.929196134719481
Signalling to ERKs	0.997540340997739	1	1
Signalling to p38 via RIT and RIN	0.997540340997739	1	1
Hexose transport	1	1	1
Signaling by FGFR	1	1	1
Gap junction trafficking	0.0154308523015972	0.813054643309816	0.249509328019581
Pre-NOTCH Expression and Processing	35033.5	1	0.93702671814866
snRNP Assembly	1	1	1
Viral mRNA Translation	1	1	1
p75 NTR receptor-mediated signalling	1	0.995043887618541	1
Signaling by VEGF	0.997540340997739	1	1
Signaling by Rho GTPases	0.645335855082673	0.813054643309816	1
Metabolism of non-coding RNA	1	1	1
Rho GTPase cycle	1	1	1
Degradation of beta-catenin by the destruction complex	1	1	1
RHO GTPase Effectors	0.12917434957595	0.813054643309816	1
Signaling by Wnt	0.997540340997739	1	1
Metabolism of water-soluble vitamins and cofactors	1	1	1
Metabolism of vitamins and cofactors	0.997540340997739	1	1
Signaling by NOTCH1	2.8014e+08	1	0.929196134719481
PI3K/AKT activation	1	1	0.929196134719481
Immunoregulatory interactions between a Lymphoid and a non-Lymphoid cell	0.997540340997739	0.813054643309816	1
PPARA activates gene expression	1	0.286331953936037	0.929196134719481
Negative regulation of the PI3K/AKT network	1	1	0.929196134719481
ER to Golgi Anterograde Transport	0.997540340997739	1	1
Membrane Trafficking	0.997540340997739	1	0.929196134719481
trans-Golgi Network Vesicle Budding	0.997540340997739	1	0.929196134719481
TCF dependent signaling in response to WNT	1	1	1
TCR signaling	0.0172040275781936	0.209510852648624	0.929196134719481
Downstream TCR signaling	1	1	0.964760784877402
Cell surface interactions at the vascular wall	1	0.978701270419594	1
Fcgamma receptor (FCGR) dependent phagocytosis	0.997540340997739	0.813054643309816	0.929196134719481
Regulation of actin dynamics for phagocytic cup formation	0.997540340997739	0.813054643309816	0.929196134719481
Cell death signalling via NRAGE, NRIF and NADE	1	0.886397937414126	1
Gene Silencing by RNA	1	1	1
Regulation of activated PAK-2p34 by proteasome mediated degradation	1	1	1
Biological oxidations	1.12277e+07	0.813054643309816	1
Phase 1 - Functionalization of compounds	1	1	0.973852787754799
Epigenetic regulation of gene expression	0.997540340997739	1	1
Activated NOTCH1 Transmits Signal to the Nucleus	1	1	0.929196134719481
Generic Transcription Pathway	0.997540340997739	0.813054643309816	1
MHC class II antigen presentation	0.997540340997739	1	1
Integrin cell surface interactions	1	0.813054643309816	1
DAP12 interactions	1	1	0.929196134719481
Downregulation of TGF-beta receptor signaling	1	0.864640798572284	0.929196134719481
TGF-beta receptor signaling activates SMADs	1	0.917382102199694	0.929196134719481
Visual phototransduction	0.997540340997739	0.813054643309816	1
PI3K/AKT Signaling in Cancer	1	1	0.929196134719481
Cellular response to hypoxia	1	1	1
Cellular responses to stress	1	1	1
Signaling by Type 1 Insulin-like Growth Factor 1 Receptor (IGF1R)	0.997540340997739	1	1
Selenoamino acid metabolism	1	1	1
Selenocysteine synthesis	1	1	1
DAP12 signaling	1	1	0.929196134719481
IGF1R signaling cascade	0.997540340997739	1	1
IRS-related events triggered by IGF1R	0.997540340997739	1	1
Fc epsilon receptor (FCERI) signaling	1	1	0.929196134719481
Separation of Sister Chromatids	1	1	1
Resolution of Sister Chromatid Cohesion	1	1	1
Mitotic Metaphase and Anaphase	1	1	1
Oxidative Stress Induced Senescence	1	0.982960080673501	1
Senescence-Associated Secretory Phenotype (SASP)	1	1	0.929196134719481
Cellular Senescence	1	1	1
DNA Damage/Telomere Stress Induced Senescence	1	1	0.929196134719481
Regulation of PLK1 Activity at G2/M Transition	0.997540340997739	0.813054643309816	1
Signaling by Leptin	0.997540340997739	1	1
Signaling by NOTCH1 PEST Domain Mutants in Cancer	106047	1	0.929196134719481
Signaling by NOTCH1 in Cancer	106047	1	0.929196134719481
Constitutive Signaling by NOTCH1 PEST Domain Mutants	106047	1	0.929196134719481
Stimuli-sensing channels	0.997540340997739	1	1
EPH-Ephrin signaling	0.997540340997739	0.982960080673501	1
Role of LAT2/NTAL/LAB on calcium mobilization	1	1	0.929196134719481
FCERI mediated MAPK activation	0.997540340997739	1	0.977772265361765
FCERI mediated NF-kB activation	1	1	0.955947639400248
Signaling by NOTCH1 HD+PEST Domain Mutants in Cancer	106047	1	0.929196134719481
Constitutive Signaling by NOTCH1 HD+PEST Domain Mutants	106047	1	0.929196134719481
Peptide hormone metabolism	0.997540340997739	1	1
Nuclear Envelope Breakdown	1	1	1
SUMOylation	1	1	1
Non-integrin membrane-ECM interactions	1	1	1
ECM proteoglycans	1	1	1
SUMOylation of DNA damage response and repair proteins	1	1	1
SUMO E3 ligases SUMOylate target proteins	1	1	1
HATs acetylate histones	1	1	1
RMTs methylate histone arginines	1	1	1
Chromatin modifying enzymes	1	1	1
Regulation of HSF1-mediated heat shock response	1	1	1
HSF1 activation	1	1	1
Cellular response to heat stress	1	1	1
HSF1-dependent transactivation	1	1	1
Autodegradation of the E3 ubiquitin ligase COP1	1	1	1
Metabolism of polyamines	1	1	1
Transcriptional Regulation by TP53	1	0.0815178488496776	1
Signaling by GPCR	0.997540340997739	1	1
Class A/1 (Rhodopsin-like receptors)	0.997540340997739	1	0.929196134719481
Semaphorin interactions	1	1	1
L1CAM interactions	0.997540340997739	1	1
NCAM signaling for neurite out-growth	0.997540340997739	1	1
Peptide ligand-binding receptors	1	1	1
Diseases of glycosylation	1	1	1
Loss of Nlp from mitotic centrosomes	0.997540340997739	0.813054643309816	1
Recruitment of mitotic centrosome proteins and complexes	0.997540340997739	0.813054643309816	1
Loss of proteins required for interphase microtubule organization from the centrosome	0.997540340997739	0.813054643309816	1
Centrosome maturation	0.997540340997739	0.813054643309816	1
Unfolded Protein Response (UPR)	0.997540340997739	1	1
Transcriptional regulation of white adipocyte differentiation	0.997540340997739	0.0473710298905846	0.929196134719481
Transmembrane transport of small molecules	1	1	1
ABC-family proteins mediated transport	1	1	1
Nuclear Receptor transcription pathway	1	0.982960080673501	0.929196134719481
Beta-catenin independent WNT signaling	0.997540340997739	1	1
GPCR downstream signaling	0.997540340997739	1	0.982539475886955
Costimulation by the CD28 family	0.387581647460424	1	0.929196134719481
Chaperonin-mediated protein folding	1	1	1
Diseases associated with O-glycosylation of proteins	0.997896130705802	1	1
Protein folding	1	1	1
Metabolism of proteins	1	1	1
EPHB-mediated forward signaling	1	0.813054643309816	1
EPH-ephrin mediated repulsion of cells	0.997540340997739	1	1
Muscle contraction	0.997540340997739	1	1
Regulation of lipid metabolism by Peroxisome proliferator-activated receptor alpha (PPARalpha)	1	0.3412062219849	0.929196134719481
Circadian Clock	0.997540340997739	0.628041775498674	1
PCP/CE pathway	0.997540340997739	1	1
G alpha (q) signalling events	0.997540340997739	0.974675216174533	0.929196134719481
G alpha (12/13) signalling events	1	0.905662315167156	1
Platelet homeostasis	1	1	1
G alpha (s) signalling events	1	1	1
G alpha (i) signalling events	1	1	1
NCAM1 interactions	0.997540340997739	1	1
Clathrin derived vesicle budding	0.997540340997739	1	0.929196134719481
Axon guidance	0.242191550528845	0.887740294531674	1
Transport of glucose and other sugars, bile salts and organic acids, metal ions and amine compounds	1	0.817091946768208	1
Transport of inorganic cations/anions and amino acids/oligopeptides	0.997540340997739	1	1
SLC-mediated transmembrane transport	1	1	1
NoRC negatively regulates rRNA expression	0.997540340997739	1	1
Sphingolipid metabolism	1	1	1
Lysosome Vesicle Biogenesis	0.997540340997739	1	1
Golgi Associated Vesicle Biogenesis	1	1	0.929196134719481
Recycling pathway of L1	0.997540340997739	1	1
VEGFA-VEGFR2 Pathway	0.997540340997739	1	1
Biosynthesis of the N-glycan precursor (dolichol lipid-linked oligosaccharide, LLO) and transfer to a nascent protein	1	1	1
Asparagine N-linked glycosylation	1	1	1
Synthesis of substrates in N-glycan biosythesis	1	1	1
Interleukin-1 signaling	1	1	0.929196134719481
Signaling by Interleukins	0.997540340997739	0.813054643309816	0.929196134719481
MAP kinase activation in TLR cascade	0.997540340997739	0.361409469864363	0.929196134719481
AUF1 (hnRNP D0) binds and destabilizes mRNA	1	1	1
Regulation of mRNA stability by proteins that bind AU-rich elements	1	1	1
Interleukin-2 signaling	0.997540340997739	0.928294228088283	1
Mitotic G2-G2/M phases	0.997540340997739	0.997833308208245	1
Regulation of mitotic cell cycle	1	1	1
Mitotic G1-G1/S phases	1	1	0.995029323060822
SUMOylation of RNA binding proteins	1	1	1
Asymmetric localization of PCP proteins	1	1	1
SUMOylation of DNA replication proteins	1	1	1
Degradation of AXIN	1	1	1
Degradation of DVL	1	1	1
Chromatin organization	1	1	1
GPCR ligand binding	0.997540340997739	1	0.929196134719481
RNA Polymerase I, RNA Polymerase III and Mitochondrial Transcription	1	1	1
Interleukin-3, 5 and GM-CSF signaling	0.997540340997739	1	1
O-linked glycosylation	1	1	1
VEGFR2 mediated cell proliferation	0.997540340997739	1	1
Positive epigenetic regulation of rRNA expression	1	1	1
Negative epigenetic regulation of rRNA expression	0.997540340997739	1	1
Fatty acid, triacylglycerol and ketone body metabolism	0.997540340997739	0.813054643309816	0.929196134719481
Programmed Cell Death	1	1	1
Regulation of TNFR1 signaling	1	1	1
TNFR1-induced NFkappaB signaling pathway	0.997540340997739	1	1
Hedgehog ligand biogenesis	1	1	1
Signaling by Hedgehog	1	1	1
Hh mutants that don't undergo autocatalytic processing are degraded by ERAD	1	1	1
Mitochondrial translation initiation	1	1	1
Mitochondrial translation	1	1	1
Hh mutants abrogate ligand secretion	1	1	1
Mitochondrial translation elongation	1	1	1
Mitochondrial translation termination	1	1	1
Metabolism of lipids and lipoproteins	0.997540340997739	0.868872737971428	0.929196134719481
Cardiac conduction	0.997540340997739	0.89107332283417	1
Phase 0 - rapid depolarisation	0.721643426371172	1	0.950475182066546
Transcriptional regulation by small RNAs	1	1	1
Ion homeostasis	0.997540340997739	0.813054643309816	1
Dectin-1 mediated noncanonical NF-kB signaling	1	1	1
CLEC7A (Dectin-1) signaling	1	1	0.990677223278258
Degradation of GLI1 by the proteasome	1	1	1
Degradation of GLI2 by the proteasome	1	1	1
GLI3 is processed to GLI3R by the proteasome	1	1	1
Hedgehog 'off' state	1	1	1
Activation of anterior HOX genes in hindbrain development during early embryogenesis	1	1	1
Cilium Assembly	0.997540340997739	0.813054643309816	1
ABC transporter disorders	1	1	1
Disorders of transmembrane transporters	1	1	1
Activation of HOX genes during differentiation	1	1	1
Anchoring of the basal body to the plasma membrane	0.997540340997739	0.813054643309816	1
Intraflagellar transport	1	1	1
C-type lectin receptors (CLRs)	1	1	1
RHO GTPases activate PKNs	1	1	1
TP53 Regulates Metabolic Genes	1	9064.77	1
Hedgehog 'on' state	1	1	1
Regulation of TP53 Activity	1	1	1
Vesicle-mediated transport	0.997540340997739	0.200688261627391	0.929196134719481
Signaling by FGFR1	1	1	1
Signaling by FGFR2	1	1	1
Signaling by FGFR3	1	1	1
Signaling by FGFR4	1	1	1
Regulation of RAS by GAPs	0.997540340997739	1	1
Diseases of signal transduction	0.0922281429607045	1	0.929196134719481
Infectious disease	0.997540340997739	1	1
RHO GTPases Activate Formins	0.005286620747978	0.355276960579591	1
TNFR2 non-canonical NF-kB pathway	0.997540340997739	1	1
RAF/MAP kinase cascade	0.997540340997739	1	1
NIK-->noncanonical NF-kB signaling	1	1	1
Defective CFTR causes cystic fibrosis	1	1	1
MAPK family signaling cascades	1	1	1
MAPK1/MAPK3 signaling	0.997540340997739	1	1
HDR through Single Strand Annealing (SSA)	1	1	1
HDR through Homologous Recombination (HRR)	1	1	1
MAPK6/MAPK4 signaling	1	1	1
Deubiquitination	1	1	1
UCH proteinases	1	1	0.964760784877402
Ub-specific processing proteases	1	1	1
DNA Double-Strand Break Repair	1	1	1
Homology Directed Repair	1	1	1
Recruitment and ATM-mediated phosphorylation of repair and signaling proteins at DNA double strand breaks	1	1	1
HDR through Homologous Recombination (HR) or Single Strand Annealing (SSA)	1	1	1
Nonhomologous End-Joining (NHEJ)	1	1	1
Homologous DNA Pairing and Strand Exchange	1	1	1
DNA Double Strand Break Response	1	1	1
Processing of DNA double-strand break ends	1	1	1
Presynaptic phase of homologous DNA pairing and strand exchange	1	1	1
Nucleotide Excision Repair	1	1	1
Global Genome Nucleotide Excision Repair (GG-NER)	1	1	1
Post-translational protein modification	1	1	1
Respiratory electron transport	1	0.187601	1
RNA Polymerase II Pre-transcription Events	1	1	1
Transcription-Coupled Nucleotide Excision Repair (TC-NER)	1	1	1
Dual incision in TC-NER	1	1	1
Gap-filling DNA repair synthesis and ligation in TC-NER	1	1	1
Fanconi Anemia Pathway	1	1	1
Interleukin-10 signaling	1	1	1
tRNA processing in the nucleus	1	1	1
Interleukin-4 and 13 signaling	0.0432306173351938	0.813054643309816	0.000571645811294535
Histidine, lysine, phenylalanine, tyrosine, proline and tryptophan catabolism	1	1	1
rRNA modification in the nucleus and cytosol	1	1	1
Major pathway of rRNA processing in the nucleolus and cytosol	1	1	1
Neutrophil degranulation	0.997896130705802	0.813054643309816	0.929196134719481
Complex I biogenesis	1	0.00862065503572551	1
Signaling by RAS mutants	0.997540340997739	0.892800682830299	1
Signaling by BRAF and RAF fusions	0.997540340997739	0.926059953453676	1
Oncogenic MAPK signaling	0.997540340997739	0.967059439237714	1
Regulation of TP53 Activity through Phosphorylation	1	1	1
Metabolism of fat-soluble vitamins	0.997540340997739	0.813054643309816	1
Signaling by MET	0.997540340997739	1	1
RNA polymerase II transcribes snRNA genes	1	0.813054643309816	1
COPI-mediated anterograde transport	1	1	1
COPI-dependent Golgi-to-ER retrograde traffic	0.997540340997739	1	1
COPI-independent Golgi-to-ER retrograde traffic	0.997540340997739	1	1
Intra-Golgi and retrograde Golgi-to-ER traffic	1	1	1
PI5P, PP2A and IER3 Regulate PI3K/AKT Signaling	1	1	0.929196134719481
CDT1 association with the CDC6:ORC:origin complex	1	1	1
Assembly of the pre-replicative complex	1	1	1
M/G1 Transition	1	1	1
Mitotic Prophase	1	1	1
Mitotic Prometaphase	1	1	1
Mitotic Anaphase	1	1	1
M Phase	1	1	1
Orc1 removal from chromatin	1	1	0.929196134719481
DNA Replication Pre-Initiation	1	1	1
CDK-mediated phosphorylation and removal of Cdc6	1	1	1
Switching of origins to a post-replicative state	1	1	0.929196134719481
Cyclin E associated events during G1/S transition	1	1	0.929196134719481
G1/S Transition	1	1	0.967321759863137
Ubiquitin-dependent degradation of Cyclin D1	1	1	1
Cyclin D associated events in G1	1	1	0.929196134719481
G1 Phase	1	1	0.929196134719481
Synthesis of DNA	1	1	0.950475182066546
S Phase	1	1	0.995029323060822
G2/M Transition	0.997540340997739	0.997833308208245	1
Cell Cycle, Mitotic	1	1	1
Removal of licensing factors from origins	1	1	0.929196134719481
Regulation of DNA replication	1	1	0.929196134719481
DNA Replication	1	1	0.950475182066546
G2/M DNA damage checkpoint	1	1	1
G2/M Checkpoints	1	1	1
Stabilization of p53	1	1	1
p53-Dependent G1 DNA Damage Response	1	1	0.929196134719481
p53-Dependent G1/S DNA damage checkpoint	1	1	0.929196134719481
Ubiquitin Mediated Degradation of Phosphorylated Cdc25A	1	1	1
p53-Independent DNA Damage Response	1	1	1
p53-Independent G1/S DNA damage checkpoint	1	1	1
G1/S DNA Damage Checkpoints	1	1	0.929196134719481
Cell Cycle Checkpoints	1	1	1
Cyclin A:Cdk2-associated events at S phase entry	1	1	0.929196134719481
Glucose metabolism	0.997540340997739	0.995287810611514	1
Metabolism of amino acids and derivatives	1	1	1
Metabolism of carbohydrates	1	1	0.929196134719481
mRNA Splicing - Major Pathway	1	1	1
mRNA Splicing	1	1	1
Transport of Mature Transcript to Cytoplasm	1	1	1
Processing of Capped Intron-Containing Pre-mRNA	1	1	1
tRNA processing	1	1	1
rRNA processing	1	1	1
Eukaryotic Translation Initiation	1	1	1
Formation of a pool of free 40S subunits	1	1	1
GTP hydrolysis and joining of the 60S ribosomal subunit	1	1	1
Cap-dependent Translation Initiation	1	1	1
Eukaryotic Translation Termination	1	1	1
Translation	1	1	1
RNA Polymerase I Chain Elongation	1	1	1
RNA Polymerase I Promoter Clearance	1	1	1
RNA Polymerase II Transcription	1	1	1
RNA Polymerase I Transcription	1	1	1
Chromosome Maintenance	1	1	1
Death Receptor Signalling	1	1	1
DNA Damage Bypass	0.997540340997739	0.967929880196585	1
DNA Repair	1	1	1
Lipid digestion, mobilization and transport	0.314726918072837	0.878725584845084	0.929196134719481
Gene Expression	1	1	1
Insulin receptor signalling cascade	0.997540340997739	1	1
Signaling by Insulin receptor	0.997896130705802	1	1
Fatty Acyl-CoA Biosynthesis	0.997896130705802	1	1
Triglyceride Biosynthesis	0.997540340997739	1	0.929196134719481
Apoptotic execution phase	1	1	1
Ubiquitin-dependent degradation of Cyclin D	1	1	1
TNF signaling	1	1	1
Platelet activation, signaling and aggregation	0.997540340997739	0.813054643309816	0.288499612071427
Response to elevated platelet cytosolic Ca2+	0.447171577100186	0.813054643309816	0.100816937940277
Interferon gamma signaling	1	1	1
Gastrin-CREB signalling pathway via PKC and MAPK	0.997540340997739	1	0.966156074230337
Signaling by PTK6	0.997540340997739	0.967059439237714	1
Protein ubiquitination	1	0.995287810611514	1
The role of GTSE1 in G2/M progression after G2 checkpoint	1	1	0.929196134719481
RET signaling	0.997540340997739	1	1
FBXL7 down-regulates AURKA during mitotic entry and in early mitosis	1	1	1
TBC/RABGAPs	1	1	1
AURKA Activation by TPX2	0.997540340997739	0.813054643309816	1
Golgi-to-ER retrograde transport	1	1	1
Cargo recognition for clathrin-mediated endocytosis	0.0907053914786287	0.813054643309816	0.929196134719481
Clathrin-mediated endocytosis	0.425490732661143	0.813054643309816	0.929196134719481
rRNA processing in the nucleus and cytosol	1	1	1
RAB geranylgeranylation	1	1	1
MET activates PTK2 signaling	1	1	1
MET promotes cell motility	0.997540340997739	0.967059439237714	1
RAB GEFs exchange GTP for GDP on RABs	1	1	1
Interferon alpha/beta signaling	1	0.813054643309816	1
Interleukin receptor SHC signaling	0.997540340997739	1	1
Interferon Signaling	1	0.813054643309816	1
O-linked glycosylation of mucins	1	1	1
Nonsense-Mediated Decay (NMD)	1	1	1
Ion transport by P-type ATPases	0.997540340997739	0.813054643309816	1
TRIF-mediated TLR3/TLR4 signaling	0.997540340997739	0.813054643309816	0.98382167854025
Transport to the Golgi and subsequent modification	0.997540340997739	1	1
TRAF6 mediated induction of NFkB and MAP kinases upon TLR7/8 or 9 activation	0.997540340997739	0.813054643309816	0.9766447468666
MyD88 dependent cascade initiated on endosome	0.997540340997739	0.813054643309816	0.977772265361765
MyD88 cascade initiated on plasma membrane	0.997540340997739	0.805199989402249	0.966156074230337
Nonsense Mediated Decay (NMD) independent of the Exon Junction Complex (EJC)	1	1	1
Nonsense Mediated Decay (NMD) enhanced by the Exon Junction Complex (EJC)	1	1	1
Amyloid fiber formation	1	1	0.939836152094784
Antigen processing: Ubiquitination & Proteasome degradation	1	1	0.929196134719481
Class I MHC mediated antigen processing & presentation	1	0.233280861533554	1.62476e+06
Factors involved in megakaryocyte development and platelet production	0.997540340997739	0.813054643309816	1
Signaling by the B Cell Receptor (BCR)	1	1	0.929196134719481
Ion channel transport	0.997540340997739	0.928294228088283	1

## Sheet: Supp. Table 4a)
Supplementary Table 4a) Top 10% most variable TF motifs in M1 polarization, filtered by those enriched in early, sustained and late response factors
139 motifs (HOCOMOCO v12) selected by intersecting motifs showing most variability (top 10%) in motif activity and motifs enriched for peaksets associated with M1 MOFA factors (See Methods for details)
ATF2.H12INVIVO.0.PSM.A
ATF2.H12INVIVO.1.P.B
ATF3.H12INVIVO.0.P.B
ATF3.H12INVIVO.2.P.B
ATF3.H12INVIVO.3.SM.B
ATF4.H12INVIVO.0.P.B
ATF4.H12INVIVO.2.SM.B
ATF7.H12INVIVO.0.PSM.A
ATOH1.H12INVIVO.0.P.B
BACH1.H12INVIVO.0.P.B
BACH2.H12INVIVO.0.P.B
BACH2.H12INVIVO.1.SM.B
BATF.H12INVIVO.0.P.B
BATF.H12INVIVO.1.P.B
BATF3.H12INVIVO.0.P.B
BATF3.H12INVIVO.1.P.B
CEBPA.H12INVIVO.0.P.B
CEBPB.H12INVIVO.0.P.B
CEBPB.H12INVIVO.1.SM.B
CEBPD.H12INVIVO.0.P.B
CEBPE.H12INVIVO.0.P.B
CEBPE.H12INVIVO.1.SM.B
CEBPG.H12INVIVO.0.P.B
CEBPG.H12INVIVO.2.P.B
CREB5.H12INVIVO.0.P.B
CREB5.H12INVIVO.1.SM.B
EHF.H12INVIVO.0.P.B
ELF2.H12INVIVO.1.M.B
ELF3.H12INVIVO.1.PM.A
ELF4.H12INVIVO.1.M.B
ELF5.H12INVIVO.0.PSM.A
ELF5.H12INVIVO.1.S.B
ERF.H12INVIVO.0.PS.A
ETS1.H12INVIVO.1.P.B
ETV1.H12INVIVO.1.PM.A
ETV2.H12INVIVO.1.PM.A
ETV3.H12INVIVO.0.SM.D
ETV4.H12INVIVO.0.P.B
ETV6.H12INVIVO.1.P.B
ETV7.H12INVIVO.1.P.C
FIGLA.H12INVIVO.0.SM.D
FLI1.H12INVIVO.0.PSM.A
FLI1.H12INVIVO.1.P.B
FOS.H12INVIVO.0.P.B
FOSB.H12INVIVO.0.P.B
FOSL1.H12INVIVO.0.P.B
FOSL2.H12INVIVO.0.P.B
HAND2.H12INVIVO.2.S.C
IRF1.H12INVIVO.0.P.B
IRF2.H12INVIVO.0.PSM.A
IRF3.H12INVIVO.0.PS.A
IRF3.H12INVIVO.1.SM.B
IRF4.H12INVIVO.0.P.B
IRF4.H12INVIVO.1.S.B
IRF4.H12INVIVO.2.SM.B
IRF5.H12INVIVO.0.SM.B
IRF5.H12INVIVO.1.S.B
IRF6.H12INVIVO.1.S.D
IRF7.H12INVIVO.0.S.D
IRF7.H12INVIVO.1.SM.D
IRF8.H12INVIVO.0.P.B
IRF8.H12INVIVO.1.SM.B
IRF8.H12INVIVO.2.SM.B
IRF9.H12INVIVO.0.PSM.A
JUN.H12INVIVO.0.P.B
JUNB.H12INVIVO.0.PM.A
JUND.H12INVIVO.0.PM.A
JUND.H12INVIVO.1.SM.B
LYL1.H12INVIVO.1.P.C
MAF.H12INVIVO.0.PM.A
MAF.H12INVIVO.1.PSM.A
MAFA.H12INVIVO.0.PSM.A
MAFA.H12INVIVO.1.M.C
MAFB.H12INVIVO.0.PS.A
MAFB.H12INVIVO.1.P.B
MAFF.H12INVIVO.0.PSM.A
MAFF.H12INVIVO.1.PSM.A
MAFG.H12INVIVO.0.PSM.A
MAFG.H12INVIVO.1.PSM.A
MAFK.H12INVIVO.2.S.B
MEF2C.H12INVIVO.0.P.B
MEF2D.H12INVIVO.0.PS.A
NF2L1.H12INVIVO.0.P.B
NF2L2.H12INVIVO.0.P.B
NF2L2.H12INVIVO.1.P.B
NFE2.H12INVIVO.0.P.B
NFE2.H12INVIVO.1.SM.B
NFKB1.H12INVIVO.0.PS.A
NFKB2.H12INVIVO.0.PSM.A
NFYA.H12INVIVO.0.P.B
NFYB.H12INVIVO.0.P.B
NFYC.H12INVIVO.0.P.B
NRL.H12INVIVO.0.SM.D
PKNX1.H12INVIVO.0.P.B
PRDM1.H12INVIVO.0.S.B
PRDM1.H12INVIVO.1.PS.A
RARA.H12INVIVO.0.PSM.A
RARG.H12INVIVO.2.SM.B
REL.H12INVIVO.0.P.B
RELB.H12INVIVO.0.P.B
RXRG.H12INVIVO.0.P.B
SNAI1.H12INVIVO.0.PSM.A
SNAI2.H12INVIVO.0.PSM.A
SNAI3.H12INVIVO.0.S.D
SPI1.H12INVIVO.0.P.B
SPI1.H12INVIVO.1.S.B
SPIB.H12INVIVO.0.P.B
SPIB.H12INVIVO.1.S.C
SPIB.H12INVIVO.2.SM.B
STA5A.H12INVIVO.0.P.B
STA5B.H12INVIVO.0.P.B
STAT1.H12INVIVO.0.P.B
STAT1.H12INVIVO.1.P.B
STAT2.H12INVIVO.0.P.B
STAT3.H12INVIVO.0.P.B
STAT4.H12INVIVO.0.P.B
TAL1.H12INVIVO.2.P.B
TF65.H12INVIVO.0.P.B
TFE3.H12INVIVO.0.PSM.A
TFEB.H12INVIVO.0.SM.B
TFEB.H12INVIVO.1.P.C
TFEC.H12INVIVO.0.M.D
THA.H12INVIVO.1.PS.A
THA.H12INVIVO.2.S.B
THB.H12INVIVO.1.PSM.A
THB.H12INVIVO.3.S.C
USF1.H12INVIVO.0.PSM.A
USF2.H12INVIVO.0.PSM.A
ZBT49.H12INVIVO.0.P.C
ZBT7A.H12INVIVO.0.P.B
ZEB1.H12INVIVO.0.P.B
ZEB2.H12INVIVO.0.P.B
ZIM3.H12INVIVO.0.P.B
ZN121.H12INVIVO.0.P.B
ZN135.H12INVIVO.0.P.C
ZN284.H12INVIVO.0.P.C
ZN441.H12INVIVO.1.P.C
ZN730.H12INVIVO.0.P.C
ZN787.H12INVIVO.0.M.D

## Sheet: Supp. Table 4b)
Supplementary Table 4b) Top 10% most variable TF motifs in M2 polarization, filtered by those enriched in early, sustained and late response factors
121 motifs (HOCOMOCO v12) selected by intersecting motifs showing most variability (top 10%) in motif activity and motifs enriched for peaksets associated with M1 MOFA factors (See Methods for details)
ATF2.H12INVIVO.0.PSM.A
ATF2.H12INVIVO.1.P.B
ATF3.H12INVIVO.0.P.B
ATF3.H12INVIVO.2.P.B
ATF3.H12INVIVO.3.SM.B
ATF4.H12INVIVO.0.P.B
ATF4.H12INVIVO.2.SM.B
ATF7.H12INVIVO.0.PSM.A
BACH1.H12INVIVO.0.P.B
BACH2.H12INVIVO.0.P.B
BACH2.H12INVIVO.1.SM.B
BATF.H12INVIVO.0.P.B
BATF.H12INVIVO.1.P.B
BATF3.H12INVIVO.0.P.B
BATF3.H12INVIVO.1.P.B
CEBPA.H12INVIVO.0.P.B
CEBPB.H12INVIVO.0.P.B
CEBPB.H12INVIVO.1.SM.B
CEBPD.H12INVIVO.0.P.B
CEBPE.H12INVIVO.0.P.B
CEBPE.H12INVIVO.1.SM.B
CEBPG.H12INVIVO.0.P.B
CEBPG.H12INVIVO.2.P.B
COT1.H12INVIVO.0.PSM.A
COT2.H12INVIVO.1.P.B
CREB5.H12INVIVO.0.P.B
CTCF.H12INVIVO.0.P.B
EGR2.H12INVIVO.0.PSM.A
EHF.H12INVIVO.0.P.B
ELF2.H12INVIVO.1.M.B
ELF3.H12INVIVO.1.PM.A
ELF4.H12INVIVO.1.M.B
ELF5.H12INVIVO.0.PSM.A
ELF5.H12INVIVO.1.S.B
ERF.H12INVIVO.0.PS.A
ERR1.H12INVIVO.0.PSM.A
ESR2.H12INVIVO.1.P.B
ETS1.H12INVIVO.1.P.B
ETV1.H12INVIVO.1.PM.A
ETV2.H12INVIVO.1.PM.A
ETV3.H12INVIVO.0.SM.D
ETV6.H12INVIVO.1.P.B
FIGLA.H12INVIVO.0.SM.D
FOS.H12INVIVO.0.P.B
FOSB.H12INVIVO.0.P.B
FOSL1.H12INVIVO.0.P.B
FOSL2.H12INVIVO.0.P.B
HAND2.H12INVIVO.2.S.C
IRF2.H12INVIVO.0.PSM.A
IRF4.H12INVIVO.0.P.B
IRF4.H12INVIVO.1.S.B
IRF4.H12INVIVO.2.SM.B
IRF5.H12INVIVO.0.SM.B
IRF8.H12INVIVO.0.P.B
IRF8.H12INVIVO.1.SM.B
IRF8.H12INVIVO.2.SM.B
JUN.H12INVIVO.0.P.B
JUNB.H12INVIVO.0.PM.A
JUND.H12INVIVO.0.PM.A
JUND.H12INVIVO.1.SM.B
MAFF.H12INVIVO.0.PSM.A
MEF2A.H12INVIVO.0.P.B
MEF2D.H12INVIVO.0.PS.A
MITF.H12INVIVO.0.P.B
NF2L1.H12INVIVO.0.P.B
NF2L2.H12INVIVO.0.P.B
NF2L2.H12INVIVO.1.P.B
NFE2.H12INVIVO.0.P.B
NFE2.H12INVIVO.1.SM.B
NFKB1.H12INVIVO.0.PS.A
NFKB2.H12INVIVO.0.PSM.A
NFYA.H12INVIVO.0.P.B
NFYB.H12INVIVO.0.P.B
NFYC.H12INVIVO.0.P.B
NR1H2.H12INVIVO.0.P.C
NR1H3.H12INVIVO.1.P.B
NR2C1.H12INVIVO.0.S.C
NR2C2.H12INVIVO.0.SM.B
NR2F6.H12INVIVO.0.P.C
PBX1.H12INVIVO.1.P.B
PBX2.H12INVIVO.1.P.C
PBX3.H12INVIVO.0.P.B
PKNX1.H12INVIVO.0.P.B
PPARA.H12INVIVO.1.P.B
PPARG.H12INVIVO.0.P.B
RARA.H12INVIVO.0.PSM.A
RARB.H12INVIVO.0.SM.B
RARG.H12INVIVO.1.PSM.A
RARG.H12INVIVO.2.SM.B
RARG.H12INVIVO.3.S.B
REL.H12INVIVO.0.P.B
RXRA.H12INVIVO.0.PS.A
RXRA.H12INVIVO.1.S.C
RXRB.H12INVIVO.1.SM.B
RXRB.H12INVIVO.2.PS.A
RXRG.H12INVIVO.0.P.B
SNAI1.H12INVIVO.0.PSM.A
SNAI2.H12INVIVO.0.PSM.A
SNAI3.H12INVIVO.0.S.D
SPI1.H12INVIVO.0.P.B
SPI1.H12INVIVO.1.S.B
SPIB.H12INVIVO.0.P.B
SPIB.H12INVIVO.1.S.C
SPIB.H12INVIVO.2.SM.B
STA5B.H12INVIVO.0.P.B
STAT6.H12INVIVO.0.P.B
TF65.H12INVIVO.0.P.B
TFE3.H12INVIVO.0.PSM.A
TFEB.H12INVIVO.0.SM.B
TFEB.H12INVIVO.1.P.C
TFEC.H12INVIVO.0.M.D
THA.H12INVIVO.1.PS.A
THA.H12INVIVO.2.S.B
THB.H12INVIVO.1.PSM.A
THB.H12INVIVO.3.S.C
USF1.H12INVIVO.0.PSM.A
USF2.H12INVIVO.0.PSM.A
ZBT7A.H12INVIVO.0.P.B
ZEB1.H12INVIVO.0.P.B
ZEB2.H12INVIVO.0.P.B
ZN284.H12INVIVO.0.P.C

[truncated: 25 more sheets: Supp. Table 4c), Supp. Table 4d), Supp. Table 4e), Supp. Table 4f), Supp. Table 5, Supp. Table 6, Supp. Table 7, Supp. Table 8, Supp. Table 9a), Supp. Table 9b), Supp. Table 9c), Supp. Table 10, Supp. Table 12, Supp. Table 13, Supp. Table 14, Supp. Table 15, Supp. Table 18a), Supp. Table 18b), Supp. Table 18c), Supp. Table 18d) …]
