# Supplementary material for: Single-cell ultra-high-throughput multiplexed chromatin and RNA profiling reveals gene regulatory dynamics
Source: Nat Methods. 2025 May 26;22(6):1213–25. doi: 10.1038/s41592-025-02700-8 (PMC12165849; doi:10.1038/s41592-025-02700-8)
Supplement: Supplementary file 4 — Supplementary Table 11. [file 41592_2025_2700_MOESM4_ESM.zip]

Archive with 1 entries (1 files):
- ATAC_markers_per_timepoint_and_condition_p0.05.tsv
