# Supplementary material for: Single-cell ultra-high-throughput multiplexed chromatin and RNA profiling reveals gene regulatory dynamics
Source: Nat Methods. 2025 May 26;22(6):1213–25. doi: 10.1038/s41592-025-02700-8 (PMC12165849; doi:10.1038/s41592-025-02700-8)
Supplement: Supplementary file 5 — Supplementary Table 16. [file 41592_2025_2700_MOESM5_ESM.xlsx]

## Sheet: Overview Supp. Table 16
Supplementary Table 16. Differential gene expression within each DIV for CRISPRa cells grouped by the combination of cluster and perturbation target. Analysis compared each group against all other cells within a DIV
a) Day 0
b) Day 4
c) Day 12
d) Day 18-1
e) Day 18-2

## Sheet: Supp. Table 16a)
Supplementary Table 16a) Differential gene expression_CRISPRa_Day0
feature	group	avgExpr	logFC	statistic	auc	pval	padj	pct_in	pct_out
ENSG00000293331	Day_0_0-GATA2_OE	0.14636	-0.0752388	2.69054e+06	0.442172	3.69795e-08	2.8592e-05	12.2642	23.4269
DHRS3	Day_0_0-GATA2_OE	0.00372302	-0.0162888	2.94992e+06	0.484799	0.000694593	0.0557705	0.471698	3.51195
TMEM51	Day_0_0-GATA2_OE	0.0266408	-0.0171842	2.91532e+06	0.479113	0.000452155	0.0441083	2.12264	6.34102
ENSG00000238142	Day_0_0-GATA2_OE	0.00828942	0.006559	3.07031e+06	0.504585	0.000474085	0.0456083	1.17925	0.257822
MICOS10	Day_0_0-GATA2_OE	0.00706956	0.00376621	3.08393e+06	0.506823	0.000193371	0.0244655	1.88679	0.515644
PINK1	Day_0_0-GATA2_OE	0.0313375	0.0111138	3.14479e+06	0.516825	0.000326096	0.0349107	7.07547	3.65131
EIF4G3	Day_0_0-GATA2_OE	0.375275	-0.0622857	2.78668e+06	0.457972	0.00149136	0.0934941	39.6226	48.9861
ENSG00000240553	Day_0_0-GATA2_OE	0.0780033	0.049867	3.18472e+06	0.523387	4.15057e-05	0.00787702	10.1415	5.54665
PEF1-AS1	Day_0_0-GATA2_OE	0.00107134	0.00049082	3.05514e+06	0.502092	0.000578135	0.049565	0.471698	0.0487771
AKIRIN1	Day_0_0-GATA2_OE	0.130933	-0.0490886	2.82556e+06	0.464362	0.00117711	0.0819109	19.5755	26.2839
LINC02811	Day_0_0-GATA2_OE	0.00130097	0.00102738	3.05493e+06	0.502058	0.00132015	0.0886157	0.471698	0.0557452
RNF220	Day_0_0-GATA2_OE	0.112838	-0.0892141	2.75414e+06	0.452625	1.58858e-05	0.00385618	17.6887	26.2839
RAB3B	Day_0_0-GATA2_OE	0.149558	-0.0682653	2.82063e+06	0.463551	0.00134109	0.089446	22.4057	28.9387
DAB1	Day_0_0-GATA2_OE	0.113566	0.038171	3.22504e+06	0.530013	0.00017988	0.0229543	17.6887	11.7762
MYSM1	Day_0_0-GATA2_OE	0.282571	0.106232	3.3601e+06	0.55221	1.79401e-06	0.000624197	34.9057	25.4825
L1TD1	Day_0_0-GATA2_OE	0.730014	0.150794	3.38396e+06	0.556131	3.72437e-05	0.00719907	62.2642	55.9334
AK4	Day_0_0-GATA2_OE	0.252118	0.0947961	3.33821e+06	0.548612	3.68384e-06	0.00113094	32.0755	22.8277
ADGRL2	Day_0_0-GATA2_OE	0.209006	-0.0534826	2.77965e+06	0.456817	0.000279299	0.0320365	25.2358	33.1266
SLC16A4	Day_0_0-GATA2_OE	0.0220193	0.0168124	3.09409e+06	0.508494	0.00139657	0.0906159	2.83019	1.12884
OLFML3	Day_0_0-GATA2_OE	0.0166242	-0.0367517	2.90723e+06	0.477784	0.000774279	0.0612267	3.53774	7.90886
SYT6	Day_0_0-GATA2_OE	0.0401536	-0.0463312	2.87947e+06	0.473221	0.00108297	0.0776912	7.54717	12.7239
VANGL1	Day_0_0-GATA2_OE	0.0664147	0.0292657	3.16201e+06	0.519656	0.000837059	0.064009	9.90566	5.9508
ENSG00000231073	Day_0_0-GATA2_OE	0.00618475	0.00584319	3.06064e+06	0.502996	0.00049046	0.0465734	0.707547	0.104522
NOS1AP	Day_0_0-GATA2_OE	0.0659468	0.029099	3.19191e+06	0.524569	2.81018e-05	0.00586653	10.8491	5.88112
PBX1	Day_0_0-GATA2_OE	0.368981	-0.0913897	2.77434e+06	0.455944	0.000897821	0.0671789	41.2736	49.5506
ENSG00000289426	Day_0_0-GATA2_OE	0.00692146	-0.0478497	2.83576e+06	0.466038	2.63863e-07	0.000128103	1.17925	7.95067
LINC01036	Day_0_0-GATA2_OE	0.0121948	-0.0272449	2.9178e+06	0.479521	0.000239705	0.0287591	1.41509	5.52575
RYR2	Day_0_0-GATA2_OE	0.376088	0.134142	3.38496e+06	0.556296	8.33836e-07	0.000334753	37.9717	28.9387
HNRNPU	Day_0_0-GATA2_OE	0.818931	0.170234	3.35169e+06	0.550828	0.000239202	0.0287591	67.9245	62.0375
TOGARAM2	Day_0_0-GATA2_OE	0.00537473	0.00317495	3.07365e+06	0.505134	0.00115691	0.0811423	1.41509	0.383249
SLC8A1	Day_0_0-GATA2_OE	0.00630495	-0.0486038	2.84187e+06	0.467043	2.0292e-07	0.000108619	0.707547	7.3096
MSH6	Day_0_0-GATA2_OE	0.277453	0.0869214	3.28708e+06	0.540209	0.000343603	0.0358653	34.434	27.5869
CHAC2	Day_0_0-GATA2_OE	0.0222855	0.0168559	3.09272e+06	0.508268	0.000692868	0.0557705	2.59434	0.940701
USP34	Day_0_0-GATA2_OE	0.289203	-0.0561137	2.77049e+06	0.455311	0.000476532	0.0456334	33.7264	42.6242
XPO1	Day_0_0-GATA2_OE	0.639519	0.132016	3.30235e+06	0.542718	0.00158494	0.0967759	58.9623	54.045
TMEM17	Day_0_0-GATA2_OE	0.00635045	0.00554827	3.07222e+06	0.504899	2.53076e-05	0.00554134	1.17925	0.195108
ENSG00000289533	Day_0_0-GATA2_OE	0.00984245	-0.0329334	2.90349e+06	0.477169	0.00027929	0.0320365	2.59434	7.10752
ENSG00000231781	Day_0_0-GATA2_OE	0.00616548	0.00380563	3.06925e+06	0.504411	0.00147873	0.0932629	1.17925	0.292663
ENSG00000286145	Day_0_0-GATA2_OE	0.0358264	0.0114522	3.14488e+06	0.51684	0.000933532	0.0688636	7.78302	4.36207
MBD5	Day_0_0-GATA2_OE	0.0984507	-0.0566356	2.80372e+06	0.460773	0.000122562	0.0169445	13.9151	21.6779
NR4A2	Day_0_0-GATA2_OE	0.00119151	-0.0839104	2.73018e+06	0.448687	9.77082e-12	1.85432e-08	0.471698	10.6892
BAZ2B	Day_0_0-GATA2_OE	0.139141	-0.0893777	2.73619e+06	0.449674	1.16788e-05	0.00297326	20.7547	29.8795
SCN1A	Day_0_0-GATA2_OE	0.0184912	0.0154197	3.09714e+06	0.508995	2.70874e-06	0.000869964	2.35849	0.557452
PDK1	Day_0_0-GATA2_OE	0.0828024	0.0537105	3.26203e+06	0.536093	8.61682e-12	1.79885e-08	11.7925	4.62686
TTN	Day_0_0-GATA2_OE	0.00868773	-0.0245974	2.94764e+06	0.484425	0.00165067	0.0998824	1.17925	4.29935
GULP1	Day_0_0-GATA2_OE	0.170028	-0.12352	2.68994e+06	0.442074	1.7821e-06	0.000624197	25.2358	35.3982
HSPD1	Day_0_0-GATA2_OE	0.899173	0.195567	3429137	0.563556	4.55987e-06	0.00134073	70.0472	62.9294
BOLL	Day_0_0-GATA2_OE	0.0160779	0.0150847	3.08049e+06	0.506257	9.59398e-09	9.53733e-06	1.41509	0.160268
FZD5	Day_0_0-GATA2_OE	0.104108	0.0513558	3.27927e+06	0.538925	5.16881e-08	3.72083e-05	16.7453	9.02376
IDH1	Day_0_0-GATA2_OE	0.311701	0.122682	3.30297e+06	0.542821	0.000115464	0.0163642	33.7264	26.7089
WNT6	Day_0_0-GATA2_OE	0.00927296	0.00885059	3.05494e+06	0.502059	0.00131076	0.0885545	0.471698	0.0557452
DES	Day_0_0-GATA2_OE	0.00369298	0.00288007	3.06695e+06	0.504033	3.30079e-05	0.00669003	0.943396	0.132395
ITM2C	Day_0_0-GATA2_OE	0.0587527	-0.0282176	2.87501e+06	0.472488	0.00142374	0.0906159	8.96226	14.3196
B3GNT7	Day_0_0-GATA2_OE	0.0732956	0.0277116	3.17314e+06	0.521484	0.00159436	0.0970373	12.5	8.17365
PTMA	Day_0_0-GATA2_OE	1.17027	0.216663	3392519	0.557538	4.43561e-05	0.00813527	77.3585	73.2353
ARL4C	Day_0_0-GATA2_OE	0.00951865	-0.0266193	2.92004e+06	0.47989	0.000369563	0.0380049	1.65094	5.67208
LRRN1	Day_0_0-GATA2_OE	0.108354	-0.100861	2.65334e+06	0.436058	1.17854e-08	1.11833e-05	15.566	28.005
EDEM1	Day_0_0-GATA2_OE	0.033888	0.0140297	3.1434e+06	0.516597	0.000435595	0.0428938	7.07547	3.71403
ENSG00000288952	Day_0_0-GATA2_OE	0.00984993	0.00637527	3.08799e+06	0.50749	0.000180327	0.0229543	2.12264	0.620166
GOLGA4	Day_0_0-GATA2_OE	0.322228	-0.0781682	2.71344e+06	0.445936	3.3834e-05	0.00679153	35.8491	46.0386
ENSG00000230454	Day_0_0-GATA2_OE	0.0153851	0.0143687	3.06508e+06	0.503725	0.00114624	0.0808407	0.943396	0.195108
DOCK3	Day_0_0-GATA2_OE	0.0886586	-0.067729	2.8328e+06	0.465552	0.000507544	0.0468827	13.6792	20.0334
CACNA2D3	Day_0_0-GATA2_OE	0.175745	0.0438093	3.24006e+06	0.532483	0.00115829	0.0811423	26.4151	20.131
ESRG	Day_0_0-GATA2_OE	0.555291	0.128301	3.30258e+06	0.542757	0.00108888	0.0778473	52.8302	46.2895
LINC00698	Day_0_0-GATA2_OE	0.0444014	-0.0724977	2.85821e+06	0.469728	0.00041898	0.0423985	8.49057	14.1593
CADM2	Day_0_0-GATA2_OE	0.0703115	-0.0826949	2.84021e+06	0.46677	0.00045476	0.0441561	11.7925	17.943
LINC00882	Day_0_0-GATA2_OE	0.0275054	-0.0429159	2.80609e+06	0.461162	1.50674e-07	8.73742e-05	2.35849	10.1944
NECTIN3-AS1	Day_0_0-GATA2_OE	0.079869	-0.0808353	2.73274e+06	0.449107	1.73257e-07	9.51819e-05	9.19811	19.2948
PHLDB2	Day_0_0-GATA2_OE	0.222897	0.0951186	3.31562e+06	0.5449	4.02891e-06	0.00121895	27.1226	18.7722
GCSAM	Day_0_0-GATA2_OE	0.00291902	0.00260232	3.06845e+06	0.504278	1.29563e-07	7.72789e-05	0.943396	0.0836179
FSTL1	Day_0_0-GATA2_OE	0.283307	-0.0622965	2.78165e+06	0.457145	0.000757764	0.0601486	34.6698	41.7393
CLDN18	Day_0_0-GATA2_OE	0.00237416	0.00164547	3.06672e+06	0.503995	5.66251e-05	0.0095331	0.943396	0.139363
MECOM	Day_0_0-GATA2_OE	0.0514307	0.0167444	3.16545e+06	0.52022	0.000225811	0.0275674	9.19811	5.10069
SKIL	Day_0_0-GATA2_OE	0.433546	0.122208	3.43478e+06	0.564482	2.20907e-07	0.000112479	49.5283	38.0043
ENSG00000242539	Day_0_0-GATA2_OE	0.00748187	0.00194903	3.09456e+06	0.50857	0.00110829	0.0789646	2.83019	1.10097
LPP	Day_0_0-GATA2_OE	0.299199	-0.0700923	2.77717e+06	0.45641	0.000667126	0.0544021	35.3774	42.8193
LINC02360	Day_0_0-GATA2_OE	0.00284914	0.00204826	3.06588e+06	0.503857	0.000319081	0.0346285	0.943396	0.167236
LDB2	Day_0_0-GATA2_OE	0.313256	0.158011	3404555	0.559516	6.30339e-09	6.57947e-06	32.0755	21.3295
ENSG00000249547	Day_0_0-GATA2_OE	0.0666302	0.0641338	3.15328e+06	0.51822	4.83852e-27	1.01009e-22	4.00943	0.369312
PCDH7	Day_0_0-GATA2_OE	0.0118151	-0.0284175	2.92683e+06	0.481004	0.000341406	0.0358653	1.17925	4.97526
LIMCH1	Day_0_0-GATA2_OE	0.0029076	-0.0299038	2.91885e+06	0.479693	8.92131e-05	0.0139143	0.707547	4.75228
PAICS	Day_0_0-GATA2_OE	0.411165	0.119281	3.35876e+06	0.551989	2.74128e-05	0.00578049	45.9906	37.5584
LIN54	Day_0_0-GATA2_OE	0.0705234	0.031071	3.16563e+06	0.52025	0.00121742	0.0841548	10.8491	6.80789
ENSG00000248511	Day_0_0-GATA2_OE	0.00607739	0.00540558	3.06064e+06	0.502996	0.00049081	0.0465734	0.707547	0.104522
SLC39A8	Day_0_0-GATA2_OE	0.0724238	0.0496737	3.20389e+06	0.526538	5.01243e-08	3.72083e-05	9.19811	3.9161
FGF2	Day_0_0-GATA2_OE	0.0907389	-0.061952	2.82573e+06	0.46439	0.000523622	0.0477342	15.3302	21.9427
C4orf51	Day_0_0-GATA2_OE	0.156573	0.0873618	3.30216e+06	0.542688	2.05938e-08	1.768e-05	18.6321	10.4035
HMGB2	Day_0_0-GATA2_OE	0.251364	0.0846554	3.30102e+06	0.542501	6.88828e-05	0.0110615	31.8396	23.9147
HPGD	Day_0_0-GATA2_OE	0.0517582	0.0294863	3.15568e+06	0.518615	8.05524e-06	0.00220365	6.60377	2.84301
CASP3	Day_0_0-GATA2_OE	0.155218	0.0562807	3.22367e+06	0.529789	0.00116281	0.0811868	21.934	16.2358
ZFP42	Day_0_0-GATA2_OE	0.115477	0.0435365	3.21954e+06	0.52911	0.000426617	0.0426013	18.3962	12.6542
TRIO	Day_0_0-GATA2_OE	0.208385	-0.0654264	2.79434e+06	0.459232	0.000704628	0.0563594	26.8868	34.4575
HSPD1P1	Day_0_0-GATA2_OE	0.0058364	0.00464486	3.06528e+06	0.503759	0.000856878	0.0652186	0.943396	0.18814
PURPL	Day_0_0-GATA2_OE	0.102793	-0.0564949	2.80205e+06	0.460497	0.000107472	0.0157143	13.9151	21.6013
ENSG00000274441	Day_0_0-GATA2_OE	0.00500202	0.00237651	3.07847e+06	0.505927	0.000602634	0.0507879	1.65094	0.459898
SLC1A3-AS1	Day_0_0-GATA2_OE	0.0136162	0.0098146	3.09082e+06	0.507956	0.000321173	0.0346285	2.35849	0.766497
PLPP1	Day_0_0-GATA2_OE	0.071673	-0.0637577	2.85399e+06	0.469034	0.00102529	0.074073	11.7925	17.72
PIK3R1	Day_0_0-GATA2_OE	0.0949224	0.0435541	3.226e+06	0.530172	1.47832e-05	0.00367397	14.6226	8.55689
KIAA0825	Day_0_0-GATA2_OE	0.193301	0.0802296	3.28626e+06	0.540075	8.12803e-06	0.00220365	22.8774	15.3787
NREP	Day_0_0-GATA2_OE	0.14409	-0.0323255	2.80508e+06	0.460996	0.000334924	0.0356729	17.9245	25.594
SEMA6A	Day_0_0-GATA2_OE	0.808405	0.195257	3.44449e+06	0.566079	1.38174e-06	0.000534169	65.8019	57.7521
SEMA6A-AS1	Day_0_0-GATA2_OE	0.0612508	0.0269143	3.16192e+06	0.51964	0.00130044	0.0884301	10.3774	6.45251
SNCAIP	Day_0_0-GATA2_OE	0.0324781	0.0190273	3.12451e+06	0.513493	0.000293739	0.032792	4.95283	2.26465
AFF4	Day_0_0-GATA2_OE	0.168556	-0.0710275	2.80575e+06	0.461106	0.000980499	0.0718207	25.2358	32.388
EGR1	Day_0_0-GATA2_OE	0.0179412	-0.036531	2.88438e+06	0.474029	5.73886e-05	0.00958436	2.35849	7.54651
PRELID2	Day_0_0-GATA2_OE	0.0717854	0.0269061	3.16687e+06	0.520453	0.00125955	0.0859294	11.0849	7.003
JAKMIP2	Day_0_0-GATA2_OE	0.0394978	-0.0395151	2.88761e+06	0.47456	0.00158543	0.0967759	7.31132	12.2291
G3BP1	Day_0_0-GATA2_OE	0.833463	0.155439	3.34018e+06	0.548936	0.000422442	0.0423985	67.6887	63.5496
EFCAB9	Day_0_0-GATA2_OE	0.00155207	0.00138635	3.05515e+06	0.502093	0.000574679	0.049565	0.471698	0.0487771
SERPINB9	Day_0_0-GATA2_OE	0.155847	-0.354226	2.34064e+06	0.384668	1.24249e-20	1.29691e-16	17.6887	38.2621
TUBB2A	Day_0_0-GATA2_OE	0.130983	0.0489489	3.25292e+06	0.534596	2.93568e-05	0.00606786	19.5755	12.682
TUBB2B	Day_0_0-GATA2_OE	0.363732	0.0967221	3.27786e+06	0.538695	0.0013464	0.0895142	41.0377	34.3809
NRN1	Day_0_0-GATA2_OE	0.000510946	0.000454618	3.04925e+06	0.501123	8.93138e-05	0.0139143	0.235849	0.00696816
GCNT2	Day_0_0-GATA2_OE	0.0495671	-0.0396942	2.86957e+06	0.471594	0.000902719	0.0673041	8.49057	14.0687
ID4	Day_0_0-GATA2_OE	0.0129559	-0.0636345	2.80674e+06	0.461269	7.19174e-08	4.84306e-05	1.88679	9.58818
DDR1	Day_0_0-GATA2_OE	0.0405357	-0.0461965	2.84371e+06	0.467344	9.82002e-05	0.0148912	7.07547	13.4416
HLA-C	Day_0_0-GATA2_OE	0.0125001	-0.0267046	2.9014e+06	0.476826	0.000115971	0.0163642	1.88679	6.48038
HLA-B	Day_0_0-GATA2_OE	0.00655888	-0.0340292	2.89368e+06	0.475556	6.37097e-05	0.0103233	1.88679	6.7173
CDKN1A	Day_0_0-GATA2_OE	0.00406392	-0.0174102	2.94774e+06	0.484441	0.000862515	0.0652386	0.707547	3.81855
TMEM30A	Day_0_0-GATA2_OE	0.0949123	-0.0468151	2.82247e+06	0.463854	0.000351103	0.0364658	13.9151	21.1205
MDN1	Day_0_0-GATA2_OE	0.740876	0.293038	3.70604e+06	0.609063	1.39136e-16	9.68201e-13	61.5566	47.7249
CD24	Day_0_0-GATA2_OE	0.219529	-0.104306	2.71442e+06	0.446096	1.52373e-05	0.00374228	28.7736	38.7987
BEND3	Day_0_0-GATA2_OE	0.0720713	0.0233697	3.18916e+06	0.524117	0.000499269	0.0466967	13.4434	8.48721
HS3ST5	Day_0_0-GATA2_OE	0.0292094	-0.0736537	2.80804e+06	0.461483	1.75415e-06	0.000624197	4.71698	12.3197
LINC02523	Day_0_0-GATA2_OE	0.0295854	0.0119648	3.1449e+06	0.516843	0.000213867	0.0262628	6.83962	3.4353
ENSG00000227678	Day_0_0-GATA2_OE	0.0121937	0.00780801	3.10301e+06	0.509959	1.62063e-05	0.00388612	2.83019	0.829211
UTRN	Day_0_0-GATA2_OE	0.319631	-0.120253	2.71379e+06	0.445993	4.37044e-05	0.00813527	40.0943	48.6865
ACTB	Day_0_0-GATA2_OE	0.822215	-0.228402	2503474	0.411429	3.66868e-10	5.47052e-07	66.5094	76.7055
NFE2L3	Day_0_0-GATA2_OE	0.0886711	0.0418402	3.18009e+06	0.522626	0.000789946	0.0617638	12.5	7.99944
HNRNPA2B1	Day_0_0-GATA2_OE	0.820055	0.16803	3368871	0.553651	0.000105992	0.0156929	66.7453	62.2117
IGFBP3	Day_0_0-GATA2_OE	0	-0.0256756	2.97063e+06	0.488203	0.00136416	0.0897998	0	2.35524
COBL	Day_0_0-GATA2_OE	0.0308723	-0.0688188	2.76492e+06	0.454396	2.48146e-07	0.00012334	6.36792	15.2672
AUTS2	Day_0_0-GATA2_OE	0.125363	-0.0864114	2.80302e+06	0.460657	0.000365942	0.0378189	19.8113	26.6602
GALNT17	Day_0_0-GATA2_OE	0.521736	0.150616	3.31982e+06	0.54559	0.000321801	0.0346285	46.934	40.7428
PMS2P2	Day_0_0-GATA2_OE	0.00356602	0.0031299	3.06126e+06	0.503098	7.87962e-05	0.0124617	0.707547	0.0836179
PEG10	Day_0_0-GATA2_OE	0.455182	0.149807	3.34864e+06	0.550327	4.99059e-05	0.00875492	45.283	37.7047
TES	Day_0_0-GATA2_OE	0.115978	0.0472588	3.2504e+06	0.534181	2.09773e-05	0.00470885	18.6321	11.825
CAV1	Day_0_0-GATA2_OE	0.0556609	0.0375591	3.16643e+06	0.520382	4.99171e-06	0.00144732	7.31132	3.282
AASS	Day_0_0-GATA2_OE	0.305317	-0.0802505	2.77217e+06	0.455588	0.000567964	0.049565	36.5566	43.8088
POT1-AS1	Day_0_0-GATA2_OE	0.0616444	0.0401639	3.15834e+06	0.519052	6.05927e-05	0.0100392	7.54717	3.75584
ENSG00000219445	Day_0_0-GATA2_OE	0.105454	0.057532	3.32939e+06	0.547162	1.55599e-12	4.06035e-09	16.9811	7.67891
KCP	Day_0_0-GATA2_OE	0.0756825	0.0229151	3.21721e+06	0.528727	6.37729e-07	0.000271699	11.5566	5.64421
ODCP	Day_0_0-GATA2_OE	0.00765761	0.007274	3.08071e+06	0.506294	4.26367e-09	4.68465e-06	1.41509	0.153299
ENSG00000243230	Day_0_0-GATA2_OE	0.00482643	0.00285595	3.07451e+06	0.505276	0.000552406	0.0494937	1.41509	0.355376
TCAF1	Day_0_0-GATA2_OE	0.0934854	-0.0713126	2.74741e+06	0.451518	2.82305e-06	0.000892938	12.9717	22.5002
ENSG00000254237	Day_0_0-GATA2_OE	0.00270833	0.00225497	3.05494e+06	0.502058	0.0013178	0.0886157	0.471698	0.0557452
CTSB	Day_0_0-GATA2_OE	0.0313592	-0.0395303	2.8696e+06	0.4716	0.000116014	0.0163642	4.48113	10.0481
PSD3	Day_0_0-GATA2_OE	0.196902	0.0631477	3.2503e+06	0.534166	0.00064817	0.0533036	26.8868	20.2216
TNFRSF10B	Day_0_0-GATA2_OE	0.0319455	-0.0315754	2.89891e+06	0.476416	0.0014131	0.0906159	5.42453	10.0829
STC1	Day_0_0-GATA2_OE	0.0118388	-0.0261983	2.92906e+06	0.481371	0.0014184	0.0906159	2.35849	6.06926
RBPMS	Day_0_0-GATA2_OE	0.335987	-0.106212	2.78957e+06	0.458448	0.00153544	0.0955128	41.2736	47.056
SFRP1	Day_0_0-GATA2_OE	0.143226	-0.189229	2.47055e+06	0.406019	1.66269e-14	5.78505e-11	19.8113	36.7501
PRKDC	Day_0_0-GATA2_OE	0.966808	0.222289	3.49309e+06	0.574065	1.09947e-07	6.75075e-05	70.9906	66.1278
MCM4	Day_0_0-GATA2_OE	0.301398	0.0668706	3.28756e+06	0.540288	0.000648549	0.0533036	39.6226	32.0744
TCEA1	Day_0_0-GATA2_OE	0.114426	-0.0506132	2.82658e+06	0.46453	0.000881555	0.0661991	17.6887	24.2492
SLCO5A1	Day_0_0-GATA2_OE	0.109016	0.0673154	3.23148e+06	0.531071	8.3225e-07	0.000334753	12.9717	6.85667
HNF4G	Day_0_0-GATA2_OE	0.00993021	0.00686444	3.0821e+06	0.506523	0.000714665	0.0569441	1.88679	0.578357
RALYL	Day_0_0-GATA2_OE	0.0382105	0.019854	3.12712e+06	0.513922	0.000876973	0.0660928	5.66038	2.89178
TMEM64	Day_0_0-GATA2_OE	0.0296752	-0.0357042	2.85591e+06	0.469349	4.13063e-05	0.00787702	4.24528	10.3895
MTERF3	Day_0_0-GATA2_OE	0.03583	0.0179155	3.12499e+06	0.513571	0.00122667	0.0845145	5.66038	2.91269
EXT1	Day_0_0-GATA2_OE	0.171113	-0.0805837	2.77138e+06	0.455458	0.000120585	0.0168841	22.1698	30.6669
HAS2	Day_0_0-GATA2_OE	0.0555756	0.0290111	3.18112e+06	0.522796	5.56012e-07	0.000246964	8.01887	3.40743
TTC39B	Day_0_0-GATA2_OE	0.047566	0.0201471	3.15936e+06	0.51922	0.000244581	0.0290819	8.49057	4.63382
PSIP1	Day_0_0-GATA2_OE	0.629355	0.127041	3.30581e+06	0.543287	0.00135323	0.0896827	60.1415	53.6687
BNC2	Day_0_0-GATA2_OE	0.119885	-0.0785028	2.81654e+06	0.462879	0.000579319	0.049565	18.3962	25.0087
RMRP	Day_0_0-GATA2_OE	0.00762762	0.00564377	3.07983e+06	0.506149	0.000203507	0.0255928	1.65094	0.418089
PAX5	Day_0_0-GATA2_OE	0.020275	0.0126778	3.1e+06	0.509465	0.00137274	0.0898351	3.30189	1.40757
LINC01508	Day_0_0-GATA2_OE	0.0268001	0.0181201	3.10704e+06	0.510621	0.000912722	0.0678078	3.77358	1.65842
ANKRD18CP	Day_0_0-GATA2_OE	0.139996	-0.104848	2.72114e+06	0.447201	4.14605e-06	0.00123647	20.5189	29.7889
ZNF483	Day_0_0-GATA2_OE	0.318412	0.128593	3.3928e+06	0.557584	3.16103e-07	0.000149976	37.9717	27.6984
HMCN2	Day_0_0-GATA2_OE	0.00834946	-0.0174459	2.94664e+06	0.48426	0.00112854	0.0798625	0.943396	4.09728
LAMC3	Day_0_0-GATA2_OE	0.0421904	0.0168575	3.16264e+06	0.519759	3.54703e-05	0.00698564	7.78302	3.79764
NEBL	Day_0_0-GATA2_OE	0.0322848	-0.0635253	2.8535e+06	0.468953	0.000121317	0.0168841	6.36792	12.3406
ENSG00000289350	Day_0_0-GATA2_OE	0.00387299	0.00375118	3.05579e+06	0.502198	9.5107e-06	0.00253259	0.471698	0.0278726
SVIL	Day_0_0-GATA2_OE	0.148905	0.0430017	3.23236e+06	0.531217	0.000603343	0.0507879	22.1698	15.9153
TFAM	Day_0_0-GATA2_OE	0.192827	0.0652866	3.23421e+06	0.531521	0.00142315	0.0906159	25.4717	19.5457
HERC4	Day_0_0-GATA2_OE	0.0895648	-0.0552015	2.83711e+06	0.46626	0.000678901	0.0549331	13.6792	20.1449
NODAL	Day_0_0-GATA2_OE	0.0356166	0.018709	3.14936e+06	0.517576	9.79206e-06	0.00255524	6.13208	2.57125
PSAP	Day_0_0-GATA2_OE	0.189579	-0.075015	2.78978e+06	0.458481	0.000596861	0.0507879	27.8302	35.001
MICU1	Day_0_0-GATA2_OE	0.0697464	-0.0228728	2.87679e+06	0.472781	0.00156536	0.0963969	8.72642	14.2568
RPAP2P1	Day_0_0-GATA2_OE	0.00205454	0.00188093	3.05494e+06	0.502059	0.00130959	0.0885545	0.471698	0.0557452
TLL2	Day_0_0-GATA2_OE	0.0267182	0.0186293	3.11552e+06	0.512014	4.48149e-05	0.00813527	3.77358	1.37969
NT5C2	Day_0_0-GATA2_OE	0.0873925	-0.0648625	2.79985e+06	0.460137	0.000100228	0.0149454	14.3868	21.8591
TCF7L2	Day_0_0-GATA2_OE	0.18521	-0.090657	2.75802e+06	0.453262	9.84377e-05	0.0148912	25.9434	34.1788
MKI67	Day_0_0-GATA2_OE	0.632426	0.132563	3.31788e+06	0.545271	0.000626368	0.0520959	55.4245	48.6238
BNIP3	Day_0_0-GATA2_OE	0.0918572	0.0543901	3.18296e+06	0.523099	0.00014434	0.0196943	10.8491	6.36889
CDKN1C	Day_0_0-GATA2_OE	0.00916671	-0.0399532	2.87759e+06	0.472913	2.54823e-05	0.00554134	2.12264	7.49774
ENSG00000255367	Day_0_0-GATA2_OE	0.0431398	0.021677	3.14847e+06	0.51743	0.000179948	0.0229543	7.07547	3.60254
LDHA	Day_0_0-GATA2_OE	0.216616	0.0828113	3.33938e+06	0.548804	8.64055e-07	0.00034034	29.0094	19.6363
LUZP2	Day_0_0-GATA2_OE	0.00647869	-0.037641	2.91817e+06	0.479581	0.000171995	0.0224411	1.17925	5.24005
DDB2	Day_0_0-GATA2_OE	0.0400926	-0.0355524	2.87431e+06	0.472373	0.000557854	0.049565	6.60377	12.0758
FTH1	Day_0_0-GATA2_OE	0.199785	-0.0467847	2.7629e+06	0.454065	9.53747e-05	0.01464	23.1132	32.2068
GANAB	Day_0_0-GATA2_OE	0.0647661	-0.0475176	2.84618e+06	0.467751	0.00050212	0.0466967	10.8491	16.9953
NEAT1	Day_0_0-GATA2_OE	0.0682107	-0.128744	2.70757e+06	0.44497	2.4858e-08	1.9959e-05	9.43396	19.9707
MALAT1	Day_0_0-GATA2_OE	0.831797	-0.288477	2460803	0.404416	1.24899e-11	2.17283e-08	62.5	75.0401
C11orf80	Day_0_0-GATA2_OE	0.0336088	-0.0537486	2.85661e+06	0.469465	0.000245182	0.0290819	7.31132	13.2186
FAT3	Day_0_0-GATA2_OE	0.382193	0.0894704	3.27929e+06	0.538929	0.00144897	0.0916626	42.217	35.8581
PIWIL4-AS1	Day_0_0-GATA2_OE	0.0238063	0.0129709	3.11549e+06	0.51201	0.000385599	0.0394596	4.24528	1.85353
SESN3	Day_0_0-GATA2_OE	0.0723365	-0.0836914	2.73395e+06	0.449307	3.61163e-07	0.000167548	10.8491	20.4028
ENSG00000254422	Day_0_0-GATA2_OE	0.0233377	0.013183	3.11714e+06	0.512282	0.000495533	0.0466967	4.48113	2.02077
SIK3	Day_0_0-GATA2_OE	0.119274	-0.0522931	2.82129e+06	0.463659	0.000533244	0.0484	16.2736	23.2318
TMPRSS4	Day_0_0-GATA2_OE	0.00123233	0.00105848	3.05557e+06	0.502163	5.4887e-05	0.00939198	0.471698	0.0348408
VWA5A	Day_0_0-GATA2_OE	0.0241638	0.0146705	3.10937e+06	0.511003	0.000952824	0.0700393	4.00943	1.79778
PKNOX2	Day_0_0-GATA2_OE	0.000637962	-0.0191587	2.96475e+06	0.487237	0.00141629	0.0906159	0.235849	2.78029
ETS1	Day_0_0-GATA2_OE	0.11686	0.0585094	3.25891e+06	0.53558	1.5227e-06	0.000567639	16.7453	9.78329
APLP2	Day_0_0-GATA2_OE	0.360371	-0.0995714	2.71773e+06	0.446641	6.3791e-05	0.0103233	41.7453	50.9512
ENSG00000255348	Day_0_0-GATA2_OE	0.00197733	0.00164969	3.06042e+06	0.502959	0.000806042	0.0621755	0.707547	0.11149
ERC1	Day_0_0-GATA2_OE	0.217968	-0.0789346	2.8018e+06	0.460457	0.00125716	0.0859294	30.1887	36.5758
CCND2-AS1	Day_0_0-GATA2_OE	0.0127704	0.00989046	3.08781e+06	0.507461	0.000205755	0.0257206	2.12264	0.627134
CLEC2A	Day_0_0-GATA2_OE	0.0125018	-0.0280426	2.92118e+06	0.480077	0.000825903	0.0633881	2.35849	6.34102
AEBP2	Day_0_0-GATA2_OE	0.118947	-0.0483933	2.80977e+06	0.461767	0.000342038	0.0358653	16.7453	24.3467
SOX5	Day_0_0-GATA2_OE	0.0387702	-0.0794671	2.78876e+06	0.458314	1.86113e-06	0.000636933	6.83962	14.8561
CAPRIN2	Day_0_0-GATA2_OE	0.0660369	-0.065217	2.80366e+06	0.460763	4.47697e-05	0.00813527	11.0849	18.6189
RESF1	Day_0_0-GATA2_OE	0.224331	0.0588802	3.25399e+06	0.534772	0.0010613	0.0763988	30.4245	23.6011
PRICKLE1	Day_0_0-GATA2_OE	0.00807377	-0.0271286	2.90955e+06	0.478164	9.16561e-05	0.0141734	1.17925	5.54665
ADAMTS20	Day_0_0-GATA2_OE	0.0387554	0.0213411	3.13083e+06	0.514531	0.000659765	0.0540128	5.89623	3.01024
ENSG00000257925	Day_0_0-GATA2_OE	0.00883305	0.00750084	3.06528e+06	0.503758	0.000859126	0.0652186	0.943396	0.18814
COL2A1	Day_0_0-GATA2_OE	0	-0.028929	2.92272e+06	0.480329	3.10726e-05	0.00635953	0	3.93004
KRT8	Day_0_0-GATA2_OE	0.11051	-0.0667941	2.81913e+06	0.463305	0.000602074	0.0507879	17.6887	24.4443
TNS2-AS1	Day_0_0-GATA2_OE	0.0915009	0.0352925	3.20854e+06	0.527303	0.000315147	0.0346263	15.8019	10.3756
SP1	Day_0_0-GATA2_OE	0.167402	0.0599222	3.24233e+06	0.532856	0.000503294	0.0466967	23.5849	17.4343
MAP3K12	Day_0_0-GATA2_OE	0.102487	-0.0596653	2.79686e+06	0.459645	0.000112486	0.0161949	15.0943	23.0088
CD63	Day_0_0-GATA2_OE	0.0624807	-0.0218735	2.88039e+06	0.473372	0.00136716	0.0897998	7.78302	13.1698
GDF11	Day_0_0-GATA2_OE	0.0121204	-0.0294718	2.90587e+06	0.477561	0.000207135	0.0257383	2.12264	6.55703
ENSG00000257553	Day_0_0-GATA2_OE	0.0421166	0.0183825	3.1485e+06	0.517435	0.00100344	0.0729889	8.25472	4.75925
MYL6	Day_0_0-GATA2_OE	0.0829181	-0.0322855	2.84488e+06	0.467537	0.000551794	0.0494937	11.0849	17.5876
CAND1	Day_0_0-GATA2_OE	0.272094	0.0844452	3.26488e+06	0.536561	0.00111862	0.0794296	34.1981	27.5033
ENSG00000258026	Day_0_0-GATA2_OE	0.00134885	0.000732396	3.06061e+06	0.502991	0.00050144	0.0466967	0.707547	0.104522
NTS	Day_0_0-GATA2_OE	0.094278	0.0242025	3.21888e+06	0.529002	4.93782e-05	0.00873575	15.0943	9.06557
ENSG00000274021	Day_0_0-GATA2_OE	0.00333359	0.00190221	3.07851e+06	0.505932	2.00177e-06	0.000674015	1.41509	0.222981
ERP29	Day_0_0-GATA2_OE	0.0441195	-0.0325853	2.86945e+06	0.471575	0.000422265	0.0423985	6.60377	12.2779
HECTD4	Day_0_0-GATA2_OE	0.0662354	-0.0453265	2.8539e+06	0.46902	0.000803374	0.0621755	10.8491	16.8838
MED13L	Day_0_0-GATA2_OE	0.220729	-0.0851364	2.77979e+06	0.45684	0.000446662	0.043777	29.717	36.9452
TMEM132D	Day_0_0-GATA2_OE	0.229663	0.10637	3.33179e+06	0.547558	5.86852e-07	0.000255232	26.4151	17.7131
GALNT9	Day_0_0-GATA2_OE	0.00465024	0.00412829	3.05515e+06	0.502093	0.000575254	0.049565	0.471698	0.0487771
HMGB1	Day_0_0-GATA2_OE	0.525624	0.149571	3.29193e+06	0.541006	0.00160529	0.0974189	50.4717	44.9725
BCL2L2	Day_0_0-GATA2_OE	0.0031572	0.00232252	3.06041e+06	0.502958	0.000807126	0.0621755	0.707547	0.11149
SCFD1	Day_0_0-GATA2_OE	0.0639987	-0.0422008	2.86668e+06	0.47112	0.00141106	0.0906159	10.3774	16.0268
ENSG00000285830	Day_0_0-GATA2_OE	0.0231556	0.014836	3.11144e+06	0.511343	0.000522996	0.0477342	4.00943	1.7281
LRFN5	Day_0_0-GATA2_OE	0.0841074	0.0458682	3.26432e+06	0.536468	1.28884e-09	1.68529e-06	13.4434	6.13198
DLGAP5	Day_0_0-GATA2_OE	0.271412	0.0880499	3.25319e+06	0.534641	0.00157114	0.0964683	31.8396	25.7404
KTN1	Day_0_0-GATA2_OE	0.329698	-0.0690911	2.75802e+06	0.453262	0.000338467	0.0358653	36.3208	46.0386
ENSG00000259868	Day_0_0-GATA2_OE	0.00857501	0.00737122	3.07118e+06	0.504728	0.000151601	0.0202873	1.17925	0.229949
SYNE2	Day_0_0-GATA2_OE	0.696226	0.140225	3.32095e+06	0.545776	0.000777313	0.0612347	62.0283	56.1773
ENSG00000258820	Day_0_0-GATA2_OE	0.00138673	0.000926422	3.05578e+06	0.502197	9.58394e-06	0.00253259	0.471698	0.0278726
TUNAR	Day_0_0-GATA2_OE	0.0454478	0.0201612	3.16832e+06	0.520692	4.76505e-05	0.00850215	8.49057	4.34116
ENSG00000257647	Day_0_0-GATA2_OE	0.0845777	0.0442349	3.18707e+06	0.523773	0.00032129	0.0346285	12.2642	7.65103
GABRB3	Day_0_0-GATA2_OE	0.366874	0.117346	3.32052e+06	0.545705	0.000107643	0.0157143	39.8585	31.9699
ENSG00000287596	Day_0_0-GATA2_OE	0.00512109	0.00472259	3.06719e+06	0.504071	1.82495e-05	0.00428064	0.943396	0.125427
PRTG	Day_0_0-GATA2_OE	0.0772672	-0.051307	2.87051e+06	0.471749	0.000551928	0.0494937	7.07547	12.682
ENSG00000287508	Day_0_0-GATA2_OE	0.00214827	0.0019855	3.05515e+06	0.502094	0.000572958	0.049565	0.471698	0.0487771
TPM1	Day_0_0-GATA2_OE	0.134241	-0.140222	2.51286e+06	0.412971	2.42853e-13	7.24256e-10	16.7453	33.3844
RNU5A-1	Day_0_0-GATA2_OE	0.0149309	0.0143103	3.05515e+06	0.502094	0.000572385	0.049565	0.471698	0.0487771
UACA	Day_0_0-GATA2_OE	0.14977	-0.0404066	2.80112e+06	0.460345	0.000305747	0.0337713	18.3962	26.3118
ENSG00000261543	Day_0_0-GATA2_OE	0.00173325	0.00161037	3.05558e+06	0.502163	5.46725e-05	0.00939198	0.471698	0.0348408
RCN2	Day_0_0-GATA2_OE	0.112816	-0.0634108	2.79521e+06	0.459374	0.000177331	0.0229543	17.9245	25.3362
MFGE8	Day_0_0-GATA2_OE	0.0424491	-0.0988325	2.61397e+06	0.429588	3.88928e-12	9.0214e-09	7.78302	21.4759
LINC02351	Day_0_0-GATA2_OE	0.0391189	0.0357399	3.10706e+06	0.510625	2.6711e-09	3.09788e-06	2.59434	0.466866
PRSS27	Day_0_0-GATA2_OE	0.0122877	0.0111023	3.07139e+06	0.504762	0.000110083	0.0159589	1.17925	0.222981
GREP1	Day_0_0-GATA2_OE	0.00274964	0.00235212	3.06211e+06	0.503237	1.46443e-06	0.000555846	0.707547	0.0557452
CLDN6	Day_0_0-GATA2_OE	0.0573751	-0.0423171	2.85933e+06	0.469911	0.000633384	0.0524704	9.19811	15.0442
ENSG00000260349	Day_0_0-GATA2_OE	0.010486	0.00594635	3.09368e+06	0.508426	0.000435567	0.0428938	2.59434	0.90586
ENSG00000198106	Day_0_0-GATA2_OE	0.00243284	0.00197558	3.05515e+06	0.502094	0.000574105	0.049565	0.471698	0.0487771
QPRT	Day_0_0-GATA2_OE	0.101763	-0.0531775	2.78517e+06	0.457724	5.32723e-05	0.00926761	14.6226	23.0994
ZNF668	Day_0_0-GATA2_OE	0.0165365	0.0102084	3.09733e+06	0.509026	0.00125438	0.0859294	3.06604	1.25427
ITFG1	Day_0_0-GATA2_OE	0.0753952	-0.0262372	2.87184e+06	0.471967	0.0013679	0.0897998	9.19811	14.8422
MT2A	Day_0_0-GATA2_OE	0.00388124	-0.020524	2.94709e+06	0.484335	0.00153728	0.0955128	1.17925	4.29238
POLR2C	Day_0_0-GATA2_OE	0.0494044	0.0147377	3.15803e+06	0.519002	0.00141827	0.0906159	9.90566	6.11107
ENSG00000260834	Day_0_0-GATA2_OE	0.366771	0.144078	3.40838e+06	0.560145	1.60252e-07	9.04166e-05	39.6226	29.2941
LINC00922	Day_0_0-GATA2_OE	0.0113622	0.00888574	3.07939e+06	0.506077	0.000297354	0.033019	1.65094	0.432026
NFAT5	Day_0_0-GATA2_OE	0.120787	-0.127325	2.60719e+06	0.428474	1.29165e-09	1.68529e-06	19.5755	32.4368
VAT1L	Day_0_0-GATA2_OE	0.0566696	0.0235502	3.19326e+06	0.52479	1.00991e-05	0.00260282	10.3774	5.34458
WWOX	Day_0_0-GATA2_OE	0.262613	0.0762371	3.262e+06	0.536087	0.000579097	0.049565	29.4811	22.8068
ABR	Day_0_0-GATA2_OE	0.0233645	-0.029169	2.90024e+06	0.476636	0.00091985	0.068095	4.48113	9.10041
SPNS2	Day_0_0-GATA2_OE	0.00696299	0.00334948	3.08071e+06	0.506294	0.0015609	0.0963969	1.88679	0.620166
ENSG00000266824	Day_0_0-GATA2_OE	0.00173238	0.00117267	3.06083e+06	0.503027	0.000290811	0.032792	0.707547	0.0975542
ENSG00000263708	Day_0_0-GATA2_OE	0.0046429	0.00323825	3.0827e+06	0.506621	6.9585e-06	0.00196305	1.65094	0.320535
RAB34	Day_0_0-GATA2_OE	0.0300634	-0.0212595	2.9037e+06	0.477203	0.00102544	0.074073	4.24528	8.80078
UNC45B	Day_0_0-GATA2_OE	0.902491	0.412798	3.65719e+06	0.601034	5.6475e-15	2.35794e-11	58.0189	43.8367
CAVIN1	Day_0_0-GATA2_OE	0.0574775	-0.0381744	2.85642e+06	0.469433	0.000428543	0.0426013	8.49057	14.5495
ENSG00000266929	Day_0_0-GATA2_OE	0.00256087	0.00149341	3.06481e+06	0.503682	0.00155036	0.0960396	0.943396	0.202077
COL1A1	Day_0_0-GATA2_OE	0.00936877	-0.0368186	2.90678e+06	0.47771	0.000136775	0.018785	1.65094	6.1041
SDK2	Day_0_0-GATA2_OE	0.0523374	-0.0459118	2.84224e+06	0.467103	0.00014907	0.0201696	8.25472	14.5356
PVALEF	Day_0_0-GATA2_OE	0.00563906	0.00511462	3.06106e+06	0.503065	0.000155616	0.020692	0.707547	0.090586
CHST9	Day_0_0-GATA2_OE	0.0627277	0.0251434	3.17669e+06	0.522068	0.000233521	0.0283429	10.6132	6.18772
NEDD4L	Day_0_0-GATA2_OE	0.0939592	-0.0684892	2.80983e+06	0.461777	0.000291216	0.032792	16.7453	23.5663
LMAN1	Day_0_0-GATA2_OE	0.091833	-0.0354925	2.85403e+06	0.469041	0.00150095	0.0938136	13.2075	19.246
BCL2	Day_0_0-GATA2_OE	0.0233511	-0.0231689	2.92883e+06	0.481333	0.00140325	0.0906159	2.35849	6.0832
DSEL	Day_0_0-GATA2_OE	0.17179	0.0862385	3.31994e+06	0.54561	9.66602e-08	6.11479e-05	22.4057	13.6367
ENSG00000263424	Day_0_0-GATA2_OE	0.0234853	0.00754382	3.13037e+06	0.514455	0.000676569	0.0549331	5.89623	2.98934
DOK6	Day_0_0-GATA2_OE	0.0051611	-0.0360443	2.87428e+06	0.472369	2.69223e-06	0.000869964	0.707547	6.22953
CNN2	Day_0_0-GATA2_OE	0.155809	-0.0559993	2.79395e+06	0.459166	0.000400684	0.0408033	22.6415	30.2627
CALR	Day_0_0-GATA2_OE	0.317196	-0.102017	2.71524e+06	0.446231	4.36353e-05	0.00813527	38.9151	47.7388
ENSG00000267458	Day_0_0-GATA2_OE	0.149864	-0.0531371	2.78607e+06	0.457872	0.000169557	0.0222621	19.5755	27.8169
FKBP8	Day_0_0-GATA2_OE	0.0229197	-0.0174712	2.91513e+06	0.479082	0.000992659	0.0724572	3.06604	7.26779
ENSG00000269043	Day_0_0-GATA2_OE	0.02933	0.0199852	3.12405e+06	0.513416	6.33039e-05	0.0103233	4.48113	1.81172
ACTN4	Day_0_0-GATA2_OE	0.162541	-0.0833909	2.7352e+06	0.449512	2.09445e-05	0.00470885	23.8208	33.0151
NECTIN2	Day_0_0-GATA2_OE	0.0740414	-0.027164	2.87053e+06	0.471752	0.0013347	0.0893051	9.43396	15.0303
ZNF541	Day_0_0-GATA2_OE	0.00333262	-0.0412072	2.8869e+06	0.474443	3.04982e-06	0.000950269	0.235849	5.35154
FTL	Day_0_0-GATA2_OE	0.105714	-0.0997679	2.65972e+06	0.437108	1.61626e-08	1.467e-05	15.8019	27.4336
ZNF766	Day_0_0-GATA2_OE	0.0687025	0.0200693	3.19546e+06	0.525153	0.000208363	0.0257383	13.2075	8.09003
ZNF606	Day_0_0-GATA2_OE	0.0473951	0.0322384	3.1302e+06	0.514427	0.000460553	0.0445116	5.66038	2.79423
FERMT1	Day_0_0-GATA2_OE	0.0305072	0.0108065	3.14419e+06	0.516727	0.000252532	0.0297845	6.83962	3.47014
DNMT3B	Day_0_0-GATA2_OE	0.526163	0.129695	3.39767e+06	0.558384	7.09568e-06	0.00197506	54.4811	44.9028
SPAG4	Day_0_0-GATA2_OE	0.00616144	0.00556077	3.06084e+06	0.503029	0.000287728	0.032792	0.707547	0.0975542
MYL9	Day_0_0-GATA2_OE	0.0321269	-0.0238251	2.88079e+06	0.473439	0.000163271	0.0215725	3.77358	9.10738
PPP1R16B	Day_0_0-GATA2_OE	0.0390025	0.0248025	3.17538e+06	0.521852	2.11726e-08	1.768e-05	6.83962	2.44582
KCNB1	Day_0_0-GATA2_OE	0.0124234	0.00823084	3.08635e+06	0.507221	0.000515898	0.0474444	2.12264	0.675911
PMEPA1	Day_0_0-GATA2_OE	0.102546	0.0363791	3.19585e+06	0.525217	0.000798342	0.0621755	15.3302	10.2014
LAMA5	Day_0_0-GATA2_OE	0.0195654	-0.0476062	2.84471e+06	0.46751	1.23764e-05	0.00311288	3.77358	10.2711
COL9A3	Day_0_0-GATA2_OE	0.0201543	-0.0615201	2.818e+06	0.463119	5.76132e-06	0.00164758	5.42453	12.5636
ENSG00000280441	Day_0_0-GATA2_OE	2.14826	0.400309	3.5919e+06	0.590305	2.11358e-10	3.39409e-07	91.2736	88.5444
CBR3	Day_0_0-GATA2_OE	0.0120095	0.0110376	3.07981e+06	0.506146	8.06806e-08	5.2634e-05	1.41509	0.181172
ADORA2A-AS1	Day_0_0-GATA2_OE	0.00402658	0.00231456	3.06923e+06	0.504407	0.00149086	0.0934941	1.17925	0.292663
LRRC75B	Day_0_0-GATA2_OE	0.0242496	0.0200195	3.08623e+06	0.507201	0.000567036	0.049565	2.12264	0.682879
ENSG00000290697	Day_0_0-GATA2_OE	0.0218986	0.0198707	3.08367e+06	0.506781	1.6935e-06	0.000620238	1.65094	0.292663
CHEK2	Day_0_0-GATA2_OE	0.084712	0.0339789	3.18418e+06	0.523299	0.000787847	0.0617638	13.2075	8.52902
MYH9	Day_0_0-GATA2_OE	0.28731	-0.0756451	2.79335e+06	0.459068	0.00144127	0.091453	36.3208	43.2722
EIF3L	Day_0_0-GATA2_OE	0.0938528	0.0432517	3.2113e+06	0.527756	9.99721e-05	0.0149454	14.3868	9.05163
RPL3	Day_0_0-GATA2_OE	0.381594	-0.108982	2.69233e+06	0.442467	1.91475e-05	0.00444136	43.1604	53.1392
PLXNB2	Day_0_0-GATA2_OE	0.0226556	-0.0310744	2.87469e+06	0.472436	5.66132e-05	0.0095331	3.06604	8.56386
ARSL	Day_0_0-GATA2_OE	0.0134503	0.00947548	3.08596e+06	0.507157	0.000612749	0.0513725	2.12264	0.682879
TMSB4X	Day_0_0-GATA2_OE	0.474243	-0.0704982	2.7598e+06	0.453554	0.000622345	0.0519683	47.6415	55.4944
IL1RAPL1	Day_0_0-GATA2_OE	0.033483	-0.0550862	2.85302e+06	0.468875	2.65703e-05	0.00571255	4.00943	10.1874
USP9X	Day_0_0-GATA2_OE	0.404837	-0.149359	2.69273e+06	0.442532	2.06805e-05	0.00470885	46.4623	53.8569
IQSEC2	Day_0_0-GATA2_OE	0.0360242	0.0180215	3.1519e+06	0.517994	4.70739e-05	0.00847168	6.83962	3.22626
YIPF6	Day_0_0-GATA2_OE	0.0184146	-0.0304383	2.89103e+06	0.475122	0.000259207	0.0302302	3.53774	8.45237
ATRX	Day_0_0-GATA2_OE	0.28482	-0.0865055	2.75735e+06	0.453153	0.000272302	0.031581	35.6132	43.5997
PGK1	Day_0_0-GATA2_OE	0.249299	0.089842	3.28046e+06	0.539122	0.000256083	0.0300336	30.8962	24.0819
DIAPH2	Day_0_0-GATA2_OE	0.179349	-0.0833953	2.74724e+06	0.451491	3.47443e-05	0.00690783	22.8774	31.7469
LDOC1	Day_0_0-GATA2_OE	0.00258255	0.00206608	3.06147e+06	0.503133	3.59469e-05	0.00701334	0.707547	0.0766497
MAGEA3-DT	Day_0_0-GATA2_OE	0.00523895	0.0037484	3.08211e+06	0.506524	1.63814e-05	0.00388612	1.65094	0.34144
ZNF185	Day_0_0-GATA2_OE	0.0336651	0.0174876	3.14632e+06	0.517076	2.68169e-05	0.00571255	6.13208	2.70364
MT-RNR1	Day_0_0-GATA2_OE	1.30685	-0.0229505	2.71565e+06	0.446299	0.000149755	0.0201696	72.6415	79.6669
MT-RNR2	Day_0_0-GATA2_OE	2.39629	-0.377495	2335742	0.383864	3.23943e-16	1.69066e-12	94.1038	98.1047
MT-ND1	Day_0_0-GATA2_OE	0.117952	-0.0324349	2.84746e+06	0.46796	0.000293306	0.032792	8.72642	15.2324
MT-ND2	Day_0_0-GATA2_OE	0.131053	-0.0683505	2.7909e+06	0.458666	2.45042e-05	0.00544201	11.5566	19.5178
MT-CO1	Day_0_0-GATA2_OE	0.331013	-0.101698	2653075	0.436015	2.17954e-07	0.000112479	24.5283	37.635
MT-CO2	Day_0_0-GATA2_OE	0.124539	-0.0722485	2.80718e+06	0.461341	7.80923e-05	0.0124447	12.0283	19.4551
MT-ATP8	Day_0_0-GATA2_OE	0.136316	-0.0133626	2.86888e+06	0.471481	0.00119862	0.083131	9.19811	15.0373
MT-ATP6	Day_0_0-GATA2_OE	0.2843	-0.0747638	2.61198e+06	0.429262	2.43458e-09	2.98966e-06	18.6321	33.0848
MT-CO3	Day_0_0-GATA2_OE	0.217065	-0.0732853	2.70104e+06	0.443898	4.3354e-07	0.000196752	15.8019	27.2037
MT-ND4	Day_0_0-GATA2_OE	0.37377	-0.0577949	2.63415e+06	0.432904	5.85055e-08	4.0712e-05	24.2925	37.9346
MT-ND5	Day_0_0-GATA2_OE	0.270148	-0.044133	2.71551e+06	0.446276	2.32989e-06	0.000772043	18.6321	29.1339
MT-CYB	Day_0_0-GATA2_OE	0.163944	-0.056188	2.73747e+06	0.449885	6.8654e-07	0.000286644	11.0849	21.0996
ENSG00000293331	Day_0_0-NR4A2_OE	0.249245	0.034313	1.30813e+07	0.525125	1.30409e-06	1.83576e-05	27.6662	22.417
ENSG00000272438	Day_0_0-NR4A2_OE	0.00290483	0.00125983	1.24994e+07	0.501767	0.0152491	0.0593586	0.669758	0.311672
NOC2L	Day_0_0-NR4A2_OE	0.0799563	0.0167269	1.30321e+07	0.523152	1.30761e-09	3.22592e-08	15.0953	10.3631
C1orf159	Day_0_0-NR4A2_OE	0.0385521	0.00696615	1.26661e+07	0.508459	0.00206465	0.0114086	6.85214	5.14259
SDF4	Day_0_0-NR4A2_OE	0.0371177	0.000949427	1.266e+07	0.508215	0.00531987	0.0252003	7.72798	6.01527
SCNN1D	Day_0_0-NR4A2_OE	0.00480927	0.00361527	1.25175e+07	0.502493	0.000120108	0.00100576	0.721278	0.21817
INTS11	Day_0_0-NR4A2_OE	0.0461253	0.016062	1.30211e+07	0.522709	1.97819e-15	1.09831e-13	9.84029	5.24388
DVL1	Day_0_0-NR4A2_OE	0.034942	0.00967312	1.27411e+07	0.511468	7.68079e-06	8.97281e-05	6.64606	4.34003
AURKAIP1	Day_0_0-NR4A2_OE	0.0541418	0.0212068	1.2894e+07	0.517605	2.0461e-09	4.85391e-08	9.22205	5.73477
CCNL2	Day_0_0-NR4A2_OE	0.0631853	0.00198982	1.26941e+07	0.509584	0.00845301	0.036649	11.6435	9.60729
MRPL20	Day_0_0-NR4A2_OE	0.0393091	0.0037373	1.2663e+07	0.508336	0.00472705	0.0228166	7.72798	6.03086
ATAD3B	Day_0_0-NR4A2_OE	0.0231785	0.00428124	1.26494e+07	0.507787	0.000365994	0.00263556	4.6883	3.12451
ATAD3A	Day_0_0-NR4A2_OE	0.0303421	0.00789867	1.27149e+07	0.510419	2.54239e-05	0.000262358	6.13086	4.03615
SSU72	Day_0_0-NR4A2_OE	0.0669933	0.00544906	1.28232e+07	0.514763	9.82236e-05	0.000842101	13.4467	10.4176
FNDC10	Day_0_0-NR4A2_OE	0.0104753	0.003893	1.25654e+07	0.504414	0.00241395	0.0130182	2.21535	1.3324
MIB2	Day_0_0-NR4A2_OE	0.0148256	0.00563171	1.25583e+07	0.50413	0.00444066	0.0216546	2.16383	1.3324
NADK	Day_0_0-NR4A2_OE	0.0518235	0.00695607	1.27631e+07	0.512351	0.00020151	0.00157319	10.2524	7.75284
GNB1	Day_0_0-NR4A2_OE	0.262987	0.000609278	1.3035e+07	0.523266	0.000109498	0.000927332	40.7522	34.7125
FAAP20	Day_0_0-NR4A2_OE	0.0296399	0.00654145	1.2754e+07	0.511988	1.0105e-06	1.45585e-05	6.33694	3.91149
SKI	Day_0_0-NR4A2_OE	0.185715	-0.00751005	1.28932e+07	0.517573	0.00152831	0.00883553	31.4786	27.1233
PANK4	Day_0_0-NR4A2_OE	0.0117812	0.00294096	1.25534e+07	0.503935	0.0132858	0.0531006	2.42143	1.62849
PRXL2B	Day_0_0-NR4A2_OE	0.0223073	0.00520713	1.26422e+07	0.507498	0.000593157	0.00396899	4.63679	3.12451
PRDM16	Day_0_0-NR4A2_OE	0.00662519	0.00189438	1.25532e+07	0.503926	0.000310162	0.00227934	1.49408	0.701262
WRAP73	Day_0_0-NR4A2_OE	0.017039	0.00733924	1.26411e+07	0.507453	9.5677e-06	0.000108788	3.24575	1.75316
LRRC47	Day_0_0-NR4A2_OE	0.0623959	-0.00194967	1.26943e+07	0.509591	0.0122221	0.0495916	12.8284	10.7916
C1orf174	Day_0_0-NR4A2_OE	0.0201148	-0.00205855	1.25843e+07	0.505176	0.0276138	0.095568	4.79134	3.73227
CHD5	Day_0_0-NR4A2_OE	0.00421063	0.00202879	1.25099e+07	0.50219	0.00658513	0.0299306	0.824317	0.381798
ICMT	Day_0_0-NR4A2_OE	0.120096	-0.00566229	1.28718e+07	0.516715	0.000545736	0.00370497	22.4626	18.7315
ACOT7	Day_0_0-NR4A2_OE	0.0576366	0.00468478	1.27987e+07	0.513782	9.4712e-05	0.000815343	11.695	8.85928
HES2	Day_0_0-NR4A2_OE	0.00449098	0.00350382	1.25124e+07	0.502288	5.30444e-05	0.000496572	0.618238	0.155836
ESPN	Day_0_0-NR4A2_OE	0.0105839	0.00307781	1.25456e+07	0.50362	0.0122401	0.0496437	2.06079	1.3324
PLEKHG5	Day_0_0-NR4A2_OE	0.0239402	0.00056397	1.26727e+07	0.508725	0.000287885	0.00214716	5.61566	3.83357
NOL9	Day_0_0-NR4A2_OE	0.0589266	0.00527627	1.27902e+07	0.513441	0.000173992	0.00138901	11.9011	9.16316
THAP3	Day_0_0-NR4A2_OE	0.00860043	0.00259957	1.25485e+07	0.503739	0.00575441	0.0268445	1.90623	1.15319
DNAJC11	Day_0_0-NR4A2_OE	0.10212	0.0158897	1.31845e+07	0.52927	7.91064e-12	2.78487e-10	19.5775	13.4954
CAMTA1	Day_0_0-NR4A2_OE	0.170331	0.0214372	1.33753e+07	0.536927	3.5669e-13	1.48332e-11	28.542	20.7807
PARK7	Day_0_0-NR4A2_OE	0.0721887	0.0164075	1.28988e+07	0.517801	9.13785e-07	1.33493e-05	12.9315	9.319
RERE	Day_0_0-NR4A2_OE	0.44154	0.00742352	1.31864e+07	0.529344	6.60049e-06	7.84691e-05	55.2293	46.6963
ENO1	Day_0_0-NR4A2_OE	0.488733	0.0960456	1.42473e+07	0.571934	1.00847e-28	1.83067e-26	59.763	44.4678
MIR34AHG	Day_0_0-NR4A2_OE	0.0632741	0.0380446	1.34941e+07	0.541699	2.96255e-53	2.09151e-50	12.5193	4.13745
LNCTAM34A	Day_0_0-NR4A2_OE	0.00941776	0.00427295	1.2631e+07	0.50705	4.76339e-08	8.92643e-07	2.36991	0.9506
SLC25A33	Day_0_0-NR4A2_OE	0.0211334	0.00222386	1.25747e+07	0.504791	0.0272786	0.0948323	4.12159	3.15568
TMEM201	Day_0_0-NR4A2_OE	0.0119985	0.000624693	1.25539e+07	0.503955	0.0245613	0.0870608	2.83359	2.02587
CLSTN1	Day_0_0-NR4A2_OE	0.138671	-9.01508e-05	1.28757e+07	0.516874	0.000677481	0.00446155	23.8022	20.0717
CTNNBIP1	Day_0_0-NR4A2_OE	0.0366232	-0.00402603	1.26448e+07	0.507604	0.012456	0.0503742	8.08861	6.4672
LZIC	Day_0_0-NR4A2_OE	0.0357815	0.00273899	1.26368e+07	0.507284	0.00886911	0.03805	6.80062	5.32959
RBP7	Day_0_0-NR4A2_OE	0.00298045	0.0026796	1.24862e+07	0.501236	0.0070759	0.0317622	0.360639	0.109085
UBE4B	Day_0_0-NR4A2_OE	0.144388	-0.011145	1.28104e+07	0.514252	0.00577968	0.0269443	25.6054	22.3469
PGD	Day_0_0-NR4A2_OE	0.149562	0.0242221	1.31021e+07	0.525959	1.28241e-07	2.22105e-06	24.8326	19.3159
DFFA	Day_0_0-NR4A2_OE	0.167827	0.017211	1.33313e+07	0.535163	1.22676e-11	4.19835e-10	29.6754	22.0664
SRM	Day_0_0-NR4A2_OE	0.0654207	0.0157155	1.29432e+07	0.519581	1.56277e-08	3.18598e-07	12.2617	8.32944
ENSG00000226849	Day_0_0-NR4A2_OE	0.00280614	0.00126566	1.25027e+07	0.501898	0.00341897	0.0173534	0.618238	0.233754
FBXO2	Day_0_0-NR4A2_OE	0.0253966	-0.000576249	1.26228e+07	0.506719	0.00545184	0.0257157	5.30654	3.92707
FBXO44	Day_0_0-NR4A2_OE	0.00891355	0.000751357	1.25533e+07	0.50393	0.00841413	0.0365108	2.21535	1.41811
MAD2L2	Day_0_0-NR4A2_OE	0.0643641	0.0110229	1.29219e+07	0.518727	1.1645e-07	2.03432e-06	12.5708	8.75019
AGTRAP	Day_0_0-NR4A2_OE	0.0300024	0.00737201	1.26482e+07	0.507742	0.000947144	0.00593139	5.2035	3.63877
KIAA2013	Day_0_0-NR4A2_OE	0.0366778	0.00915119	1.26975e+07	0.509718	0.000241264	0.00183885	6.64606	4.71404
MFN2	Day_0_0-NR4A2_OE	0.0684594	0.0102008	1.28435e+07	0.515578	2.70983e-05	0.000276848	13.086	9.90338
MIIP	Day_0_0-NR4A2_OE	0.0195709	0.00585359	1.2614e+07	0.506365	0.000904193	0.00570788	3.65791	2.3765
TNFRSF1B	Day_0_0-NR4A2_OE	0.00481348	0.00189433	1.25065e+07	0.502053	0.0184271	0.0692004	0.875837	0.459716
VPS13D	Day_0_0-NR4A2_OE	0.111667	0.00484302	1.28596e+07	0.516226	0.000409741	0.00289761	19.8867	16.4719
DHRS3	Day_0_0-NR4A2_OE	0.0206278	0.0012473	1.26327e+07	0.507118	0.001311	0.00778842	4.6883	3.2336
PDPN	Day_0_0-NR4A2_OE	0.0916577	-0.00147847	1.27568e+07	0.512101	0.00497292	0.0238435	16.847	14.1733
KAZN	Day_0_0-NR4A2_OE	0.181431	0.000266196	1.30438e+07	0.523619	7.03507e-06	8.29273e-05	28.8511	23.1417
TMEM51-AS1	Day_0_0-NR4A2_OE	0.00379827	-0.00416407	1.23787e+07	0.496921	0.0229886	0.0826717	0.721278	1.3324
TMEM51	Day_0_0-NR4A2_OE	0.0256448	-0.0203621	1.21347e+07	0.487127	1.2191e-05	0.000135156	4.01855	6.55291
DDI2	Day_0_0-NR4A2_OE	0.109064	0.0129754	1.29794e+07	0.521034	2.12707e-06	2.83917e-05	19.3715	14.9992
PLEKHM2	Day_0_0-NR4A2_OE	0.047537	0.00334623	1.27314e+07	0.511081	0.000531514	0.00361783	9.42813	7.13729
FBLIM1	Day_0_0-NR4A2_OE	0.0818564	0.0114659	1.30517e+07	0.523938	1.20439e-09	3.00094e-08	16.0742	11.1423
EPHA2	Day_0_0-NR4A2_OE	0.0314586	0.00545205	1.27316e+07	0.511089	2.0298e-05	0.000213687	6.7491	4.49587
ARHGEF19	Day_0_0-NR4A2_OE	0.0145067	0.000146931	1.25792e+07	0.504969	0.00857139	0.0370392	3.34879	2.33754
CROCCP3	Day_0_0-NR4A2_OE	0.0236723	0.00290527	1.26339e+07	0.507165	0.00101938	0.00629961	4.58527	3.12451
ENSG00000291072	Day_0_0-NR4A2_OE	0.0130969	0.00342789	1.26317e+07	0.507079	2.4087e-06	3.1765e-05	2.78207	1.35577
CROCC	Day_0_0-NR4A2_OE	0.0528969	0.0147931	1.29369e+07	0.51933	6.84431e-10	1.77273e-08	10.51	6.59966
SDHB	Day_0_0-NR4A2_OE	0.0307754	0.0043638	1.26883e+07	0.50935	0.000262123	0.00197548	6.28542	4.38679
PADI3	Day_0_0-NR4A2_OE	0.0017467	0.000913169	1.24842e+07	0.501156	0.0160761	0.0620256	0.360639	0.124669
RCC2	Day_0_0-NR4A2_OE	0.359015	-0.01152	1.28729e+07	0.51676	0.00888878	0.038111	49.7682	43.8523
ARHGEF10L	Day_0_0-NR4A2_OE	0.0303037	0.00437756	1.26081e+07	0.50613	0.0198452	0.0737167	5.9763	4.74521
IGSF21	Day_0_0-NR4A2_OE	0.0283103	0.00653495	1.27438e+07	0.511576	1.44754e-06	2.00523e-05	6.07934	3.74786
KLHDC7A	Day_0_0-NR4A2_OE	0.00841317	0.00361256	1.25612e+07	0.504248	0.000669544	0.00441345	1.80319	0.9506
PAX7	Day_0_0-NR4A2_OE	0.00691747	-0.00383366	1.23664e+07	0.496427	0.0231753	0.0831899	1.08192	1.79211
MRTO4	Day_0_0-NR4A2_OE	0.0618483	0.0126195	1.28888e+07	0.517397	4.2888e-07	6.70659e-06	11.798	8.25931
AKR7A2	Day_0_0-NR4A2_OE	0.0157135	0.00603614	1.26503e+07	0.507826	2.98245e-06	3.85999e-05	3.29727	1.72199
CAPZB	Day_0_0-NR4A2_OE	0.186986	0.0324812	1.33405e+07	0.535529	1.27285e-11	4.32771e-10	29.9845	22.8222
NBL1	Day_0_0-NR4A2_OE	0.012954	0.00606686	1.25621e+07	0.504282	0.00200959	0.0111427	2.06079	1.19994
OTUD3	Day_0_0-NR4A2_OE	0.0308507	0.00818326	1.27246e+07	0.510806	1.87962e-05	0.000199183	6.38846	4.21537
PLA2G5	Day_0_0-NR4A2_OE	0.00111701	0.00101486	1.24894e+07	0.501366	1.60697e-05	0.00017346	0.309119	0.0311672
VWA5B1	Day_0_0-NR4A2_OE	0.00392664	0.00208337	1.25437e+07	0.503543	1.13599e-06	1.62209e-05	0.978877	0.264921
CAMK2N1	Day_0_0-NR4A2_OE	0.0202936	0.00765393	1.27732e+07	0.512757	3.26265e-11	1.04465e-09	4.79134	2.22066
HP1BP3	Day_0_0-NR4A2_OE	0.15186	0.0154117	1.30423e+07	0.52356	3.08903e-06	3.98804e-05	25.7599	20.8431
EIF4G3	Day_0_0-NR4A2_OE	0.423278	-0.0143852	1.28544e+07	0.516017	0.0143121	0.056416	53.7867	47.9508
USP48	Day_0_0-NR4A2_OE	0.164462	0.00586857	1.31344e+07	0.527259	2.28853e-07	3.76777e-06	29.3663	23.2196
KDM1A	Day_0_0-NR4A2_OE	0.232955	0.00597709	1.31246e+07	0.526862	3.94626e-06	4.97777e-05	37.558	31.1672
ID3	Day_0_0-NR4A2_OE	0.0778267	0.0241	1.32044e+07	0.530068	2.41724e-17	1.6877e-15	14.6832	8.53202
RPL11	Day_0_0-NR4A2_OE	0.334006	0.0734491	1.39042e+07	0.558159	2.71923e-22	3.18914e-20	45.1829	33.4892
PITHD1	Day_0_0-NR4A2_OE	0.0297606	0.00733039	1.26821e+07	0.509102	0.000144175	0.00117893	5.61566	3.78682
LYPLA2	Day_0_0-NR4A2_OE	0.0613045	0.00745054	1.28823e+07	0.517136	1.53844e-06	2.11711e-05	12.4678	8.97616
SYF2	Day_0_0-NR4A2_OE	0.0379809	0.00762143	1.26961e+07	0.509662	0.000517475	0.00353495	7.21278	5.26726
RSRP1	Day_0_0-NR4A2_OE	0.0513157	0.00818724	1.27621e+07	0.512311	8.57599e-05	0.000750258	9.32509	6.78666
STMN1	Day_0_0-NR4A2_OE	0.222134	0.00285904	1.29787e+07	0.521006	0.000247067	0.00187691	34.9304	29.8426
SH3BGRL3	Day_0_0-NR4A2_OE	0.0326371	0.00655074	1.27058e+07	0.510051	6.57705e-05	0.000596708	6.2339	4.20757
LIN28A	Day_0_0-NR4A2_OE	0.810263	0.0206425	13045122	0.523673	0.000602488	0.00402224	76.8676	65.2875
HMGN2	Day_0_0-NR4A2_OE	0.212194	0.0136534	1.31901e+07	0.529494	1.28309e-07	2.22105e-06	34.1577	27.3804
NUDC	Day_0_0-NR4A2_OE	0.10772	0.0131722	1.31139e+07	0.526435	2.24393e-09	5.27526e-08	20.1958	14.7265
KDF1	Day_0_0-NR4A2_OE	0.0102797	0.00237754	1.261e+07	0.506206	2.5812e-05	0.000265575	2.57599	1.32461
TRNP1	Day_0_0-NR4A2_OE	0.0193923	0.00159688	1.25772e+07	0.504888	0.0216698	0.0790735	4.01855	3.02322
TENT5B	Day_0_0-NR4A2_OE	0.0371905	0.0106587	1.28523e+07	0.515933	6.18129e-10	1.61908e-08	7.47038	4.26991
SLC9A1	Day_0_0-NR4A2_OE	0.0126798	-0.0100817	1.22852e+07	0.493167	0.00241863	0.0130334	2.36991	3.72448
SYTL1	Day_0_0-NR4A2_OE	0.00543768	0.00266271	1.25422e+07	0.503484	0.000155302	0.00125809	1.18496	0.483092
GPR3	Day_0_0-NR4A2_OE	0.00487761	0.00164135	1.2528e+07	0.502914	0.00235034	0.0127245	1.13344	0.545426
WASF2	Day_0_0-NR4A2_OE	0.182864	0.0190002	1.32431e+07	0.531621	3.3513e-09	7.67124e-08	30.8604	24.139
FAM76A	Day_0_0-NR4A2_OE	0.0191124	0.00321002	1.26502e+07	0.507821	0.00018935	0.00149165	4.43071	2.84401
RPA2	Day_0_0-NR4A2_OE	0.0382085	0.00939848	1.26964e+07	0.509673	0.000319616	0.00234116	6.80062	4.87767
XKR8	Day_0_0-NR4A2_OE	0.0140198	0.00464702	1.25962e+07	0.505651	0.000320436	0.00234552	2.67903	1.54278
DNAJC8	Day_0_0-NR4A2_OE	0.093215	0.003932	1.29304e+07	0.519068	7.22367e-06	8.48152e-05	17.5167	13.5422
ATP5IF1	Day_0_0-NR4A2_OE	0.0702396	0.0279306	1.311e+07	0.526279	1.71061e-15	9.57389e-14	12.5193	7.27754
SESN2	Day_0_0-NR4A2_OE	0.0462161	0.0185407	1.29979e+07	0.521778	4.74774e-16	2.83994e-14	8.91293	4.53483
MED18	Day_0_0-NR4A2_OE	0.00719284	0.00132122	1.25406e+07	0.503422	0.00842378	0.0365451	1.75167	1.05969
PHACTR4	Day_0_0-NR4A2_OE	0.234146	0.00848564	1.31796e+07	0.529072	4.01342e-07	6.32811e-06	36.27	29.7335
TAF12	Day_0_0-NR4A2_OE	0.0392333	0.00647684	1.26601e+07	0.508217	0.00325739	0.0167038	7.0067	5.34518
YTHDF2	Day_0_0-NR4A2_OE	0.170033	0.0204173	1.30667e+07	0.524541	1.75707e-06	2.38495e-05	27.0479	21.7391
EPB41	Day_0_0-NR4A2_OE	0.16597	-0.00670781	1.27762e+07	0.51288	0.0158183	0.0611863	27.7692	24.4585
PTPRU	Day_0_0-NR4A2_OE	0.0290441	0.00417428	1.26518e+07	0.507883	0.0015763	0.00906523	5.77022	4.17641
SNRNP40	Day_0_0-NR4A2_OE	0.0439781	-0.000641881	1.26734e+07	0.508753	0.00816289	0.0355908	9.58269	7.76843
SERINC2	Day_0_0-NR4A2_OE	0.0310667	0.00286501	1.26945e+07	0.509597	0.000258055	0.00195045	6.59454	4.62833
HCRTR1	Day_0_0-NR4A2_OE	0.00421089	0.00146747	1.25117e+07	0.502258	0.0147721	0.0578103	0.978877	0.522051
PEF1	Day_0_0-NR4A2_OE	0.0266224	0.00251783	1.26383e+07	0.507344	0.00270131	0.0142586	5.51262	4.02057
COL16A1	Day_0_0-NR4A2_OE	0.00578299	0.00347145	1.2543e+07	0.503515	2.30134e-05	0.000239615	1.08192	0.374007
ADGRB2	Day_0_0-NR4A2_OE	0.0104741	0.00278736	1.25658e+07	0.504433	0.0026506	0.0140406	2.26687	1.37136
KHDRBS1	Day_0_0-NR4A2_OE	0.33279	-0.00104785	1.31204e+07	0.526694	2.22875e-05	0.000232521	48.4286	40.6576
IQCC	Day_0_0-NR4A2_OE	0.0034293	0.00116839	1.2511e+07	0.502231	0.0119793	0.048739	0.927357	0.4753
EIF3I	Day_0_0-NR4A2_OE	0.137288	0.0224235	1.33063e+07	0.534159	9.11709e-13	3.67429e-11	24.8841	17.7653
LCK	Day_0_0-NR4A2_OE	0.0190689	0.00490857	1.26748e+07	0.508806	1.12604e-05	0.000126044	4.32767	2.55571
HDAC1	Day_0_0-NR4A2_OE	0.0599748	-0.00221539	1.27306e+07	0.511048	0.00283651	0.0148595	12.3132	9.94234
ZBTB8OS	Day_0_0-NR4A2_OE	0.0556454	0.00768767	1.27595e+07	0.512208	0.000199245	0.00155726	10.0464	7.53467
RBBP4	Day_0_0-NR4A2_OE	0.304938	-0.0102626	1.29656e+07	0.520482	0.00100969	0.00625095	45.5951	39.2707
SYNC	Day_0_0-NR4A2_OE	0.160845	0.0117189	1.30605e+07	0.524291	2.33351e-06	3.08513e-05	27.0479	21.8638
KIAA1522	Day_0_0-NR4A2_OE	0.054087	-0.00633288	1.269e+07	0.509418	0.00981261	0.0414421	11.695	9.65404
YARS1	Day_0_0-NR4A2_OE	0.109426	0.0132844	1.29806e+07	0.521083	3.1411e-06	4.04525e-05	20.0927	15.7394
S100PBP	Day_0_0-NR4A2_OE	0.060356	-0.000364053	1.26873e+07	0.509309	0.0114026	0.0468952	11.798	9.86442
AK2	Day_0_0-NR4A2_OE	0.0444168	0.00416056	1.27095e+07	0.5102	0.00135568	0.00800147	9.17053	7.09054
CSMD2	Day_0_0-NR4A2_OE	0.0837309	0.0135572	1.2874e+07	0.516805	1.71106e-05	0.000183344	14.6316	11.1345
DLGAP3	Day_0_0-NR4A2_OE	0.0136074	0.00757001	1.27343e+07	0.511194	4.03407e-16	2.44102e-14	3.24575	0.997351
ZMYM1	Day_0_0-NR4A2_OE	0.106631	0.00989026	1.30908e+07	0.525506	8.28371e-09	1.77183e-07	20.1958	14.7733
SFPQ	Day_0_0-NR4A2_OE	0.313776	-0.0826148	1.20107e+07	0.482147	0.00547079	0.0257864	45.6466	45.1535
KIAA0319L	Day_0_0-NR4A2_OE	0.156631	0.00797125	1.30072e+07	0.522151	1.6325e-05	0.000175761	26.7388	21.8482
PSMB2	Day_0_0-NR4A2_OE	0.0731555	0.00842749	1.28959e+07	0.517684	3.35846e-06	4.29077e-05	14.1164	10.4254
AGO3	Day_0_0-NR4A2_OE	0.152716	0.000999012	1.29686e+07	0.520603	4.93313e-05	0.000466357	25.7599	21.1703
ENSG00000271554	Day_0_0-NR4A2_OE	0.00307602	0.000127927	1.25202e+07	0.502603	0.00299576	0.0155494	0.978877	0.451925
TRAPPC3	Day_0_0-NR4A2_OE	0.0304441	0.00471723	1.26825e+07	0.509116	0.000510108	0.00349377	6.4915	4.62833
MRPS15	Day_0_0-NR4A2_OE	0.0413677	0.0124279	1.28233e+07	0.51477	7.34559e-08	1.32768e-06	7.93405	4.97117
GNL2	Day_0_0-NR4A2_OE	0.0853083	-0.00116633	1.2773e+07	0.51275	0.00308928	0.0159557	16.8985	14.1733
CDCA8	Day_0_0-NR4A2_OE	0.052336	0.00966347	1.27922e+07	0.51352	2.89498e-05	0.000292524	9.99485	7.25417
YRDC	Day_0_0-NR4A2_OE	0.0103828	0.000826669	1.25592e+07	0.504169	0.00989957	0.0417418	2.52447	1.68303
SF3A3	Day_0_0-NR4A2_OE	0.0868894	-0.00127447	1.26969e+07	0.509694	0.0254034	0.0894906	16.5894	14.4772
FHL3	Day_0_0-NR4A2_OE	0.0156039	0.00258995	1.25723e+07	0.504692	0.0105171	0.0437884	3.14271	2.19729
UTP11	Day_0_0-NR4A2_OE	0.0399843	0.00124837	1.26963e+07	0.509669	0.00125222	0.00750542	8.19165	6.20228
POU3F1	Day_0_0-NR4A2_OE	0.0212773	0.0111621	1.28125e+07	0.514337	1.79153e-15	9.9733e-14	4.73982	1.86224
MIR3659HG	Day_0_0-NR4A2_OE	0.0271537	0.0217022	1.29766e+07	0.520922	3.08832e-42	1.37174e-39	5.25502	1.06748
AKIRIN1	Day_0_0-NR4A2_OE	0.196104	0.0201365	1.32729e+07	0.532817	1.4964e-09	3.66223e-08	32.3029	25.1519
NDUFS5	Day_0_0-NR4A2_OE	0.0680353	0.019434	1.30543e+07	0.524043	8.6062e-13	3.48184e-11	12.5193	7.65155
MACF1	Day_0_0-NR4A2_OE	0.71868	-0.00923889	12932229	0.519142	0.00539832	0.0254909	72.2308	64.0486
PABPC4	Day_0_0-NR4A2_OE	0.1473	0.0144204	1.31212e+07	0.526729	8.98672e-08	1.60074e-06	26.069	20.1574
PPIE	Day_0_0-NR4A2_OE	0.020494	0.00526871	1.263e+07	0.50701	0.000472425	0.00327653	4.01855	2.60246
CAP1	Day_0_0-NR4A2_OE	0.165403	0.0152011	1.32221e+07	0.530777	4.3006e-09	9.6537e-08	29.5724	22.8066
PPT1	Day_0_0-NR4A2_OE	0.0521956	0.00142387	1.27147e+07	0.510407	0.00265202	0.0140445	10.7161	8.56319
COL9A2	Day_0_0-NR4A2_OE	0.0148362	0.00693476	1.26632e+07	0.508341	2.14315e-09	5.06113e-08	2.78207	1.10644
CITED4	Day_0_0-NR4A2_OE	0.00523375	0.00120573	1.25313e+07	0.503046	0.0051385	0.0244577	1.33952	0.724638
CTPS1	Day_0_0-NR4A2_OE	0.0611901	0.00176349	1.27527e+07	0.511936	0.00127781	0.00761566	12.4678	9.95013
SCMH1	Day_0_0-NR4A2_OE	0.0706686	0.011863	1.287e+07	0.516643	4.07908e-06	5.13291e-05	12.6224	9.27225
PPCS	Day_0_0-NR4A2_OE	0.0257257	0.00578504	1.26565e+07	0.508074	0.000364301	0.00262518	4.99742	3.37385
CCDC30	Day_0_0-NR4A2_OE	0.006101	-0.00873631	1.23519e+07	0.495845	0.0275322	0.0953455	1.75167	2.5635
PPIH	Day_0_0-NR4A2_OE	0.033847	0.0106823	1.2819e+07	0.514596	6.2937e-09	1.37434e-07	7.0067	4.06732
YBX1	Day_0_0-NR4A2_OE	0.313102	0.0524978	1.37018e+07	0.550034	1.08411e-16	7.02853e-15	45.2344	34.432
P3H1	Day_0_0-NR4A2_OE	0.0229181	0.00427044	1.26267e+07	0.506877	0.00127791	0.00761566	4.37919	2.99205
EBNA1BP2	Day_0_0-NR4A2_OE	0.0643801	0.0176992	1.30476e+07	0.523772	4.42546e-12	1.62651e-10	12.88	8.04893
C1orf210	Day_0_0-NR4A2_OE	0.00703357	0.0041926	1.25345e+07	0.503176	0.000975363	0.00608356	1.18496	0.545426
CDC20	Day_0_0-NR4A2_OE	0.0720414	0.0231858	1.3203e+07	0.530011	3.15056e-18	2.36587e-16	14.0134	7.96322
ELOVL1	Day_0_0-NR4A2_OE	0.0123827	0.00397226	1.25872e+07	0.50529	0.000530738	0.00361373	2.52447	1.45707
ARTN	Day_0_0-NR4A2_OE	0.00584482	0.004398	1.25511e+07	0.503842	1.3156e-07	2.27543e-06	1.0304	0.257129
B4GALT2	Day_0_0-NR4A2_OE	0.0436995	0.00697491	1.27174e+07	0.510517	0.000380088	0.00272483	8.14013	6.01527
ERI3	Day_0_0-NR4A2_OE	0.0410649	0.00352735	1.26981e+07	0.509744	0.00119142	0.00720361	8.24317	6.24903
RNF220	Day_0_0-NR4A2_OE	0.187494	-0.0138125	1.2901e+07	0.517889	0.000975285	0.00608356	30.1906	25.4091
KIF2C	Day_0_0-NR4A2_OE	0.0681056	0.0108301	1.29712e+07	0.520707	1.2335e-08	2.5597e-07	13.4982	9.30341
RPS8	Day_0_0-NR4A2_OE	0.693759	0.133941	1.45178e+07	0.582793	1.88174e-34	5.23776e-32	71.7671	55.8283
PLK3	Day_0_0-NR4A2_OE	0.00461079	0.000481263	1.25152e+07	0.502402	0.0188903	0.0706469	1.13344	0.64672
EIF2B3	Day_0_0-NR4A2_OE	0.044192	0.0033167	1.26502e+07	0.507822	0.0105106	0.04377	8.14013	6.53732
UROD	Day_0_0-NR4A2_OE	0.0248011	0.00633283	1.26442e+07	0.507579	0.00074171	0.00482365	4.84286	3.3271
MMACHC	Day_0_0-NR4A2_OE	0.156089	0.0177047	1.32369e+07	0.531373	1.00463e-09	2.53292e-08	28.2329	21.5755
PRDX1	Day_0_0-NR4A2_OE	0.3761	0.0594922	1.40246e+07	0.562992	7.27532e-24	9.55218e-22	51.9835	38.959
AKR1A1	Day_0_0-NR4A2_OE	0.0594534	0.019543	1.30442e+07	0.523636	1.27602e-13	5.56121e-12	11.4889	6.77887
NASP	Day_0_0-NR4A2_OE	0.471395	-0.019095	1.29887e+07	0.521409	0.00124556	0.00747405	59.0933	50.9818
GPBP1L1	Day_0_0-NR4A2_OE	0.139175	0.00825882	1.28781e+07	0.51697	0.000619679	0.00411769	23.6476	20.0094
TMEM69	Day_0_0-NR4A2_OE	0.0230755	0.0055861	1.25978e+07	0.505718	0.00790215	0.0347149	4.22463	3.07776
RAD54L	Day_0_0-NR4A2_OE	0.0281738	0.00554942	1.25904e+07	0.505418	0.025707	0.0904227	5.10046	4.00499
UQCRH	Day_0_0-NR4A2_OE	0.115426	0.0242835	1.33255e+07	0.534928	7.95888e-16	4.62812e-14	20.9686	13.8071
NSUN4	Day_0_0-NR4A2_OE	0.0376101	0.00455303	1.26792e+07	0.508983	0.00128914	0.00767971	7.16126	5.31401
MKNK1	Day_0_0-NR4A2_OE	0.0192115	0.00285656	1.25879e+07	0.50532	0.011631	0.0475944	4.01855	2.95309
EFCAB14	Day_0_0-NR4A2_OE	0.0819333	0.000445445	1.28123e+07	0.514327	0.0005133	0.00351218	15.7651	12.7162
TRABD2B	Day_0_0-NR4A2_OE	0.036378	0.0115098	1.28178e+07	0.514547	1.29358e-08	2.67391e-07	7.16126	4.23874
SPATA6	Day_0_0-NR4A2_OE	0.0250835	-0.0172823	1.22662e+07	0.492406	0.00800971	0.0350988	4.58527	6.06202
FAF1	Day_0_0-NR4A2_OE	0.139495	-0.00665263	1.27393e+07	0.511398	0.0229432	0.0825655	23.4415	20.7028
NRDC	Day_0_0-NR4A2_OE	0.189804	0.00189453	1.31096e+07	0.526263	2.05973e-06	2.75988e-05	32.8181	26.7103
BTF3L4	Day_0_0-NR4A2_OE	0.0984658	0.00675636	1.28287e+07	0.514985	0.000602005	0.0040203	17.6713	14.6018
ORC1	Day_0_0-NR4A2_OE	0.0346936	0.00200399	1.26206e+07	0.506632	0.0202183	0.0747569	7.0067	5.65685
TUT4	Day_0_0-NR4A2_OE	0.204919	0.00354248	1.31287e+07	0.527029	1.32751e-06	1.86495e-05	33.694	27.5362
ZYG11B	Day_0_0-NR4A2_OE	0.0954011	0.000915764	1.27643e+07	0.512398	0.0046561	0.0225262	17.4652	14.7577
CPT2	Day_0_0-NR4A2_OE	0.0324708	0.00606132	1.2763e+07	0.512348	2.01443e-06	2.70438e-05	6.95518	4.44912
CZIB	Day_0_0-NR4A2_OE	0.0168602	0.00263151	1.25571e+07	0.504081	0.0293065	0.0999678	3.14271	2.31417
MAGOH	Day_0_0-NR4A2_OE	0.0165666	0.00351414	1.25961e+07	0.50565	0.00244867	0.0131627	3.40031	2.25183
LRP8	Day_0_0-NR4A2_OE	0.0739203	0.00558081	1.2751e+07	0.511865	0.00182988	0.0103078	13.086	10.5969
LRP8-DT	Day_0_0-NR4A2_OE	0.00195084	0.000812564	1.25056e+07	0.502014	0.00126415	0.00754874	0.618238	0.210379
NDC1	Day_0_0-NR4A2_OE	0.0905564	0.0035363	1.28384e+07	0.515376	0.000334879	0.00243502	17.3107	13.9084
DIO1	Day_0_0-NR4A2_OE	0.00281803	0.00210598	1.25192e+07	0.50256	3.13922e-07	5.04694e-06	0.618238	0.101293
MRPL37	Day_0_0-NR4A2_OE	0.0407595	0.00528769	1.2752e+07	0.511908	9.2356e-05	0.000796704	8.80989	6.37369
SSBP3	Day_0_0-NR4A2_OE	0.236692	0.0243236	1.33401e+07	0.535514	4.07274e-10	1.09565e-08	36.6821	28.6738
DHCR24	Day_0_0-NR4A2_OE	0.234767	0.0232831	1.32382e+07	0.531425	3.20757e-08	6.18865e-07	35.7548	28.8453
PCSK9	Day_0_0-NR4A2_OE	0.0118389	0.00582516	1.25794e+07	0.504977	0.00022842	0.00175433	2.11231	1.11423
PRKAA2	Day_0_0-NR4A2_OE	0.0532603	0.00266426	1.27486e+07	0.511771	0.000558078	0.00378138	10.6646	8.23594
DAB1	Day_0_0-NR4A2_OE	0.0524801	-0.0276413	1.22372e+07	0.49124	0.026961	0.0940256	10.6131	12.1474
FGGY	Day_0_0-NR4A2_OE	0.0361333	0.00522079	1.26169e+07	0.506482	0.0175585	0.0665851	6.43998	5.12701
HOOK1	Day_0_0-NR4A2_OE	0.093624	-6.62618e-05	1.29886e+07	0.521406	1.12948e-06	1.61389e-05	19.2684	14.6408
LINC01748	Day_0_0-NR4A2_OE	0.0264164	0.000101414	1.26149e+07	0.506402	0.00892263	0.0382325	5.35806	4.04395
NFIA	Day_0_0-NR4A2_OE	0.144378	0.0177978	1.32344e+07	0.531273	5.86426e-11	1.80298e-09	24.4719	17.7653
TM2D1	Day_0_0-NR4A2_OE	0.0359923	0.00728417	1.26493e+07	0.507784	0.00331588	0.0169413	6.33694	4.77638
L1TD1	Day_0_0-NR4A2_OE	0.586605	0.00351943	1.30374e+07	0.523362	0.000514988	0.00352257	64.5544	54.8387
ATG4C	Day_0_0-NR4A2_OE	0.0311822	-0.00120161	1.26398e+07	0.507402	0.00889167	0.0381155	7.05822	5.5166
LINC00466	Day_0_0-NR4A2_OE	0.00422459	0.00264583	1.25147e+07	0.502382	0.00209785	0.0115675	0.824317	0.342839
FOXD3-AS1	Day_0_0-NR4A2_OE	0.0284261	0.00598061	1.27227e+07	0.510729	1.26644e-05	0.000139959	6.13086	3.96603
ALG6	Day_0_0-NR4A2_OE	0.0215564	-0.00185431	1.2593e+07	0.505524	0.0193213	0.0720527	4.89438	3.76344
ITGB3BP	Day_0_0-NR4A2_OE	0.0506863	0.000601838	1.27227e+07	0.510732	0.00148315	0.0086078	10.304	8.0801
ENSG00000286429	Day_0_0-NR4A2_OE	0.000370534	-0.00252759	1.24075e+07	0.498076	0.0161332	0.0621972	0.10304	0.483092
ROR1	Day_0_0-NR4A2_OE	0.312844	0.0124449	1.32397e+07	0.531486	2.01488e-07	3.35427e-06	43.3797	35.3047
CACHD1	Day_0_0-NR4A2_OE	0.125604	-0.0563007	1.21115e+07	0.486194	0.00790176	0.0347149	21.6899	23.3988
JAK1	Day_0_0-NR4A2_OE	0.104612	0.00551303	1.289e+07	0.517447	8.26214e-05	0.000726233	18.8047	15.0382
AK4	Day_0_0-NR4A2_OE	0.185295	0.0290723	1.35156e+07	0.542559	2.42708e-16	1.50797e-14	30.9634	21.9028
PDE4B	Day_0_0-NR4A2_OE	0.00719865	0.0030045	1.25156e+07	0.502415	0.0075979	0.0336545	0.978877	0.490884
SLC35D1	Day_0_0-NR4A2_OE	0.00920202	-0.00377525	1.23639e+07	0.496328	0.0280988	0.096861	1.288	2.01808
SERBP1	Day_0_0-NR4A2_OE	0.592508	0.0356873	1.34156e+07	0.538546	1.10139e-08	2.30386e-07	66.203	55.6179
GADD45A	Day_0_0-NR4A2_OE	0.0333742	0.0170075	1.2818e+07	0.514555	1.90909e-13	8.15014e-12	5.25502	2.32975
GNG12	Day_0_0-NR4A2_OE	0.0503052	0.00319571	1.26834e+07	0.509153	0.00565205	0.0264557	9.63421	7.75284
WLS	Day_0_0-NR4A2_OE	0.00746724	-0.0167615	1.21748e+07	0.488735	5.28123e-08	9.80009e-07	1.0304	3.27256
DEPDC1	Day_0_0-NR4A2_OE	0.0946554	0.0183233	1.30953e+07	0.525687	2.10945e-10	5.97516e-09	17.1561	11.828
LRRC40	Day_0_0-NR4A2_OE	0.0561279	0.0100698	1.28011e+07	0.513879	5.77105e-05	0.000533873	11.2313	8.40736
SRSF11	Day_0_0-NR4A2_OE	0.302165	0.0126001	1.34773e+07	0.541021	2.11712e-11	7.03774e-10	45.9042	36.528
ANKRD13C	Day_0_0-NR4A2_OE	0.0714807	-0.00520329	1.26861e+07	0.509261	0.0185173	0.0694766	13.5497	11.4851
ANKRD13C-DT	Day_0_0-NR4A2_OE	0.00901303	0.00229026	1.25548e+07	0.503992	0.00170057	0.00967594	1.80319	0.997351
ENSG00000271992	Day_0_0-NR4A2_OE	0.00239676	0.00142524	1.24868e+07	0.501259	0.0174595	0.0662939	0.412159	0.155836
ZRANB2	Day_0_0-NR4A2_OE	0.14305	0.00340483	1.29139e+07	0.518406	0.000247955	0.00188162	24.781	20.6405
NEGR1	Day_0_0-NR4A2_OE	0.0406157	0.0135047	1.28008e+07	0.513864	1.84893e-07	3.10276e-06	7.41886	4.65171
ENSG00000286863	Day_0_0-NR4A2_OE	0.0346797	0.00994377	1.26385e+07	0.507351	0.0031861	0.0163664	5.66718	4.1842
ENSG00000225087	Day_0_0-NR4A2_OE	0.0717384	0.0259245	1.30808e+07	0.525105	3.48209e-15	1.87835e-13	11.798	6.72433
ACADM	Day_0_0-NR4A2_OE	0.0441999	7.58073e-05	1.26501e+07	0.507815	0.0191301	0.0714163	9.53117	7.93985
RABGGTB	Day_0_0-NR4A2_OE	0.0469577	0.0101502	1.28829e+07	0.517163	2.29703e-08	4.53241e-07	9.84029	6.35811
ST6GALNAC3	Day_0_0-NR4A2_OE	0.0662286	0.00199517	1.2679e+07	0.508975	0.015315	0.0595708	11.9011	10.0047
ST6GALNAC5	Day_0_0-NR4A2_OE	0.0605022	0.0216171	1.31689e+07	0.528643	5.93921e-21	6.13797e-19	11.7465	5.95294
ENSG00000288543	Day_0_0-NR4A2_OE	0.00357893	0.00243106	1.25036e+07	0.501936	0.00250525	0.0133896	0.618238	0.225962
ZZZ3	Day_0_0-NR4A2_OE	0.109251	0.000227478	1.27479e+07	0.511741	0.0101194	0.042514	18.9593	16.3394
FUBP1	Day_0_0-NR4A2_OE	0.261155	0.0398523	1.35671e+07	0.544626	1.10818e-14	5.57456e-13	39.7733	29.9517
ENSG00000233290	Day_0_0-NR4A2_OE	0.0189328	-0.0313451	1.20126e+07	0.482225	1.66736e-09	4.02869e-08	3.19423	6.70874
LPAR3	Day_0_0-NR4A2_OE	0.0351552	0.0129098	1.27568e+07	0.512101	1.44157e-06	1.99829e-05	6.54302	4.12966
MCOLN2	Day_0_0-NR4A2_OE	0.01343	0.00417709	1.26035e+07	0.505946	0.000193454	0.00151997	2.78207	1.58953
DNAI3	Day_0_0-NR4A2_OE	0.00498492	0.000322501	1.25225e+07	0.502695	0.0237688	0.0849217	1.44256	0.896057
C1orf52	Day_0_0-NR4A2_OE	0.0313603	0.00661127	1.26883e+07	0.50935	0.000351641	0.00254097	6.4915	4.59716
BCL10	Day_0_0-NR4A2_OE	0.0279658	0.00435412	1.25938e+07	0.505555	0.0249643	0.0882566	5.30654	4.17641
LMO4	Day_0_0-NR4A2_OE	0.0872517	0.0137338	1.28637e+07	0.516392	4.61115e-05	0.000440359	15.2499	11.9526
KYAT3	Day_0_0-NR4A2_OE	0.0509052	0.00846312	1.28035e+07	0.513973	9.73591e-06	0.00011052	9.73725	6.86458
LRRC8B	Day_0_0-NR4A2_OE	0.0655043	0.00234434	1.28214e+07	0.514691	8.6548e-05	0.000755025	13.1376	10.1138
BTBD8	Day_0_0-NR4A2_OE	0.0213577	0.00109381	1.26057e+07	0.506033	0.00489887	0.023548	4.27615	3.0388
GLMN	Day_0_0-NR4A2_OE	0.0567795	0.00351513	1.28081e+07	0.514158	5.53734e-05	0.000514911	11.695	8.73461
RPL5	Day_0_0-NR4A2_OE	0.442678	0.0773263	1.41806e+07	0.569254	3.65788e-27	5.96577e-25	57.8568	42.9406
MTF2	Day_0_0-NR4A2_OE	0.185959	-0.00538208	1.2796e+07	0.513675	0.012585	0.0507973	29.83	26.3285
CCDC18	Day_0_0-NR4A2_OE	0.0937119	0.0183096	1.30572e+07	0.524157	1.83559e-09	4.39447e-08	16.6924	11.6955
CCDC18-AS1	Day_0_0-NR4A2_OE	0.0959003	0.0344636	1.33437e+07	0.535661	6.92039e-22	7.68458e-20	16.6409	9.34237
DNTTIP2	Day_0_0-NR4A2_OE	0.0907465	-0.00212578	1.27803e+07	0.513042	0.00276051	0.014505	17.4137	14.5395
GCLM	Day_0_0-NR4A2_OE	0.0409604	0.0025584	1.26526e+07	0.507915	0.00983415	0.0415078	8.19165	6.57628
ABCD3	Day_0_0-NR4A2_OE	0.0733702	0.00787061	1.28907e+07	0.517473	4.25726e-06	5.32998e-05	14.0134	10.4021
CNN3-DT	Day_0_0-NR4A2_OE	0.0116613	0.00293704	1.25826e+07	0.505107	0.000504155	0.00346322	2.36991	1.34019
PTBP2	Day_0_0-NR4A2_OE	0.226869	0.0124288	1.32209e+07	0.53073	5.39255e-08	9.98005e-07	35.6002	28.3076
SASS6	Day_0_0-NR4A2_OE	0.0345361	-0.000998457	1.26853e+07	0.509229	0.00185649	0.0104295	7.98557	6.06981
DBT	Day_0_0-NR4A2_OE	0.0958159	0.017969	1.31487e+07	0.527833	2.26578e-11	7.49609e-10	18.3411	12.6461
VAV3	Day_0_0-NR4A2_OE	0.0473087	0.00342607	1.26589e+07	0.508171	0.00969782	0.0410653	8.70685	7.02041
GPSM2	Day_0_0-NR4A2_OE	0.0541886	0.0176431	1.2994e+07	0.52162	4.7525e-12	1.73546e-10	10.8707	6.51395
TAF13	Day_0_0-NR4A2_OE	0.0400623	0.0034684	1.27578e+07	0.512138	5.6935e-05	0.000527319	8.70685	6.22565
SARS1	Day_0_0-NR4A2_OE	0.0597547	0.0125087	1.29786e+07	0.521003	4.57213e-10	1.22056e-08	12.0556	7.76843
PSRC1	Day_0_0-NR4A2_OE	0.0252748	0.00692747	1.27068e+07	0.51009	1.46178e-05	0.000158855	5.56414	3.52969
SORT1	Day_0_0-NR4A2_OE	0.107239	-0.0039841	1.27771e+07	0.512913	0.00533189	0.0252515	19.8867	16.916
PSMA5	Day_0_0-NR4A2_OE	0.0499002	0.00460526	1.2863e+07	0.516364	7.59181e-07	1.12802e-05	10.9737	7.55805
SYPL2	Day_0_0-NR4A2_OE	0.00443663	0.00172941	1.25066e+07	0.502057	0.0181952	0.0684524	0.875837	0.459716
AHCYL1	Day_0_0-NR4A2_OE	0.16199	0.0212083	1.33259e+07	0.534944	7.99362e-12	2.80293e-10	28.4389	21.2015
KCNC4	Day_0_0-NR4A2_OE	0.0119026	0.00397729	1.25836e+07	0.505148	0.000825692	0.00526647	2.52447	1.48823
LAMTOR5-AS1	Day_0_0-NR4A2_OE	0.0570104	0.0113522	1.2885e+07	0.517248	1.3613e-07	2.3467e-06	10.8707	7.35546
LAMTOR5	Day_0_0-NR4A2_OE	0.0213344	0.00712691	1.26676e+07	0.508517	1.04993e-05	0.00011784	4.07007	2.36092
KCNA2	Day_0_0-NR4A2_OE	0.00664071	0.00474515	1.25934e+07	0.505539	3.45058e-10	9.39168e-09	1.49408	0.381798
DRAM2	Day_0_0-NR4A2_OE	0.0426881	0.0125368	1.27786e+07	0.512976	3.20673e-06	4.11708e-05	7.83101	5.18934
ATP5PB	Day_0_0-NR4A2_OE	0.0881148	0.0117123	1.30127e+07	0.522371	3.64676e-08	6.95884e-07	16.6924	12.0539
INKA2	Day_0_0-NR4A2_OE	0.0174302	0.00257322	1.26586e+07	0.508159	6.36821e-05	0.000580536	4.32767	2.67259
CAPZA1	Day_0_0-NR4A2_OE	0.111537	-0.00329273	1.28389e+07	0.515396	0.00125909	0.00753576	21.6383	18.1627
MOV10	Day_0_0-NR4A2_OE	0.0586649	0.017973	1.2969e+07	0.520618	2.9572e-11	9.58609e-10	10.5616	6.41265
LINC01356	Day_0_0-NR4A2_OE	0.0110179	-0.0125151	1.22984e+07	0.493697	0.00325216	0.0166811	2.11231	3.35827
SLC16A1-AS1	Day_0_0-NR4A2_OE	0.0800063	0.00808361	1.27394e+07	0.5114	0.00350434	0.0177092	13.6012	11.2592
LRIG2	Day_0_0-NR4A2_OE	0.0655269	0.0019126	1.27632e+07	0.512356	0.000864229	0.00548378	12.5708	9.95792
TSPAN2	Day_0_0-NR4A2_OE	0.0137708	0.00391125	1.25606e+07	0.504222	0.0120057	0.048837	2.67903	1.83107
NHLH2	Day_0_0-NR4A2_OE	0.00605557	0.00383446	1.25651e+07	0.504403	1.14091e-07	1.9998e-06	1.23648	0.350631
ATP1A1	Day_0_0-NR4A2_OE	0.143731	-0.00449929	1.27749e+07	0.512826	0.0117932	0.0481697	24.575	21.5677
TTF2	Day_0_0-NR4A2_OE	0.122143	0.0189595	1.31262e+07	0.526927	6.20615e-09	1.35891e-07	22.1535	16.5654
LINC01525	Day_0_0-NR4A2_OE	0.00286582	0.00243381	1.249e+07	0.501391	0.000755452	0.00489777	0.360639	0.077918
GDAP2	Day_0_0-NR4A2_OE	0.0409838	0.000498904	1.26384e+07	0.507348	0.0198086	0.0736069	8.55229	7.01262
WDR3	Day_0_0-NR4A2_OE	0.055644	0.000803805	1.27281e+07	0.510948	0.00245523	0.0131827	11.695	9.42808
PHGDH	Day_0_0-NR4A2_OE	0.120441	0.031198	1.35627e+07	0.544451	2.14857e-24	2.97043e-22	22.9263	13.7447
PDE4DIPP4	Day_0_0-NR4A2_OE	0.0021281	0.000615011	1.25007e+07	0.501818	0.00615636	0.0283459	0.618238	0.249338
SRGAP2C	Day_0_0-NR4A2_OE	0.046205	0.00936743	1.2835e+07	0.515237	2.55456e-07	4.17285e-06	8.96445	5.87502
SRGAP2-AS1	Day_0_0-NR4A2_OE	0.00729236	0.000962229	1.25388e+07	0.503347	0.0104062	0.0433958	1.75167	1.07527
ENSG00000224363	Day_0_0-NR4A2_OE	0.00566316	0.00062246	1.25253e+07	0.502805	0.0207279	0.076236	1.49408	0.927225
FAM72D	Day_0_0-NR4A2_OE	0.00924278	0.00552982	1.25661e+07	0.504444	8.77042e-05	0.00076245	1.64863	0.755805
PIAS3	Day_0_0-NR4A2_OE	0.0285835	0.00753051	1.26397e+07	0.507397	0.00209364	0.0115504	5.35806	3.86473
ANKRD35	Day_0_0-NR4A2_OE	0.00683409	0.00339759	1.25534e+07	0.503932	0.000112223	0.000948103	1.39104	0.599969
TXNIP	Day_0_0-NR4A2_OE	0.0166897	-0.0180958	1.22294e+07	0.490928	0.000299806	0.0022202	2.88511	4.67508
HJV	Day_0_0-NR4A2_OE	0.00280863	0.00180095	1.24896e+07	0.501375	0.00601935	0.0278344	0.412159	0.132461
LINC01719	Day_0_0-NR4A2_OE	0.00537604	0.00119345	1.25385e+07	0.503335	0.00218416	0.0119833	1.39104	0.716846
PRKAB2	Day_0_0-NR4A2_OE	0.0336554	0.000117658	1.2706e+07	0.510059	0.000561191	0.00380001	7.88253	5.82827
ENSG00000237188	Day_0_0-NR4A2_OE	0.016192	0.00739158	1.25644e+07	0.504375	0.00561842	0.0263455	2.47295	1.59732
ENSG00000290705	Day_0_0-NR4A2_OE	0.00257129	0.00200739	1.24877e+07	0.501298	0.0125813	0.0507973	0.412159	0.148044
NBPF11	Day_0_0-NR4A2_OE	0.0420086	0.018214	1.29492e+07	0.519823	5.01518e-15	2.63057e-13	7.98557	4.00499
ENSG00000227733	Day_0_0-NR4A2_OE	0.0104995	0.00430277	1.26183e+07	0.50654	1.04866e-06	1.50771e-05	2.36991	1.05189
ENSG00000224481	Day_0_0-NR4A2_OE	0.00190027	0.000860051	1.24842e+07	0.501156	0.016043	0.0619632	0.360639	0.124669
SF3B4	Day_0_0-NR4A2_OE	0.0191194	0.00328667	1.25962e+07	0.505651	0.00781006	0.0343827	4.12159	2.99205
ANP32E	Day_0_0-NR4A2_OE	0.214617	-0.0144844	1.28207e+07	0.514665	0.0108809	0.0450425	34.7759	30.388
APH1A	Day_0_0-NR4A2_OE	0.0359054	0.00376483	1.26798e+07	0.509008	0.00098576	0.00613703	6.90366	5.08026
MRPS21	Day_0_0-NR4A2_OE	0.0429105	0.00452243	1.26773e+07	0.508908	0.00189952	0.0106283	7.47038	5.64906
PRPF3	Day_0_0-NR4A2_OE	0.0420947	0.00347033	1.2693e+07	0.50954	0.0019986	0.0110935	8.60381	6.63082
MCL1	Day_0_0-NR4A2_OE	0.142803	-0.00163953	1.28814e+07	0.5171	0.000813475	0.00519967	25.6569	21.5911
ENSA	Day_0_0-NR4A2_OE	0.206445	0.0267424	1.34873e+07	0.541422	4.27418e-14	2.01873e-12	34.4668	25.6974
ENSG00000288880	Day_0_0-NR4A2_OE	0.0138402	0.00577206	1.26623e+07	0.508307	4.96359e-08	9.27662e-07	3.03967	1.37136
SETDB1	Day_0_0-NR4A2_OE	0.0516736	0.00583113	1.26688e+07	0.508567	0.00772125	0.034114	9.06749	7.29313
C1orf56	Day_0_0-NR4A2_OE	0.0498349	0.00726738	1.28162e+07	0.514485	5.77083e-06	6.95565e-05	9.99485	7.02821
VPS72	Day_0_0-NR4A2_OE	0.021156	0.00290917	1.27008e+07	0.509852	3.86204e-06	4.88038e-05	4.89438	2.90634
PIP5K1A	Day_0_0-NR4A2_OE	0.0972973	0.00109625	1.28919e+07	0.517523	6.69786e-05	0.000605124	18.4956	14.7343
PSMD4	Day_0_0-NR4A2_OE	0.0548021	0.00829046	1.28809e+07	0.517082	5.22946e-07	8.03313e-06	11.5404	8.06452
PSMB4	Day_0_0-NR4A2_OE	0.0549294	0.00811432	1.28749e+07	0.516842	3.80862e-07	6.02339e-06	11.0252	7.59701
CGN	Day_0_0-NR4A2_OE	0.091316	0.0201718	1.31072e+07	0.526165	1.5547e-10	4.48358e-09	17.4652	12.1552
SNX27	Day_0_0-NR4A2_OE	0.118577	-0.00306295	1.28138e+07	0.514387	0.00308488	0.0159485	22.2566	19.0743
MRPL9	Day_0_0-NR4A2_OE	0.0232494	0.00064238	1.26305e+07	0.50703	0.00431345	0.0211511	5.51262	4.0829
S100A10	Day_0_0-NR4A2_OE	0.0401985	0.00103622	1.2648e+07	0.507733	0.00978574	0.0413537	7.83101	6.24123
S100A13	Day_0_0-NR4A2_OE	0.0164256	0.0049968	1.25599e+07	0.504197	0.0125283	0.050637	2.67903	1.83107
CHTOP	Day_0_0-NR4A2_OE	0.0378869	-0.0019411	1.26655e+07	0.508436	0.00666652	0.0302478	8.55229	6.76329
ILF2	Day_0_0-NR4A2_OE	0.159973	0.0161767	1.31316e+07	0.527144	9.18067e-08	1.63389e-06	26.8418	21.069
INTS3	Day_0_0-NR4A2_OE	0.0473071	0.00414265	1.2762e+07	0.51231	0.00015997	0.00129139	9.94333	7.42559
GATAD2B	Day_0_0-NR4A2_OE	0.15546	0.00506147	1.29495e+07	0.519834	8.03691e-05	0.000708824	25.1417	20.6717
DENND4B	Day_0_0-NR4A2_OE	0.0325188	0.00661222	1.2739e+07	0.511383	1.15242e-05	0.000128652	6.7491	4.4647
CREB3L4	Day_0_0-NR4A2_OE	0.0159243	0.00139363	1.25631e+07	0.504322	0.0226073	0.0818648	3.24575	2.36871
RPS27	Day_0_0-NR4A2_OE	0.116168	0.0294412	1.32663e+07	0.532554	9.4125e-15	4.80429e-13	19.423	12.8331
TPM3	Day_0_0-NR4A2_OE	0.250627	0.0247523	1.33783e+07	0.537049	2.34411e-10	6.59509e-09	39.7218	31.3308
C1orf43	Day_0_0-NR4A2_OE	0.0457196	0.00634249	1.2704e+07	0.509981	0.00155178	0.00894392	8.96445	6.95029
HAX1	Day_0_0-NR4A2_OE	0.0235121	0.00319202	1.26024e+07	0.505899	0.00888663	0.0381095	4.58527	3.39723
ATP8B2	Day_0_0-NR4A2_OE	0.0384935	-0.00049905	1.27282e+07	0.51095	0.000324304	0.0023672	8.65533	6.39707
UBE2Q1	Day_0_0-NR4A2_OE	0.0599423	-0.000772095	1.26995e+07	0.509799	0.00895078	0.038308	12.4163	10.2696
CKS1B	Day_0_0-NR4A2_OE	0.0583347	0.0179167	1.29254e+07	0.518866	6.73523e-09	1.46463e-07	11.0252	7.223
FLAD1	Day_0_0-NR4A2_OE	0.0158971	-0.000810625	1.25894e+07	0.505381	0.00973697	0.0411809	3.96703	2.86738
DCST2	Day_0_0-NR4A2_OE	0.00428837	0.00327257	1.25056e+07	0.502016	0.00125313	0.00750831	0.618238	0.210379
ADAM15	Day_0_0-NR4A2_OE	0.0116504	0.00329181	1.2562e+07	0.504278	0.00545208	0.0257157	2.36991	1.51161
SLC50A1	Day_0_0-NR4A2_OE	0.0281059	0.00972651	1.26566e+07	0.508076	0.000304274	0.00224215	4.89438	3.28035
MTX1	Day_0_0-NR4A2_OE	0.0107781	0.00160264	1.25535e+07	0.503939	0.0118154	0.0482415	2.36991	1.57394
ENTREP3	Day_0_0-NR4A2_OE	0.0362644	0.00708602	1.26929e+07	0.509533	0.000316579	0.00232136	6.64606	4.71404
CLK2	Day_0_0-NR4A2_OE	0.0358146	0.00606587	1.27408e+07	0.511457	2.19356e-05	0.000229193	7.21278	4.86988
FDPS	Day_0_0-NR4A2_OE	0.124655	0.0312893	1.3389e+07	0.537479	2.82112e-17	1.9373e-15	22.205	14.5395
DAP3	Day_0_0-NR4A2_OE	0.0934105	0.0147591	1.29424e+07	0.519551	2.41496e-06	3.18275e-05	16.7439	12.7552
KHDC4	Day_0_0-NR4A2_OE	0.0472751	0.00403848	1.27216e+07	0.510688	0.000716498	0.00467864	9.17053	6.95029
ARHGEF2	Day_0_0-NR4A2_OE	0.0377548	-0.000677106	1.26457e+07	0.507639	0.0112942	0.046532	7.93405	6.34253
SSR2	Day_0_0-NR4A2_OE	0.0645053	0.00362875	1.2788e+07	0.513351	0.000266278	0.00200246	12.4163	9.64625
RAB25	Day_0_0-NR4A2_OE	0.00913631	0.00264438	1.25778e+07	0.504914	0.000478889	0.00331426	2.21535	1.22331
MEX3A	Day_0_0-NR4A2_OE	0.186027	-0.000314093	1.29988e+07	0.521815	5.89991e-05	0.000543541	30.5513	25.448
LMNA	Day_0_0-NR4A2_OE	0.0573362	0.00832725	1.27389e+07	0.511379	0.000595378	0.00397986	10.0464	7.72947
CCT3	Day_0_0-NR4A2_OE	0.25135	0.0232718	1.33222e+07	0.534795	2.55036e-09	5.93548e-08	39.2066	31.2763
IQGAP3	Day_0_0-NR4A2_OE	0.0274435	0.00446851	1.26058e+07	0.506037	0.012381	0.0501487	5.15198	3.93486
ISG20L2	Day_0_0-NR4A2_OE	0.0432871	-0.000704522	1.26611e+07	0.508257	0.0107829	0.0447167	9.11901	7.4178
HDGF	Day_0_0-NR4A2_OE	0.214527	-0.00818759	1.29517e+07	0.519925	0.000589165	0.00395292	35.9608	30.949
PRCC	Day_0_0-NR4A2_OE	0.0608473	0.00622916	1.27911e+07	0.513475	0.000102009	0.000871336	11.2828	8.50865
KIRREL1	Day_0_0-NR4A2_OE	0.0382937	-0.0267468	1.21783e+07	0.488875	0.00214734	0.0118092	7.98557	10.0592
IFI16	Day_0_0-NR4A2_OE	0.00441752	-0.00370923	1.233e+07	0.494968	0.000179321	0.00142501	0.360639	1.36357
IGSF9	Day_0_0-NR4A2_OE	0.0145907	0.00725882	1.25431e+07	0.503519	0.0155747	0.0604234	2.06079	1.35577
IGSF8	Day_0_0-NR4A2_OE	0.0199839	0.000898871	1.26381e+07	0.507334	0.000800525	0.00512631	4.63679	3.1401
DCAF8	Day_0_0-NR4A2_OE	0.0180305	0.0070795	1.26338e+07	0.507162	6.24599e-05	0.00057114	3.45183	2.01808
COPA	Day_0_0-NR4A2_OE	0.114257	-0.0118583	1.27488e+07	0.511778	0.0156408	0.0606457	22.102	19.2224
F11R	Day_0_0-NR4A2_OE	0.145352	0.0104045	1.31506e+07	0.527906	1.84752e-08	3.72287e-07	25.7599	19.7211
PFDN2	Day_0_0-NR4A2_OE	0.0385142	0.0157972	1.29154e+07	0.518464	2.64987e-13	1.11981e-11	7.72798	4.01278
USP21	Day_0_0-NR4A2_OE	0.0115518	0.00447661	1.25908e+07	0.505436	0.000162421	0.00130764	2.36991	1.27786
PPOX	Day_0_0-NR4A2_OE	0.0111856	0.00121345	1.25426e+07	0.5035	0.0264257	0.0926385	2.31839	1.6129
B4GALT3	Day_0_0-NR4A2_OE	0.0160657	0.00173266	1.25649e+07	0.504394	0.0165801	0.0635311	3.09119	2.20508
NDUFS2	Day_0_0-NR4A2_OE	0.0487963	0.011928	1.29395e+07	0.519432	2.96649e-10	8.14848e-09	10.304	6.35811
SDHC	Day_0_0-NR4A2_OE	0.0464964	0.00297026	1.28105e+07	0.514255	1.02982e-05	0.000115836	10.1494	7.223
ENSG00000288670	Day_0_0-NR4A2_OE	0.00979385	0.00404511	1.25567e+07	0.504068	0.00317903	0.0163341	2.00927	1.19215
ATF6	Day_0_0-NR4A2_OE	0.0685357	0.00245046	1.27356e+07	0.511246	0.00348392	0.0176188	13.2921	10.8851
C1orf226	Day_0_0-NR4A2_OE	0.0059269	0.00234316	1.25413e+07	0.50345	0.00189883	0.0106274	1.44256	0.748013
HSD17B7	Day_0_0-NR4A2_OE	0.0147186	0.00490946	1.26185e+07	0.506546	0.000180661	0.00143457	3.24575	1.93237
NUF2	Day_0_0-NR4A2_OE	0.0509553	0.00596544	1.28566e+07	0.516105	5.2705e-07	8.09022e-06	10.3555	7.06717
MGST3	Day_0_0-NR4A2_OE	0.0264257	-0.000930902	1.26052e+07	0.506015	0.0142984	0.0563729	5.30654	4.0829
ALDH9A1	Day_0_0-NR4A2_OE	0.0234711	-0.000507246	1.26148e+07	0.506399	0.00981621	0.0414489	5.4611	4.15303
FAM78B	Day_0_0-NR4A2_OE	0.00576909	0.00301673	1.25214e+07	0.502651	0.00234073	0.0126889	0.978877	0.444133
MPZL1	Day_0_0-NR4A2_OE	0.106105	-0.00404781	1.27686e+07	0.512575	0.00608729	0.0281022	19.3715	16.4719
ATP1B1	Day_0_0-NR4A2_OE	0.105818	0.015863	1.30247e+07	0.522853	1.37722e-07	2.37217e-06	18.8047	14.1499
FIRRM	Day_0_0-NR4A2_OE	0.0359857	0.0053557	1.27169e+07	0.510496	0.000139622	0.00114619	7.2643	5.12701
ENSG00000231424	Day_0_0-NR4A2_OE	0.0326158	0.00572763	1.27372e+07	0.511311	2.03282e-06	2.72732e-05	5.9763	3.67773
VAMP4	Day_0_0-NR4A2_OE	0.0239909	0.00529595	1.26504e+07	0.507827	0.000404651	0.00287427	4.79134	3.21022
PRDX6-AS1	Day_0_0-NR4A2_OE	0.0439794	0.00488896	1.27051e+07	0.510024	0.0014515	0.00846233	8.96445	6.91912
PRDX6	Day_0_0-NR4A2_OE	0.157205	0.0434364	1.35586e+07	0.544286	5.20426e-21	5.40518e-19	25.7599	16.8225
ENSG00000289426	Day_0_0-NR4A2_OE	0.0814325	0.0322744	1.32235e+07	0.530833	3.20607e-21	3.43231e-19	13.1891	6.9347
CENPL	Day_0_0-NR4A2_OE	0.0183984	0.00655893	1.26026e+07	0.505911	0.00141511	0.0082866	3.40031	2.21287
DARS2	Day_0_0-NR4A2_OE	0.0537208	0.0225358	1.2877e+07	0.516924	6.59977e-09	1.43817e-07	9.01597	5.66464
GAS5	Day_0_0-NR4A2_OE	0.155673	0.0485475	1.37295e+07	0.551145	2.42098e-28	4.24709e-26	26.1721	15.942
CACYBP	Day_0_0-NR4A2_OE	0.0945917	0.0131897	1.30012e+07	0.52191	2.17812e-07	3.60019e-06	17.8774	13.285
PAPPA2	Day_0_0-NR4A2_OE	0.00578243	0.00160416	1.25263e+07	0.502847	0.00630049	0.0288441	1.23648	0.662303
SOAT1	Day_0_0-NR4A2_OE	0.00889134	-0.00908879	1.22833e+07	0.49309	0.000303809	0.0022413	1.33952	2.71155
ACBD6	Day_0_0-NR4A2_OE	0.0986235	-0.00602649	1.2759e+07	0.512188	0.00655323	0.0297986	18.3411	15.607
XPR1	Day_0_0-NR4A2_OE	0.0937661	-0.00351467	1.2748e+07	0.511748	0.00872099	0.0375612	18.238	15.5836
IER5	Day_0_0-NR4A2_OE	0.022439	0.00561294	1.27075e+07	0.510122	2.1345e-06	2.84728e-05	4.9459	2.90634
GLUL	Day_0_0-NR4A2_OE	0.0845388	0.00164925	1.28544e+07	0.516015	0.000107263	0.000911732	16.1772	12.7396
RGS16	Day_0_0-NR4A2_OE	0.0121056	0.00586511	1.26405e+07	0.507431	5.63435e-08	1.03907e-06	2.57599	1.08306
LAMC2	Day_0_0-NR4A2_OE	0.0153952	-0.0229337	1.22668e+07	0.492429	0.00222977	0.0121983	3.03967	4.51145
NCF2	Day_0_0-NR4A2_OE	0.000472979	-0.00348038	1.23836e+07	0.497118	0.00135066	0.00798313	0.0515198	0.623344
ARPC5	Day_0_0-NR4A2_OE	0.123789	0.0170851	1.30748e+07	0.524865	5.49108e-08	1.01354e-06	21.3807	16.0745
TSEN15	Day_0_0-NR4A2_OE	0.0269046	0.0034858	1.26015e+07	0.505865	0.0114011	0.0468952	4.79134	3.6076
NIBAN1	Day_0_0-NR4A2_OE	0.0106895	6.08037e-05	1.2549e+07	0.503757	0.0243941	0.0865845	2.57599	1.81549
IVNS1ABP	Day_0_0-NR4A2_OE	0.137408	-0.00196783	1.28253e+07	0.514849	0.00326303	0.0167204	24.4204	21.0067
TPR	Day_0_0-NR4A2_OE	0.367336	-0.0182027	1.28348e+07	0.515231	0.0179088	0.0676545	50.1288	44.7016
ODR4	Day_0_0-NR4A2_OE	0.0390799	0.00196554	1.26271e+07	0.506894	0.0193421	0.0721176	7.47038	6.05423
LINC01036	Day_0_0-NR4A2_OE	0.100983	0.0717506	1.37075e+07	0.550262	2.49177e-74	3.25113e-71	14.1164	4.0907
ENSG00000285280	Day_0_0-NR4A2_OE	0.015792	0.00428493	1.25686e+07	0.504543	0.00677271	0.030663	2.73055	1.81549
UCHL5	Day_0_0-NR4A2_OE	0.0549419	-0.000246692	1.26959e+07	0.509653	0.00651465	0.0296684	11.0768	9.06966
KCNT2	Day_0_0-NR4A2_OE	0.112569	0.00111172	1.27949e+07	0.513627	0.00269438	0.0142328	19.0108	16.0901
ASPM	Day_0_0-NR4A2_OE	0.273285	0.0201074	1.33478e+07	0.535824	9.79734e-10	2.47914e-08	39.9279	31.5802
ZBTB41	Day_0_0-NR4A2_OE	0.0304395	0.00270898	1.26401e+07	0.507413	0.00680745	0.0308003	6.64606	5.14259
NR5A2	Day_0_0-NR4A2_OE	0.157775	0.0772638	1.41092e+07	0.56639	9.63459e-54	7.35108e-51	25.9145	12.7396
LINC00862	Day_0_0-NR4A2_OE	0.0340691	0.00422606	1.26988e+07	0.509772	0.000270074	0.00202808	6.85214	4.8465
ENSG00000230623	Day_0_0-NR4A2_OE	0.119045	0.0120934	1.31269e+07	0.526955	6.15354e-09	1.34938e-07	22.205	16.5965
ZNF281	Day_0_0-NR4A2_OE	0.141224	0.0190712	1.31835e+07	0.529228	3.01922e-09	6.94921e-08	25.4508	19.3782
KIF14	Day_0_0-NR4A2_OE	0.146977	0.0258996	1.3374e+07	0.536875	1.31493e-14	6.53582e-13	25.5023	17.7186
TMEM9	Day_0_0-NR4A2_OE	0.0416468	0.00974369	1.27349e+07	0.511219	5.77534e-05	0.00053395	7.5219	5.25168
PHLDA3	Day_0_0-NR4A2_OE	0.0302664	0.0183137	1.29105e+07	0.518269	6.23117e-22	6.95625e-20	5.66718	2.01029
RNPEP	Day_0_0-NR4A2_OE	0.0524927	0.0153431	1.29497e+07	0.519842	1.17679e-10	3.46499e-09	10.304	6.33474
ARL8A	Day_0_0-NR4A2_OE	0.0257257	0.00361313	1.26284e+07	0.506946	0.00415622	0.020507	5.35806	3.94265
UBE2T	Day_0_0-NR4A2_OE	0.0190765	0.00234441	1.25794e+07	0.504977	0.0201539	0.0746112	4.07007	3.06218
KDM5B	Day_0_0-NR4A2_OE	0.277889	-0.0116906	1.28663e+07	0.516495	0.00697216	0.0313619	42.0402	36.8396
KLHL12	Day_0_0-NR4A2_OE	0.0366038	0.0107499	1.27173e+07	0.510515	5.50656e-05	0.000513192	6.64606	4.53483
ADIPOR1	Day_0_0-NR4A2_OE	0.0373473	-0.00146411	1.26361e+07	0.507255	0.0195308	0.0727042	8.29469	6.78666
BTG2	Day_0_0-NR4A2_OE	0.0231503	0.00848163	1.27669e+07	0.512504	4.72734e-11	1.47736e-09	4.6883	2.16612
ATP2B4	Day_0_0-NR4A2_OE	0.0537338	-0.0383202	1.19068e+07	0.477976	1.07272e-07	1.8898e-06	9.63421	13.8149
SNRPE	Day_0_0-NR4A2_OE	0.0339394	0.00680141	1.26699e+07	0.50861	0.000990099	0.00615341	6.33694	4.61275
ENSG00000286572	Day_0_0-NR4A2_OE	0.00105359	0.000658079	1.24791e+07	0.500952	0.00834238	0.036237	0.257599	0.0623344
SOX13	Day_0_0-NR4A2_OE	0.0605179	0.00894146	1.28889e+07	0.517401	7.67958e-07	1.14025e-05	12.2617	8.70344
ETNK2	Day_0_0-NR4A2_OE	0.00987399	0.00366463	1.25489e+07	0.503754	0.00460935	0.0223363	1.85471	1.09864
PLEKHA6	Day_0_0-NR4A2_OE	0.0148636	0.0039628	1.26095e+07	0.506184	0.000347201	0.00251054	3.14271	1.89341
MDM4	Day_0_0-NR4A2_OE	0.136029	0.0206001	1.32766e+07	0.532964	3.78247e-12	1.40503e-10	24.4204	17.4381
LRRN2	Day_0_0-NR4A2_OE	0.00847566	-0.00441215	1.23362e+07	0.495214	0.00764206	0.0338286	1.39104	2.34533
RBBP5	Day_0_0-NR4A2_OE	0.0569415	0.00551975	1.28098e+07	0.514229	3.6428e-05	0.000358375	11.2828	8.3684
DSTYK	Day_0_0-NR4A2_OE	0.0545039	0.000229935	1.27206e+07	0.510646	0.00270311	0.014263	11.2828	9.04628
ELK4	Day_0_0-NR4A2_OE	0.0724791	0.01267	1.30224e+07	0.522761	4.09552e-10	1.10036e-08	13.9104	9.28004
NUCKS1	Day_0_0-NR4A2_OE	0.954137	0.0555665	1.3334e+07	0.53527	4.02556e-07	6.34245e-06	82.7409	71.3262
IKBKE-AS1	Day_0_0-NR4A2_OE	0.00174286	0.00155697	1.24875e+07	0.501288	0.00020438	0.00159025	0.309119	0.0467508
PFKFB2	Day_0_0-NR4A2_OE	0.0307505	0.00328071	1.26801e+07	0.509019	0.000646251	0.00427612	6.54302	4.71404
YOD1	Day_0_0-NR4A2_OE	0.028979	0.00571645	1.2623e+07	0.506729	0.0063746	0.0291322	5.4611	4.10628
CR1L	Day_0_0-NR4A2_OE	0.0210637	0.00448576	1.26441e+07	0.507574	0.000158722	0.00128231	4.12159	2.58688
CD46	Day_0_0-NR4A2_OE	0.176609	0.0428973	1.36762e+07	0.549007	1.44323e-22	1.73155e-20	29.7785	19.7678
MIR29B2CHG	Day_0_0-NR4A2_OE	0.0264687	0.000400246	1.26019e+07	0.505883	0.0264547	0.0927247	6.02782	4.82313
PLXNA2	Day_0_0-NR4A2_OE	0.00456314	-0.00589087	1.23601e+07	0.496175	0.00710461	0.0318548	0.721278	1.48044
MIR205HG	Day_0_0-NR4A2_OE	0.0914207	0.0659504	1.38351e+07	0.555386	1.22167e-95	2.55035e-92	14.6832	3.59981
SYT14	Day_0_0-NR4A2_OE	0.0763057	0.00497951	1.27389e+07	0.511379	0.00345418	0.0174981	13.5497	11.1657
SLC30A1	Day_0_0-NR4A2_OE	0.0350097	0.0028913	1.26159e+07	0.506443	0.0206186	0.0759065	6.64606	5.35297
NEK2	Day_0_0-NR4A2_OE	0.0269064	0.00465219	1.26716e+07	0.508679	0.000345444	0.00249965	5.66718	3.90369
ENSG00000229983	Day_0_0-NR4A2_OE	0.00518993	0.0020974	1.25237e+07	0.502742	0.00707209	0.0317567	1.18496	0.631136
NSL1	Day_0_0-NR4A2_OE	0.101104	0.00754466	1.28851e+07	0.517248	7.49473e-05	0.000668347	18.0835	14.4226
TATDN3	Day_0_0-NR4A2_OE	0.0218777	0.00705012	1.27116e+07	0.510285	3.62898e-07	5.76549e-06	4.63679	2.5635
FLVCR1-DT	Day_0_0-NR4A2_OE	0.0116561	0.00449767	1.25853e+07	0.505215	0.000444674	0.00310573	2.42143	1.37136
FLVCR1	Day_0_0-NR4A2_OE	0.205151	0.056968	1.39799e+07	0.561198	2.68355e-32	6.29459e-30	33.797	21.2249
VASH2	Day_0_0-NR4A2_OE	0.432092	0.134426	1.49399e+07	0.599737	8.05532e-60	7.64377e-57	54.8171	34.9229
LINC02775	Day_0_0-NR4A2_OE	0.0013348	0.00082999	1.24782e+07	0.500914	0.0147475	0.0577509	0.257599	0.0701262
PTPN14	Day_0_0-NR4A2_OE	0.112554	-0.001407	1.27637e+07	0.512375	0.00820759	0.0357558	20.1958	17.3679
CENPF	Day_0_0-NR4A2_OE	0.684113	0.0255476	1.32792e+07	0.533069	9.92844e-07	1.43338e-05	66.5636	56.3036
RRP15	Day_0_0-NR4A2_OE	0.090246	0.00463786	1.28071e+07	0.514117	0.00102386	0.00632369	17.1561	14.0408
LYPLAL1	Day_0_0-NR4A2_OE	0.0238452	0.00346055	1.27116e+07	0.510285	8.64766e-06	9.96295e-05	5.56414	3.46735
EPRS1	Day_0_0-NR4A2_OE	0.241936	0.014739	1.32292e+07	0.531061	8.44872e-08	1.51395e-06	37.764	30.6763
LINC02257	Day_0_0-NR4A2_OE	0.0193836	0.00265654	1.26567e+07	0.50808	0.000116961	0.000983355	4.48223	2.84401
TAF1A	Day_0_0-NR4A2_OE	0.0113215	0.00154014	1.25593e+07	0.504172	0.0108169	0.044831	2.57599	1.72978
ENSG00000272750	Day_0_0-NR4A2_OE	0.00546	0.00299242	1.25146e+07	0.502377	0.00900778	0.0385104	0.978877	0.498675
LBR	Day_0_0-NR4A2_OE	0.150105	-0.00168259	1.27827e+07	0.513137	0.01083	0.0448764	25.3478	22.2768
SRP9	Day_0_0-NR4A2_OE	0.159308	0.0195012	1.33239e+07	0.534864	8.86146e-12	3.08835e-10	28.6965	21.1547
EPHX1	Day_0_0-NR4A2_OE	0.0216747	0.000149232	1.26295e+07	0.50699	0.00256608	0.0136552	4.99742	3.57644
TMEM63A	Day_0_0-NR4A2_OE	0.0313887	0.00440399	1.27082e+07	0.510148	7.70006e-05	0.000683302	6.43998	4.38679
LEFTY1	Day_0_0-NR4A2_OE	0.00353942	-0.00566393	1.23717e+07	0.496638	0.014785	0.0578434	0.721278	1.38694
ACBD3	Day_0_0-NR4A2_OE	0.0728117	0.000817337	1.27528e+07	0.51194	0.00250606	0.0133905	14.0649	11.5475
MIXL1	Day_0_0-NR4A2_OE	0.00496334	-0.0220982	1.21181e+07	0.486461	7.81737e-11	2.34814e-09	0.669758	3.36606
LIN9	Day_0_0-NR4A2_OE	0.0413032	-0.000188858	1.26733e+07	0.508746	0.00380912	0.0190511	8.14013	6.35032
PARP1	Day_0_0-NR4A2_OE	0.45233	0.0292101	1.34525e+07	0.540027	9.57833e-10	2.42666e-08	58.0629	47.4988
CDC42BPA	Day_0_0-NR4A2_OE	0.218333	0.010988	1.33889e+07	0.537472	3.00084e-11	9.67536e-10	36.5276	27.9336
SNAP47	Day_0_0-NR4A2_OE	0.024738	0.000735273	1.26929e+07	0.509535	0.00010311	0.000880018	5.92478	3.9894
ARF1	Day_0_0-NR4A2_OE	0.121459	-0.000544154	1.30323e+07	0.523159	1.61843e-06	2.2108e-05	23.5961	18.4899
C1orf35	Day_0_0-NR4A2_OE	0.0263507	0.00545546	1.26493e+07	0.507783	0.000482088	0.00333276	4.84286	3.26477
GUK1	Day_0_0-NR4A2_OE	0.0268244	0.0114745	1.27535e+07	0.511965	9.0235e-09	1.92219e-07	5.10046	2.69596
OBSCN	Day_0_0-NR4A2_OE	0.0608705	0.0057649	1.27823e+07	0.513122	0.000188482	0.00148537	11.4889	8.78136
TRIM11	Day_0_0-NR4A2_OE	0.0191476	0.00395777	1.25693e+07	0.504574	0.0231954	0.0832291	3.60639	2.69596
RNF187	Day_0_0-NR4A2_OE	0.0549207	0.00134381	1.28144e+07	0.514412	4.33651e-05	0.00041757	11.798	8.80474
RAB4A	Day_0_0-NR4A2_OE	0.029562	-0.000855816	1.26196e+07	0.506593	0.0181743	0.0684081	6.7491	5.37634
CCSAP	Day_0_0-NR4A2_OE	0.0262762	0.00267829	1.26176e+07	0.506513	0.00775628	0.0342398	5.35806	4.03615
ACTA1	Day_0_0-NR4A2_OE	0.0021888	0.00149673	1.25108e+07	0.502225	1.29863e-05	0.000143062	0.566718	0.116877
NUP133	Day_0_0-NR4A2_OE	0.0762325	-0.00266731	1.27082e+07	0.510149	0.0137234	0.0545279	14.9923	12.7786
ENSG00000224407	Day_0_0-NR4A2_OE	0.00113094	-0.00241693	1.24035e+07	0.497915	0.0286456	0.0983887	0.257599	0.670095
PGBD5	Day_0_0-NR4A2_OE	0.0332225	0.00857958	1.27817e+07	0.513099	2.98004e-07	4.80397e-06	6.90366	4.26991
ENSG00000282564	Day_0_0-NR4A2_OE	0.0332868	0.00880725	1.27583e+07	0.512158	2.84286e-06	3.68618e-05	6.90366	4.44912
COG2	Day_0_0-NR4A2_OE	0.0341876	0.00454554	1.26498e+07	0.507804	0.00448019	0.0218219	6.7491	5.15817
ENSG00000235152	Day_0_0-NR4A2_OE	0.0626029	0.0157343	1.30619e+07	0.524347	3.27113e-13	1.3685e-11	12.5193	7.53467
SIPA1L2	Day_0_0-NR4A2_OE	0.0269811	-0.0207399	1.21853e+07	0.489158	0.0006496	0.00429555	5.51262	7.62038
NTPCR	Day_0_0-NR4A2_OE	0.0440292	0.0169802	1.29958e+07	0.521692	3.00161e-15	1.62758e-13	9.17053	4.80754
PCNX2	Day_0_0-NR4A2_OE	0.260531	0.0805101	1.42536e+07	0.572187	5.83877e-40	2.34404e-37	39.1551	24.5364
MAP3K21	Day_0_0-NR4A2_OE	0.0753939	0.0218844	1.32438e+07	0.531648	4.24196e-18	3.17402e-16	15.5075	9.09303
KCNK1	Day_0_0-NR4A2_OE	0.0458401	0.0101044	1.29497e+07	0.519844	3.23139e-11	1.03782e-09	9.94333	5.90619
SLC35F3	Day_0_0-NR4A2_OE	0.0267909	0.00420175	1.27106e+07	0.510243	8.4335e-06	9.74849e-05	5.51262	3.42839
TARBP1	Day_0_0-NR4A2_OE	0.0608017	0.000377231	1.26554e+07	0.50803	0.0249046	0.0881199	11.0252	9.29562
IRF2BP2	Day_0_0-NR4A2_OE	0.0912573	0.0230574	1.31402e+07	0.52749	8.6981e-12	3.03648e-10	17.2076	11.6877
TOMM20	Day_0_0-NR4A2_OE	0.184871	-0.00351712	1.30188e+07	0.522617	4.04721e-05	0.000394074	31.9938	26.4765
ARID4B	Day_0_0-NR4A2_OE	0.226801	0.00698595	1.28659e+07	0.516478	0.00385102	0.019233	33.5909	29.5076
GNG4	Day_0_0-NR4A2_OE	0.0416963	0.00703416	1.27168e+07	0.510494	0.000265548	0.00199841	7.7795	5.64906
LYST	Day_0_0-NR4A2_OE	0.0178308	0.00537847	1.25613e+07	0.504252	0.0145239	0.0571216	2.83359	1.97133
NID1	Day_0_0-NR4A2_OE	0.0674957	0.0174399	1.30055e+07	0.522082	1.86054e-10	5.30609e-09	12.7769	8.2671
GPR137B	Day_0_0-NR4A2_OE	0.0272131	0.00727566	1.26228e+07	0.50672	0.00295554	0.0153673	4.73982	3.39723
EDARADD	Day_0_0-NR4A2_OE	0.0159175	0.00128601	1.25695e+07	0.504579	0.0179803	0.0678152	3.40031	2.47
LGALS8	Day_0_0-NR4A2_OE	0.0334338	0.00115487	1.26581e+07	0.508138	0.00390084	0.0194539	7.10974	5.46205
HEATR1	Day_0_0-NR4A2_OE	0.155619	-0.0100237	1.27718e+07	0.512701	0.0173851	0.0660717	27.6146	24.5208
MTR	Day_0_0-NR4A2_OE	0.103344	0.00171681	1.28446e+07	0.515623	0.000489777	0.00337557	18.8563	15.5135
CHRM3	Day_0_0-NR4A2_OE	0.0590415	0.00206042	1.28374e+07	0.515334	8.65885e-06	9.97033e-05	11.5404	8.33723
RGS7	Day_0_0-NR4A2_OE	0.0241353	0.00325105	1.2591e+07	0.505443	0.0161706	0.062318	4.53375	3.43619
ZBTB18	Day_0_0-NR4A2_OE	0.0326801	0.00251866	1.26854e+07	0.509234	0.00126185	0.00754108	7.5219	5.61789
CATSPERE	Day_0_0-NR4A2_OE	0.00417999	-0.00375055	1.23567e+07	0.496039	0.00178846	0.010116	0.412159	1.19994
DESI2	Day_0_0-NR4A2_OE	0.0997952	0.00113934	1.27072e+07	0.510107	0.0241381	0.0858444	17.8259	15.6771
ZNF670-ZNF695	Day_0_0-NR4A2_OE	0.0041961	0.00172086	1.25069e+07	0.502069	0.0120776	0.0490912	0.824317	0.405174
ENSG00000259865	Day_0_0-NR4A2_OE	0.0108934	0.00280605	1.25827e+07	0.505109	0.000393213	0.00280928	2.31839	1.28565
ZNF731P	Day_0_0-NR4A2_OE	0.0251401	0.00619212	1.28144e+07	0.514412	3.40752e-11	1.08604e-09	5.82174	2.91413
ZNF496	Day_0_0-NR4A2_OE	0.0579709	-0.000947546	12766767	0.512499	0.000784237	0.00504572	12.6224	10.0436
ENSG00000235749	Day_0_0-NR4A2_OE	0.014903	0.00487068	1.25958e+07	0.505637	0.00048689	0.0033601	2.78207	1.64407
TRIM58	Day_0_0-NR4A2_OE	0.00484137	0.000985283	1.25194e+07	0.50257	0.0167967	0.0642095	1.23648	0.716846
ZNF672	Day_0_0-NR4A2_OE	0.0164568	0.00252228	1.26251e+07	0.506812	0.000403038	0.00286574	3.76095	2.38429
ZNF692	Day_0_0-NR4A2_OE	0.0145508	0.00517467	1.25714e+07	0.504655	0.00201427	0.0111568	2.36991	1.43369
FAM110C	Day_0_0-NR4A2_OE	0.00957897	0.00402196	1.26214e+07	0.506663	9.21753e-07	1.34469e-05	2.42143	1.08306
SH3YL1	Day_0_0-NR4A2_OE	0.0253182	0.00108883	1.26054e+07	0.506022	0.0135389	0.053965	5.25502	4.02057
SNTG2-AS1	Day_0_0-NR4A2_OE	0.021215	0.011848	1.27572e+07	0.512115	8.13822e-14	3.66421e-12	3.91551	1.48823
SNTG2	Day_0_0-NR4A2_OE	0.195861	0.0595252	1.3794e+07	0.553735	6.05886e-28	1.04533e-25	29.4178	18.4822
ENSG00000231482	Day_0_0-NR4A2_OE	0.0510537	0.0162256	1.29726e+07	0.520764	2.58974e-12	9.8656e-11	9.99485	5.77373
ENSG00000228613	Day_0_0-NR4A2_OE	0.0123054	0.00714335	1.25228e+07	0.502707	0.0270661	0.0943033	1.49408	0.9506
RPS7	Day_0_0-NR4A2_OE	0.122378	0.0208558	1.3287e+07	0.533384	1.58546e-13	6.83844e-12	22.3081	15.4122
LINC01249	Day_0_0-NR4A2_OE	0.00296169	0.00138007	1.24918e+07	0.50146	0.0179021	0.0676424	0.515198	0.21817
SOX11	Day_0_0-NR4A2_OE	0.269872	0.0061746	1.31844e+07	0.529266	9.49206e-07	1.37513e-05	41.2159	33.6762
ENSG00000290092	Day_0_0-NR4A2_OE	0.0277021	0.0100199	1.28988e+07	0.517801	3.46516e-15	1.87406e-13	6.69758	3.10114
ENSG00000226506	Day_0_0-NR4A2_OE	0.0042097	0.000821378	1.2544e+07	0.503555	9.38927e-05	0.000808958	1.18496	0.467508
IAH1	Day_0_0-NR4A2_OE	0.037514	0.00657776	1.26461e+07	0.507657	0.00505067	0.0241497	6.64606	5.10363
YWHAQ	Day_0_0-NR4A2_OE	0.213933	-0.00156548	1.3023e+07	0.522784	6.63025e-05	0.000600224	35.1365	29.453
KLF11	Day_0_0-NR4A2_OE	0.0168428	-0.00561705	1.23067e+07	0.494033	0.0086659	0.0373625	2.57599	3.77123
RRM2	Day_0_0-NR4A2_OE	0.139677	0.0105524	1.31242e+07	0.526846	3.28123e-08	6.30745e-07	24.4204	18.7081
NOL10	Day_0_0-NR4A2_OE	0.0922895	0.00531301	1.28925e+07	0.517548	3.38004e-05	0.000335848	17.1046	13.4487
ATP6V1C2	Day_0_0-NR4A2_OE	0.0456225	-0.000343711	1.26471e+07	0.507695	0.0221352	0.0805885	9.68573	8.08789
PDIA6	Day_0_0-NR4A2_OE	0.269013	0.0123558	1.3353e+07	0.536033	1.79303e-09	4.30246e-08	42.2978	33.9411
E2F6	Day_0_0-NR4A2_OE	0.0189065	0.00433576	1.25684e+07	0.504536	0.0206201	0.0759065	3.45183	2.54013
GREB1	Day_0_0-NR4A2_OE	0.0494968	-0.00116013	1.276e+07	0.512227	0.000298494	0.00221175	10.6131	8.05672
LPIN1	Day_0_0-NR4A2_OE	0.0306779	0.00350633	1.26965e+07	0.509677	0.000158236	0.00127937	6.33694	4.37899
MIR3681HG	Day_0_0-NR4A2_OE	0.0351296	0.00885465	1.27216e+07	0.510686	4.78458e-05	0.000454426	6.7491	4.61275
TRIB2	Day_0_0-NR4A2_OE	0.0549836	0.00938962	1.28849e+07	0.517241	3.23529e-07	5.18342e-06	11.4374	7.8931
NBAS	Day_0_0-NR4A2_OE	0.0784574	0.00463935	1.26806e+07	0.509038	0.0232742	0.0834687	13.7558	11.8591
MYCN	Day_0_0-NR4A2_OE	0.050715	0.0043793	1.26492e+07	0.507779	0.0207791	0.0763706	9.68573	8.09568
ENSG00000237633	Day_0_0-NR4A2_OE	0.00563469	0.00287403	1.25734e+07	0.504737	9.09269e-09	1.93495e-07	1.288	0.335048
CYRIA	Day_0_0-NR4A2_OE	0.00976835	0.000873733	1.25435e+07	0.503536	0.0224296	0.081433	2.26687	1.55057
VSNL1	Day_0_0-NR4A2_OE	0.0885295	0.0320258	1.34553e+07	0.54014	1.64765e-27	2.77389e-25	17.2591	9.13978
SMC6	Day_0_0-NR4A2_OE	0.163882	-0.000187951	1.28002e+07	0.513842	0.00898066	0.038426	27.2025	23.9676
GEN1	Day_0_0-NR4A2_OE	0.0519476	-0.000790786	1.27817e+07	0.513098	0.000141801	0.00116133	11.1283	8.3684
KCNS3	Day_0_0-NR4A2_OE	0.0278112	0.00517471	1.27162e+07	0.510468	2.70969e-05	0.000276848	6.2339	4.10628
TTC32	Day_0_0-NR4A2_OE	0.00521006	0.00148672	1.25177e+07	0.502502	0.0101569	0.0426375	1.08192	0.576593
LAPTM4A	Day_0_0-NR4A2_OE	0.0769981	-6.73897e-05	1.26805e+07	0.509037	0.0242847	0.0862629	13.9619	12.0539
GDF7	Day_0_0-NR4A2_OE	0.00428444	0.00143938	1.2513e+07	0.502314	0.00831851	0.0361632	0.927357	0.459716
KLHL29	Day_0_0-NR4A2_OE	0.0343205	0.0080879	1.27737e+07	0.512779	2.25974e-07	3.72626e-06	6.54302	3.95044
ATAD2B	Day_0_0-NR4A2_OE	0.0947331	-0.000938912	1.28535e+07	0.51598	0.000239649	0.00182838	17.8259	14.4148
MFSD2B	Day_0_0-NR4A2_OE	0.010197	0.0033464	1.25647e+07	0.504389	0.00172229	0.00978618	2.11231	1.22331
WDCP	Day_0_0-NR4A2_OE	0.0434194	0.0219274	1.29867e+07	0.521329	2.79217e-18	2.12735e-16	7.93405	3.64656
FKBP1B	Day_0_0-NR4A2_OE	0.113528	0.0971433	1.44556e+07	0.580297	1.24759e-211	8.68158e-208	18.6502	2.62584
ADCY3	Day_0_0-NR4A2_OE	0.0370117	0.00957608	1.27677e+07	0.512538	1.56833e-06	2.14974e-05	7.0067	4.49587
POMC	Day_0_0-NR4A2_OE	0.00120885	-0.00978952	1.23601e+07	0.496173	0.00132857	0.0078771	0.309119	1.06748
DTNB	Day_0_0-NR4A2_OE	0.0935682	-0.000111842	1.2752e+07	0.511905	0.00543711	0.0256625	16.5894	13.9785
GAREM2	Day_0_0-NR4A2_OE	0.0143903	0.00436849	1.25873e+07	0.505294	0.00223207	0.0122051	2.98815	1.92458
HADHA	Day_0_0-NR4A2_OE	0.098341	-0.0111401	1.27049e+07	0.510014	0.0291926	0.0997108	19.0108	16.6043
CENPA	Day_0_0-NR4A2_OE	0.044981	0.0118919	1.29066e+07	0.518113	2.64604e-10	7.35535e-09	9.06749	5.39972
PREB	Day_0_0-NR4A2_OE	0.0197512	0.00266865	1.26276e+07	0.506913	0.00129233	0.00769059	4.43071	3.03101
ATRAID	Day_0_0-NR4A2_OE	0.0220293	0.00444564	1.2606e+07	0.506046	0.00458908	0.0222587	4.22463	3.00764
CAD	Day_0_0-NR4A2_OE	0.0664962	0.0112176	1.27349e+07	0.511218	0.00183139	0.010313	11.592	9.34237
TRIM54	Day_0_0-NR4A2_OE	0.000326833	-0.00245124	1.2408e+07	0.498098	0.0238836	0.0852444	0.15456	0.529843
GTF3C2	Day_0_0-NR4A2_OE	0.0773719	0.0109641	1.28805e+07	0.517066	8.21152e-06	9.50769e-05	14.0649	10.5969
PPM1G	Day_0_0-NR4A2_OE	0.150825	0.0105507	1.30194e+07	0.52264	7.95072e-06	9.23646e-05	25.863	21.0612
SLC4A1AP	Day_0_0-NR4A2_OE	0.0388507	0.0079188	1.26626e+07	0.508319	0.00241862	0.0130334	6.80062	5.1348
TRMT61B	Day_0_0-NR4A2_OE	0.0313247	0.00646926	1.26128e+07	0.506319	0.0134355	0.0536393	5.7187	4.44912
WDR43	Day_0_0-NR4A2_OE	0.153378	0.00562294	1.30467e+07	0.523738	4.81923e-06	5.946e-05	27.7177	22.4014
YPEL5	Day_0_0-NR4A2_OE	0.0202553	-0.0112602	1.22839e+07	0.493114	0.00974231	0.0411952	3.86399	5.21272
LBH	Day_0_0-NR4A2_OE	0.0374981	-0.0194591	1.22723e+07	0.492651	0.0281134	0.0968954	7.0067	8.39177
ENSG00000289727	Day_0_0-NR4A2_OE	0.00412681	0.000814333	1.2515e+07	0.502394	0.0115096	0.0472052	1.0304	0.545426
TTC27	Day_0_0-NR4A2_OE	0.031815	-0.000708296	1.26139e+07	0.506361	0.0213579	0.0780854	6.59454	5.26726
LTBP1	Day_0_0-NR4A2_OE	0.103873	0.00904465	1.28795e+07	0.517027	8.61476e-05	0.000752791	17.9289	14.2668
ENSG00000286415	Day_0_0-NR4A2_OE	0.0371533	0.00681076	1.27851e+07	0.513235	1.54211e-06	2.12076e-05	7.72798	5.04909
CRIM1	Day_0_0-NR4A2_OE	0.0816569	0.00161731	1.27787e+07	0.512977	0.00117169	0.0071002	14.6316	11.8435
FEZ2	Day_0_0-NR4A2_OE	0.070857	0.00456434	1.27922e+07	0.513519	0.000337464	0.00244955	13.1376	10.3241
EIF2AK2	Day_0_0-NR4A2_OE	0.17	0.00918739	1.31858e+07	0.52932	2.79495e-08	5.45812e-07	29.83	23.3053
CEBPZOS	Day_0_0-NR4A2_OE	0.148282	0.0445019	1.37112e+07	0.550411	6.40588e-28	1.09614e-25	25.9145	15.6693
CEBPZ	Day_0_0-NR4A2_OE	0.232562	0.00582111	1.302e+07	0.522665	8.52093e-05	0.000746466	35.8063	30.4036
CYP1B1	Day_0_0-NR4A2_OE	0.00538412	-0.0181741	1.22413e+07	0.491406	6.47912e-06	7.72903e-05	1.0304	2.73492
LINC02613	Day_0_0-NR4A2_OE	0.00789413	-0.000592766	1.25507e+07	0.503826	0.0120428	0.0489686	2.26687	1.48823
SRSF7	Day_0_0-NR4A2_OE	0.105883	0.00715144	1.28374e+07	0.515334	0.000604417	0.00403254	18.5471	15.4589
GEMIN6	Day_0_0-NR4A2_OE	0.0117	0.00127156	1.25737e+07	0.504748	0.00424202	0.0208859	2.73055	1.76874
SOS1	Day_0_0-NR4A2_OE	0.171467	-0.0125421	1.28527e+07	0.515947	0.00294454	0.0153216	28.645	24.7078
MAP4K3	Day_0_0-NR4A2_OE	0.17177	-0.0039476	1.30099e+07	0.522258	2.83251e-05	0.000287264	29.2117	23.9364
MAP4K3-DT	Day_0_0-NR4A2_OE	0.0517026	0.0146418	1.29577e+07	0.520162	7.52503e-12	2.65808e-10	9.78877	5.68802
TMEM178A	Day_0_0-NR4A2_OE	0.0144769	0.0055664	1.27302e+07	0.51103	2.6309e-11	8.60857e-10	3.81247	1.58953
THUMPD2	Day_0_0-NR4A2_OE	0.0297237	0.0025738	1.26467e+07	0.507681	0.00305901	0.0158383	6.13086	4.55041
SLC8A1	Day_0_0-NR4A2_OE	0.064406	0.0125393	1.29898e+07	0.521453	7.68815e-12	2.71111e-10	10.9737	6.53732
PKDCC	Day_0_0-NR4A2_OE	0.00667934	-0.0105816	1.23064e+07	0.494019	0.000969895	0.00605489	1.23648	2.42325
EML4	Day_0_0-NR4A2_OE	0.2196	-0.0215087	1.28045e+07	0.514014	0.0164785	0.0632246	36.0124	31.8373
COX7A2L	Day_0_0-NR4A2_OE	0.0541665	0.0122985	1.27477e+07	0.511736	0.00024325	0.00185062	9.53117	7.12171
KCNG3	Day_0_0-NR4A2_OE	0.0290639	-0.0183741	1.22446e+07	0.491539	0.00612494	0.0282199	5.4611	7.10612
ZFP36L2	Day_0_0-NR4A2_OE	0.0971475	0.0104383	1.29226e+07	0.518756	6.92263e-06	8.19257e-05	16.7955	12.9656
THADA	Day_0_0-NR4A2_OE	0.0785252	0.0074571	1.27223e+07	0.510713	0.00644318	0.0293851	13.7043	11.4617
PLEKHH2	Day_0_0-NR4A2_OE	0.0284944	0.00767985	1.27034e+07	0.509954	1.55578e-05	0.000168369	5.4611	3.45177
LRPPRC	Day_0_0-NR4A2_OE	0.36321	0.00436812	1.32181e+07	0.530618	1.5501e-06	2.12894e-05	50.9016	42.6134
CAMKMT	Day_0_0-NR4A2_OE	0.25914	0.00710099	1.3204e+07	0.530053	2.01942e-07	3.35916e-06	37.661	30.388
SRBD1	Day_0_0-NR4A2_OE	0.0846457	-0.000979285	1.29021e+07	0.517931	1.90976e-05	0.000202069	17.0015	13.1292
PRKCE	Day_0_0-NR4A2_OE	0.0346174	0.00636094	1.27139e+07	0.510378	5.93196e-05	0.000546253	6.54302	4.44912
ATP6V1E2	Day_0_0-NR4A2_OE	0.0192362	0.00560876	1.25862e+07	0.505251	0.0051647	0.0245656	3.34879	2.29858
RHOQ	Day_0_0-NR4A2_OE	0.0621791	0.0107458	1.29285e+07	0.518993	7.54331e-08	1.35871e-06	12.6224	8.72682
PIGF	Day_0_0-NR4A2_OE	0.0393833	0.00731445	1.26916e+07	0.509481	0.000658079	0.00434611	7.16126	5.27505
ENSG00000273269	Day_0_0-NR4A2_OE	0.00108734	0.00074851	1.24836e+07	0.501132	0.00469771	0.0227065	0.309119	0.077918
EPCAM-DT	Day_0_0-NR4A2_OE	0.0183491	0.00239118	1.25685e+07	0.50454	0.0214564	0.0784319	3.50335	2.57909
EPCAM	Day_0_0-NR4A2_OE	0.136375	0.00354087	1.30068e+07	0.522136	5.03946e-06	6.17755e-05	23.5446	18.7549
MSH2	Day_0_0-NR4A2_OE	0.234977	-0.0122147	1.30379e+07	0.523383	6.63306e-05	0.000600224	38.0732	31.8841
PPP1R21	Day_0_0-NR4A2_OE	0.0450941	-0.00472078	1.26393e+07	0.507381	0.0255918	0.090048	9.37661	7.78401
STON1-GTF2A1L	Day_0_0-NR4A2_OE	0.00658523	0.0025413	1.25622e+07	0.504287	4.20867e-05	0.000406949	1.49408	0.631136
ENSG00000228033	Day_0_0-NR4A2_OE	0.0307463	0.00781478	1.26635e+07	0.508356	0.000464369	0.00322923	5.4611	3.77902
CHAC2	Day_0_0-NR4A2_OE	0.00687537	0.00110755	1.25347e+07	0.503184	0.00820007	0.0357379	1.5456	0.903849
PSME4	Day_0_0-NR4A2_OE	0.248364	0.0203255	1.32784e+07	0.533037	1.48231e-08	3.03676e-07	39.0005	31.175
SPTBN1	Day_0_0-NR4A2_OE	0.446436	-0.0771137	1.20255e+07	0.482743	0.00985127	0.0415549	56.4657	53.9427
SPTBN1-AS2	Day_0_0-NR4A2_OE	0.0570223	0.00329457	1.28168e+07	0.514507	3.23442e-05	0.000322817	11.592	8.60994
RTN4	Day_0_0-NR4A2_OE	0.35521	0.00106624	1.29876e+07	0.521364	0.000774474	0.0050021	48.8923	42.3718
RPS27A	Day_0_0-NR4A2_OE	0.225464	0.0483856	1.37682e+07	0.552698	2.51155e-22	2.96221e-20	35.3941	24.5831
ENSG00000289606	Day_0_0-NR4A2_OE	0.00399149	0.00216157	1.25285e+07	0.502937	0.000169411	0.00135607	0.927357	0.335048
CCDC88A	Day_0_0-NR4A2_OE	0.382397	-0.009059	1.29804e+07	0.521074	0.00108398	0.00664393	51.5198	45.0132
PNPT1	Day_0_0-NR4A2_OE	0.0837749	0.00111227	1.28132e+07	0.514362	0.00059055	0.00395852	16.1772	13.1292
EFEMP1	Day_0_0-NR4A2_OE	0.0189804	0.00569794	1.25806e+07	0.505025	0.00794468	0.0348651	3.34879	2.34533
ENSG00000285673	Day_0_0-NR4A2_OE	0.00203606	0.00107823	1.25198e+07	0.502583	5.03226e-06	6.17236e-05	0.669758	0.148044
USP34	Day_0_0-NR4A2_OE	0.336319	-0.00850362	1.30715e+07	0.524733	9.1472e-05	0.000790385	48.5832	41.429
CCT4	Day_0_0-NR4A2_OE	0.235882	0.0370083	1.34582e+07	0.540256	8.53451e-13	3.45954e-11	36.4245	27.7856
MDH1	Day_0_0-NR4A2_OE	0.0881633	0.0192289	1.31056e+07	0.526103	2.35844e-11	7.75352e-10	16.2287	10.8774
UGP2	Day_0_0-NR4A2_OE	0.295752	0.043637	1.35671e+07	0.544626	3.67733e-14	1.74473e-12	41.4219	32.0243
ENSG00000225889	Day_0_0-NR4A2_OE	0.0565497	0.0206624	1.29899e+07	0.521455	1.82009e-12	7.07563e-11	10.407	6.12436
ENSG00000288932	Day_0_0-NR4A2_OE	0.00412921	0.00139821	1.25264e+07	0.50285	0.00209641	0.0115627	1.08192	0.506467
AFTPH	Day_0_0-NR4A2_OE	0.046689	0.000137996	1.26901e+07	0.509421	0.00350043	0.0176937	9.27357	7.32429
RAB1A	Day_0_0-NR4A2_OE	0.101914	-0.00332446	1.27792e+07	0.513	0.00425638	0.0209369	19.0623	16.1446
SPRED2	Day_0_0-NR4A2_OE	0.0728288	0.0173257	1.30909e+07	0.525511	2.31493e-12	8.88354e-11	14.374	9.17874
LINC01873	Day_0_0-NR4A2_OE	0.00193313	0.00114317	1.24832e+07	0.501117	0.022722	0.082108	0.360639	0.132461
LINC01829	Day_0_0-NR4A2_OE	0.024956	0.00769042	1.27162e+07	0.510471	1.12346e-06	1.60639e-05	5.04894	2.9453
ENSG00000289533	Day_0_0-NR4A2_OE	0.072436	0.0352339	1.33977e+07	0.537828	3.86702e-34	1.04841e-31	13.6012	5.97631
ETAA1	Day_0_0-NR4A2_OE	0.0517815	-0.00263384	1.26537e+07	0.50796	0.0223997	0.0813669	10.4585	8.75019
DNAAF10	Day_0_0-NR4A2_OE	0.0184593	0.00270699	1.25955e+07	0.505625	0.00419507	0.0206841	3.65791	2.52454
PNO1	Day_0_0-NR4A2_OE	0.0366053	0.00643874	1.26507e+07	0.50784	0.00448869	0.0218531	6.80062	5.21272
ARHGAP25	Day_0_0-NR4A2_OE	0.0156602	0.00803234	1.25646e+07	0.504383	0.00309092	0.0159592	2.26687	1.38694
GMCL1	Day_0_0-NR4A2_OE	0.0601744	-0.0043382	1.27125e+07	0.510321	0.00521693	0.0247971	12.1072	9.92676
PCBP1	Day_0_0-NR4A2_OE	0.238492	0.0348858	1.35919e+07	0.545621	7.81878e-16	4.55935e-14	37.7125	28.183
PCYOX1	Day_0_0-NR4A2_OE	0.117829	-0.0114156	1.27394e+07	0.511399	0.0200903	0.0744815	22.3081	19.5574
SNRPG	Day_0_0-NR4A2_OE	0.0287038	0.00365037	1.2622e+07	0.506686	0.00876071	0.0376779	5.77022	4.41795
ENSG00000233849	Day_0_0-NR4A2_OE	0.00573678	0.00431909	1.24928e+07	0.501502	0.0135957	0.0541389	0.515198	0.210379
TGFA	Day_0_0-NR4A2_OE	0.00758836	0.000875341	1.25374e+07	0.50329	0.0103716	0.0432688	1.70015	1.03631
ADD2	Day_0_0-NR4A2_OE	0.149706	-0.000878519	1.30411e+07	0.523514	5.32572e-06	6.49035e-05	27.5631	22.082
FIGLA	Day_0_0-NR4A2_OE	0.00129211	0.000934691	1.24855e+07	0.50121	0.00123876	0.00744181	0.309119	0.0623344
MCEE	Day_0_0-NR4A2_OE	0.0189049	0.00194741	1.25923e+07	0.505495	0.00662848	0.030108	3.81247	2.69596
MPHOSPH10	Day_0_0-NR4A2_OE	0.0640422	0.00195611	1.27523e+07	0.511918	0.00115468	0.00700935	12.2102	9.71638
PAIP2B	Day_0_0-NR4A2_OE	0.0274095	-0.00150487	1.26256e+07	0.506834	0.0101224	0.042518	6.2339	4.82313
DYSF	Day_0_0-NR4A2_OE	0.0232337	0.00957347	1.26506e+07	0.507836	4.49491e-05	0.000431281	3.91551	2.34533
EMX1	Day_0_0-NR4A2_OE	0.0123939	0.00926254	1.27398e+07	0.511416	1.37689e-24	1.92912e-22	2.83359	0.545426
SFXN5	Day_0_0-NR4A2_OE	0.0424239	0.00537199	1.26548e+07	0.508006	0.00685802	0.0310005	7.72798	6.0854
SMYD5	Day_0_0-NR4A2_OE	0.0228576	0.00558198	1.25925e+07	0.505502	0.00759176	0.0336416	3.91551	2.80505
CCT7	Day_0_0-NR4A2_OE	0.114282	0.0199778	1.31313e+07	0.527134	8.70831e-10	2.21971e-08	20.2473	14.7577
FBXO41	Day_0_0-NR4A2_OE	0.0159616	0.00429215	1.25679e+07	0.504518	0.00953344	0.0404677	2.88511	1.97133
DGUOK	Day_0_0-NR4A2_OE	0.0468394	0.0103465	1.2774e+07	0.512792	2.07653e-05	0.000217963	8.75837	6.16332
MTHFD2	Day_0_0-NR4A2_OE	0.155155	0.0244158	1.33179e+07	0.534623	4.89649e-12	1.77772e-10	27.5116	20.0873
WDR54	Day_0_0-NR4A2_OE	0.00913721	0.00221549	1.2541e+07	0.503435	0.0111887	0.0461338	1.85471	1.16098
RTKN	Day_0_0-NR4A2_OE	0.0306102	0.00428444	1.26066e+07	0.506071	0.0173953	0.0660862	5.66718	4.44133
TTC31	Day_0_0-NR4A2_OE	0.0157723	-0.000425273	1.25821e+07	0.505086	0.0129739	0.0520854	3.81247	2.77388
AUP1	Day_0_0-NR4A2_OE	0.0445398	0.0142116	1.28825e+07	0.517145	4.16488e-10	1.11627e-08	8.34621	4.90884
LOXL3	Day_0_0-NR4A2_OE	0.0131062	0.00395074	1.25576e+07	0.504101	0.010428	0.0434693	2.47295	1.65186
HK2	Day_0_0-NR4A2_OE	0.0594709	-0.000600376	1.26637e+07	0.50836	0.0249404	0.0881868	11.9526	10.1917
TACR1	Day_0_0-NR4A2_OE	7.22366e-05	-0.00251496	1.24001e+07	0.497779	0.00547355	0.0257936	0.0515198	0.490884
MRPL19	Day_0_0-NR4A2_OE	0.130803	0.0105387	1.30996e+07	0.525862	8.87909e-08	1.58292e-06	23.9567	18.5133
ENSG00000287130	Day_0_0-NR4A2_OE	0.000945898	0.000806387	1.24756e+07	0.500812	0.00687735	0.0310464	0.206079	0.038959
LRRTM4	Day_0_0-NR4A2_OE	0.268101	0.014151	1.32662e+07	0.532547	1.80117e-08	3.63648e-07	38.2277	30.2789
SUCLG1	Day_0_0-NR4A2_OE	0.0279687	0.00472284	1.25944e+07	0.505579	0.0258726	0.0909595	5.40958	4.26991
TRABD2A	Day_0_0-NR4A2_OE	0.0208085	-0.00487157	1.26003e+07	0.505815	0.0167526	0.0640644	5.2035	3.99719
TMSB10	Day_0_0-NR4A2_OE	0.100956	0.0183731	1.29675e+07	0.520557	4.04921e-07	6.37491e-06	16.2803	12.0773
TCF7L1	Day_0_0-NR4A2_OE	0.371668	0.0384193	1.37777e+07	0.553083	2.81167e-17	1.93718e-15	51.7259	39.707
ELMOD3	Day_0_0-NR4A2_OE	0.0184821	0.00104794	1.2573e+07	0.50472	0.0224498	0.0814781	3.81247	2.84401
CAPG	Day_0_0-NR4A2_OE	0.0217488	0.0093726	1.27506e+07	0.51185	1.16671e-09	2.9204e-08	4.6883	2.31417
GGCX	Day_0_0-NR4A2_OE	0.0496185	0.00787167	1.2659e+07	0.508174	0.0105647	0.0439692	8.86141	7.21521
VAMP8	Day_0_0-NR4A2_OE	0.0205644	0.00777968	1.25992e+07	0.505773	0.00135858	0.00801403	3.24575	2.0882
USP39	Day_0_0-NR4A2_OE	0.0536441	0.00790307	1.28361e+07	0.515284	4.68003e-06	5.78451e-05	10.8707	7.75284
PTCD3	Day_0_0-NR4A2_OE	0.119003	0.0220182	1.30228e+07	0.522776	3.67403e-07	5.83262e-06	19.9897	15.3187
IMMT	Day_0_0-NR4A2_OE	0.113385	0.00232237	1.29281e+07	0.518977	5.61666e-05	0.000520664	21.5353	17.4848
MRPL35	Day_0_0-NR4A2_OE	0.0301024	0.00440644	1.26277e+07	0.506919	0.00645232	0.0294166	5.77022	4.3712
KRCC1	Day_0_0-NR4A2_OE	0.0263565	0.00254696	1.26468e+07	0.507685	0.00163818	0.00936645	5.56414	3.98161
ENSG00000225420	Day_0_0-NR4A2_OE	0.0226464	0.0135721	1.28414e+07	0.515497	8.8576e-21	8.97628e-19	4.58527	1.48044
STARD7	Day_0_0-NR4A2_OE	0.129207	0.00100904	1.28452e+07	0.515648	0.00165736	0.00946624	23.8537	20.1808
CIAO1	Day_0_0-NR4A2_OE	0.0670007	0.0134166	1.29266e+07	0.518917	1.70782e-07	2.88694e-06	13.086	9.24108
SNRNP200	Day_0_0-NR4A2_OE	0.18108	0.00645459	1.29615e+07	0.520316	0.000197274	0.00154475	30.6028	25.8532
ITPRIPL1	Day_0_0-NR4A2_OE	0.0108878	0.00349012	1.25397e+07	0.503384	0.0208956	0.0766501	2.06079	1.37915
KANSL3	Day_0_0-NR4A2_OE	0.0384147	-5.34363e-05	1.26391e+07	0.507373	0.0175228	0.066462	8.29469	6.77108
FAHD2B	Day_0_0-NR4A2_OE	0.00970163	0.00485909	1.25419e+07	0.503474	0.00392806	0.019576	1.59711	0.896057
APPAT	Day_0_0-NR4A2_OE	0.0161363	-0.017091	1.22181e+07	0.490476	0.000153936	0.00124895	2.83359	4.71404
COX5B	Day_0_0-NR4A2_OE	0.0310895	0.00914003	1.27588e+07	0.512181	2.07608e-07	3.43971e-06	5.9763	3.53748
ACTR1B	Day_0_0-NR4A2_OE	0.0179655	0.00139364	1.25831e+07	0.505128	0.0101853	0.0427135	3.65791	2.62584
COA5	Day_0_0-NR4A2_OE	0.0120642	0.00369058	1.25422e+07	0.503485	0.0227253	0.082108	2.21535	1.51161
MGAT4A	Day_0_0-NR4A2_OE	0.0184143	0.00426306	1.26416e+07	0.507476	5.97099e-05	0.000549121	3.70943	2.19729
TSGA10	Day_0_0-NR4A2_OE	0.0375915	0.00763651	1.2688e+07	0.509337	0.000405729	0.00288095	6.59454	4.69067
TXNDC9	Day_0_0-NR4A2_OE	0.0312867	0.000654613	1.26199e+07	0.506605	0.015208	0.0592206	6.43998	5.08805
EIF5B	Day_0_0-NR4A2_OE	0.36708	0.0253878	1.35344e+07	0.543315	6.12486e-12	2.17453e-10	50.9016	40.4005
REV1	Day_0_0-NR4A2_OE	0.0834424	0.0101	1.29275e+07	0.518951	2.3118e-06	3.06031e-05	15.7651	11.7812
ENSG00000273306	Day_0_0-NR4A2_OE	0.0010785	0.000415562	1.24797e+07	0.500976	0.0292917	0.0999342	0.309119	0.109085
AFF3	Day_0_0-NR4A2_OE	0.0239545	0.0030487	1.2671e+07	0.508655	8.10256e-05	0.000713408	4.89438	3.1323
RPL31	Day_0_0-NR4A2_OE	0.246778	0.0554214	1.37982e+07	0.553904	2.48092e-22	2.94272e-20	37.4034	26.2428
TBC1D8	Day_0_0-NR4A2_OE	0.0720015	0.0156586	1.30031e+07	0.521987	9.85717e-10	2.49126e-08	13.4982	9.03849
RNF149	Day_0_0-NR4A2_OE	0.0797471	0.00724478	1.28229e+07	0.514752	0.000198147	0.00154984	14.6316	11.5708
MRPS9	Day_0_0-NR4A2_OE	0.0669943	-0.000163079	1.27181e+07	0.510548	0.00578112	0.026945	12.983	10.7215
UXS1	Day_0_0-NR4A2_OE	0.065443	-0.00351073	1.26694e+07	0.508592	0.0236272	0.0845189	12.5193	10.6046
GCC2	Day_0_0-NR4A2_OE	0.178452	0.00323935	1.29331e+07	0.519178	0.000297985	0.00220906	28.2329	23.8741
SOWAHC	Day_0_0-NR4A2_OE	0.0296089	0.00306537	1.26797e+07	0.509004	0.000507636	0.00348141	6.33694	4.50366
BUB1	Day_0_0-NR4A2_OE	0.0943448	-0.00468056	1.27548e+07	0.512018	0.00590661	0.0274258	17.3622	14.6252
ACOXL	Day_0_0-NR4A2_OE	0.00858065	-0.0152309	1.2254e+07	0.491917	0.000201475	0.00157319	1.90623	3.50631
MIR4435-2HG	Day_0_0-NR4A2_OE	0.0364565	-0.00227509	1.26537e+07	0.507959	0.00753918	0.0334654	7.83101	6.16332
ANAPC1	Day_0_0-NR4A2_OE	0.0794879	0.00757729	1.28789e+07	0.517001	2.63597e-05	0.000270411	15.6105	12.0773
ZC3H8	Day_0_0-NR4A2_OE	0.0278366	0.00237143	1.2607e+07	0.506085	0.0101022	0.0424591	4.99742	3.76344
ZC3H6	Day_0_0-NR4A2_OE	0.0759924	0.0163139	1.29976e+07	0.521764	2.91056e-09	6.72134e-08	13.8588	9.45925
POLR1B	Day_0_0-NR4A2_OE	0.0431486	0.00145609	1.26602e+07	0.508222	0.0102508	0.0429105	8.91293	7.23859
CKAP2L	Day_0_0-NR4A2_OE	0.0524416	0.0100291	1.29892e+07	0.52143	1.32315e-11	4.47683e-10	11.0768	6.70874
XIAPP3	Day_0_0-NR4A2_OE	0.000523472	0.000380228	1.24756e+07	0.500812	0.0068995	0.0310954	0.206079	0.038959
DDX18	Day_0_0-NR4A2_OE	0.221652	0.0473187	1.37142e+07	0.550533	1.88717e-20	1.85833e-18	35.6002	25.0117
LINC01956	Day_0_0-NR4A2_OE	0.00194526	0.00179218	1.24712e+07	0.500632	0.00995245	0.0419139	0.15456	0.0233754
STEAP3	Day_0_0-NR4A2_OE	0.0187489	0.00642669	1.2701e+07	0.509858	4.71697e-08	8.85534e-07	3.96703	1.98691
DBI	Day_0_0-NR4A2_OE	0.0206347	0.000650684	1.25932e+07	0.505531	0.0149754	0.0584784	4.58527	3.46735
PTPN4	Day_0_0-NR4A2_OE	0.123023	-0.00484256	1.27702e+07	0.512638	0.00865514	0.0373522	21.5353	18.6302
TFCP2L1	Day_0_0-NR4A2_OE	0.0188674	0.00902467	1.26159e+07	0.506441	0.000113945	0.000960709	3.03967	1.74536
TSN	Day_0_0-NR4A2_OE	0.0764618	0.00571426	1.28682e+07	0.516571	3.74348e-05	0.000367241	15.3529	11.9059
GYPC	Day_0_0-NR4A2_OE	0.0194428	0.00645209	1.26268e+07	0.50688	0.000352677	0.00254687	3.76095	2.38429
ERCC3	Day_0_0-NR4A2_OE	0.0441353	0.00332128	1.26781e+07	0.508939	0.00404462	0.0200464	8.60381	6.75549
IWS1	Day_0_0-NR4A2_OE	0.155266	0.000547475	1.30721e+07	0.524758	1.8462e-06	2.49459e-05	27.9753	22.3547
POLR2D	Day_0_0-NR4A2_OE	0.0541458	-0.000937167	1.27836e+07	0.513174	0.000264123	0.00198911	12.1072	9.34237
SAP130	Day_0_0-NR4A2_OE	0.0667226	-0.00115153	1.27213e+07	0.510674	0.00609059	0.0281112	13.4467	11.1812
HS6ST1	Day_0_0-NR4A2_OE	0.0707897	0.0076127	1.26867e+07	0.509284	0.0138223	0.0548791	12.3648	10.441
SMPD4	Day_0_0-NR4A2_OE	0.0396302	0.00186316	1.26928e+07	0.509532	0.00183924	0.0103466	8.50077	6.49836
MZT2B	Day_0_0-NR4A2_OE	0.0268631	0.00410406	1.26471e+07	0.507697	0.000945441	0.00592526	5.15198	3.59202
IMP4	Day_0_0-NR4A2_OE	0.0245933	0.00597538	1.26833e+07	0.509151	8.82909e-05	0.000766068	5.40958	3.57644
ARHGEF4	Day_0_0-NR4A2_OE	0.0215686	0.00482694	1.26417e+07	0.50748	0.000201643	0.00157365	4.12159	2.61025
PLEKHB2	Day_0_0-NR4A2_OE	0.0790472	0.00452321	1.28325e+07	0.515139	0.000195829	0.00153645	15.456	12.2643
MZT2A	Day_0_0-NR4A2_OE	0.0247248	0.00489527	1.27118e+07	0.510294	2.58516e-06	3.38569e-05	5.15198	3.06997
SMPD4BP.1	Day_0_0-NR4A2_OE	0.00404572	0.00142859	1.25143e+07	0.502364	0.00412496	0.0203721	0.875837	0.397382
TMEM163	Day_0_0-NR4A2_OE	0.0114914	0.00415024	1.25377e+07	0.503305	0.0176998	0.0670115	1.90623	1.2389
ZRANB3	Day_0_0-NR4A2_OE	0.118847	0.00994403	1.28181e+07	0.514562	0.00137217	0.0080805	19.2684	16.1368
R3HDM1	Day_0_0-NR4A2_OE	0.191695	0.0152893	1.30499e+07	0.523867	9.70576e-06	0.000110238	30.1391	24.9649
UBXN4	Day_0_0-NR4A2_OE	0.176701	0.00543741	1.2999e+07	0.521821	4.11885e-05	0.000399931	29.0572	24.0299
DARS1	Day_0_0-NR4A2_OE	0.116112	-0.000384684	1.28959e+07	0.517684	0.000189591	0.00149298	21.6899	17.7575
NXPH2	Day_0_0-NR4A2_OE	0.00554836	-0.00579173	1.23377e+07	0.495276	0.00346847	0.0175586	0.978877	1.91678
LRP1B	Day_0_0-NR4A2_OE	0.028636	0.00625134	1.26664e+07	0.508471	0.000109337	0.000926434	4.84286	3.11672
ZEB2	Day_0_0-NR4A2_OE	0.000786118	-0.011394	1.22731e+07	0.492684	3.86202e-07	6.10321e-06	0.15456	1.6129
LYPD6	Day_0_0-NR4A2_OE	0.0202774	0.000712141	1.26193e+07	0.50658	0.00294663	0.0153286	4.58527	3.24139
MMADHC	Day_0_0-NR4A2_OE	0.0554697	0.00347478	1.28096e+07	0.514218	6.18011e-05	0.000565611	11.8496	8.96057
LINC01818	Day_0_0-NR4A2_OE	0.00155382	0.000643984	1.24826e+07	0.501093	0.00808553	0.0353346	0.309119	0.0857098
RND3	Day_0_0-NR4A2_OE	0.105604	0.0546572	1.36655e+07	0.548578	1.21479e-40	5.07197e-38	18.238	8.60994
ENSG00000222031	Day_0_0-NR4A2_OE	0.000401643	0.000215812	1.24702e+07	0.500593	0.0251977	0.088856	0.15456	0.0311672
ARL5A	Day_0_0-NR4A2_OE	0.0745209	-0.00514465	1.27048e+07	0.510013	0.0143409	0.0565189	14.7862	12.5682
CACNB4	Day_0_0-NR4A2_OE	0.0205137	0.0086469	1.26164e+07	0.506464	0.000227912	0.00175116	3.24575	1.94795
PRPF40A	Day_0_0-NR4A2_OE	0.332335	-0.000242126	1.31596e+07	0.528268	6.83123e-06	8.09357e-05	47.8104	40.4239
LINC01876	Day_0_0-NR4A2_OE	0.213469	0.012977	1.32048e+07	0.530084	2.58477e-08	5.05713e-07	31.7362	24.8481
NR4A2	Day_0_0-NR4A2_OE	0.140741	0.0668261	1.42986e+07	0.573991	7.69855e-88	1.46104e-84	23.6991	8.38398
PKP4	Day_0_0-NR4A2_OE	0.173593	0.000182473	1.28854e+07	0.517262	0.001266	0.00755539	28.6965	24.5753
PKP4-AS1	Day_0_0-NR4A2_OE	0.0327095	0.00712457	1.26765e+07	0.508876	0.000732188	0.00477214	6.43998	4.6595
BAZ2B	Day_0_0-NR4A2_OE	0.16776	-0.0669952	1.19696e+07	0.480497	0.000587802	0.00394565	27.6146	29.9205
GCA	Day_0_0-NR4A2_OE	0.0324806	0.00136293	1.26728e+07	0.508726	0.00167492	0.00955085	7.05822	5.25947
GRB14	Day_0_0-NR4A2_OE	0.0350946	0.00736843	1.27659e+07	0.512463	1.39786e-06	1.94804e-05	6.90366	4.38679
SCN9A	Day_0_0-NR4A2_OE	0.028121	0.00261821	1.25969e+07	0.50568	0.0208062	0.0764296	5.25502	4.09849
STK39	Day_0_0-NR4A2_OE	0.0648362	-0.000603558	1.26988e+07	0.509769	0.0106657	0.0443365	12.8284	10.7761
SPC25	Day_0_0-NR4A2_OE	0.0337773	-0.00136274	1.26879e+07	0.509333	0.00141057	0.00826237	7.83101	5.87502
LRP2	Day_0_0-NR4A2_OE	0.00703402	-0.00224162	1.23466e+07	0.495632	0.00137346	0.00808586	0.515198	1.38694
FASTKD1	Day_0_0-NR4A2_OE	0.0847649	0.01258	1.29973e+07	0.521753	4.04238e-08	7.6563e-07	15.9196	11.3682
PPIG	Day_0_0-NR4A2_OE	0.266729	0.0176864	1.3364e+07	0.536476	7.51154e-10	1.93355e-08	41.0098	32.7645
KLHL23	Day_0_0-NR4A2_OE	0.13782	-0.00403162	1.29082e+07	0.518178	0.000293636	0.00218079	24.9356	20.5859
SSB	Day_0_0-NR4A2_OE	0.20661	0.00275585	1.31549e+07	0.52808	4.9745e-07	7.67537e-06	33.9516	27.4271
METTL5	Day_0_0-NR4A2_OE	0.0819564	0.000720886	1.27694e+07	0.512604	0.00267238	0.0141237	15.9196	13.3162
SP5	Day_0_0-NR4A2_OE	0.000213379	-0.00348952	1.2402e+07	0.497857	0.00648062	0.0295327	0.0515198	0.4753
GAD1	Day_0_0-NR4A2_OE	0.00282125	-0.00468989	1.23469e+07	0.495646	0.000162439	0.00130764	0.15456	1.02073
GORASP2	Day_0_0-NR4A2_OE	0.0692508	0.00239499	1.27555e+07	0.512047	0.00183814	0.0103431	13.5497	10.9787
METTL8	Day_0_0-NR4A2_OE	0.118745	0.0286444	1.33673e+07	0.536607	3.89444e-17	2.66558e-15	21.3292	13.8772
DCAF17	Day_0_0-NR4A2_OE	0.0450556	-0.00033034	1.2679e+07	0.508978	0.00664092	0.0301579	9.63421	7.75284
DYNC1I2	Day_0_0-NR4A2_OE	0.107989	0.00228016	1.28221e+07	0.514719	0.00135803	0.00801309	19.7321	16.5264
SLC25A12	Day_0_0-NR4A2_OE	0.0447948	-0.00212669	1.26741e+07	0.508781	0.00779017	0.0343314	9.58269	7.71388
HAT1	Day_0_0-NR4A2_OE	0.0624637	0.0133936	1.28909e+07	0.517481	2.93617e-07	4.74791e-06	11.6435	8.0801
PDK1	Day_0_0-NR4A2_OE	0.0227328	-0.00909525	1.22567e+07	0.492023	0.00226321	0.0123392	3.45183	5.0413
MAP3K20	Day_0_0-NR4A2_OE	0.0829566	0.0129054	1.31623e+07	0.528378	5.34175e-13	2.18656e-11	16.8985	10.9787
CDCA7	Day_0_0-NR4A2_OE	0.0671045	0.0146478	1.28224e+07	0.514733	2.35638e-05	0.000244857	11.5404	8.57878
ATP5MC3	Day_0_0-NR4A2_OE	0.0684504	0.00884183	1.29353e+07	0.519267	2.15318e-07	3.56179e-06	13.8073	9.81767
ENSG00000289349	Day_0_0-NR4A2_OE	0.0858937	0.00117042	1.26843e+07	0.509188	0.0201162	0.0745377	13.7558	11.6176
LNPK	Day_0_0-NR4A2_OE	0.0496629	0.0107051	1.27913e+07	0.513484	1.23053e-05	0.000136279	9.22205	6.52174
MTX2	Day_0_0-NR4A2_OE	0.0663288	0.0106293	1.29873e+07	0.521354	3.87973e-09	8.75602e-08	13.6528	9.20991
ENSG00000236501	Day_0_0-NR4A2_OE	0.000606578	0.000502892	1.24756e+07	0.500812	0.00688012	0.0310464	0.206079	0.038959
HNRNPA3	Day_0_0-NR4A2_OE	0.531569	0.0548231	1.37022e+07	0.55005	5.19428e-14	2.43129e-12	62.9572	51.2077
IFT70B	Day_0_0-NR4A2_OE	0.000448945	-0.00302	1.23958e+07	0.497608	0.00604183	0.0278985	0.10304	0.576593
PDE11A-AS1	Day_0_0-NR4A2_OE	0.00208499	0.00203756	1.24721e+07	0.500671	0.00272434	0.0143511	0.15456	0.0155836
FRZB	Day_0_0-NR4A2_OE	0.000688793	-0.00731238	1.23207e+07	0.494594	1.90036e-05	0.000201278	0.15456	1.2311
ENSG00000287621	Day_0_0-NR4A2_OE	0.0136965	0.00313281	1.25685e+07	0.50454	0.00832017	0.0361632	2.83359	1.91678
ZC3H15	Day_0_0-NR4A2_OE	0.0950543	0.00157131	1.2882e+07	0.517127	8.87274e-05	0.000769536	18.1865	14.5395
ENSG00000227227	Day_0_0-NR4A2_OE	0.0122071	-0.0096044	1.23028e+07	0.493873	0.00788024	0.0346551	2.67903	3.88032
FAM171B	Day_0_0-NR4A2_OE	0.0393739	0.000156516	1.26711e+07	0.508658	0.00451094	0.0219409	8.24317	6.47499
CALCRL	Day_0_0-NR4A2_OE	0.00237918	-0.00362876	1.23958e+07	0.497609	0.0248324	0.0879112	0.360639	0.833723
LINC01090	Day_0_0-NR4A2_OE	0.108202	-0.0106815	1.27142e+07	0.510391	0.0207701	0.0763643	18.238	15.7317
GULP1	Day_0_0-NR4A2_OE	0.29916	0.0105414	1.31579e+07	0.528201	2.53455e-06	3.32567e-05	41.2159	34.1826
WDR75	Day_0_0-NR4A2_OE	0.0668964	-0.00153801	1.26973e+07	0.50971	0.0128619	0.0517053	13.3436	11.2903
OSGEPL1	Day_0_0-NR4A2_OE	0.0165282	0.00526771	1.26617e+07	0.50828	4.78479e-06	5.90699e-05	3.70943	2.04145
HIBCH	Day_0_0-NR4A2_OE	0.0800902	0.00765853	1.29635e+07	0.520397	1.90898e-07	3.18814e-06	15.3529	11.0877
NAB1	Day_0_0-NR4A2_OE	0.0605857	-0.00382884	1.27547e+07	0.512016	0.00134515	0.00795959	12.7769	10.2073
ENSG00000228509	Day_0_0-NR4A2_OE	0.0113173	0.0017934	1.26185e+07	0.506548	9.7849e-05	0.000839314	3.09119	1.76874
GLS	Day_0_0-NR4A2_OE	0.186973	0.024478	1.33818e+07	0.53719	2.07612e-12	8.04102e-11	31.0665	23.2819
STAT1	Day_0_0-NR4A2_OE	0.134013	-0.000571108	1.29373e+07	0.519345	9.21442e-05	0.000795535	24.1628	19.799
SLC39A10	Day_0_0-NR4A2_OE	0.216434	0.0182732	1.33065e+07	0.534166	9.12068e-10	2.31916e-08	34.6213	27.2168
CCDC150	Day_0_0-NR4A2_OE	0.0662051	0.0067225	1.27998e+07	0.513824	0.00012356	0.00103137	12.1072	9.27225
SF3B1	Day_0_0-NR4A2_OE	0.306739	0.00399374	1.31492e+07	0.527853	6.71552e-06	7.97458e-05	45.492	38.1409
HSPD1	Day_0_0-NR4A2_OE	0.802422	0.1073	1.40619e+07	0.564492	4.87636e-21	5.13452e-19	75.5796	61.2514
MOB4	Day_0_0-NR4A2_OE	0.0551175	-0.00465527	1.26772e+07	0.508904	0.0144799	0.0570131	11.5404	9.63846
ENSG00000222017	Day_0_0-NR4A2_OE	0.0383	0.00726191	1.27234e+07	0.510759	7.01803e-05	0.00063123	7.10974	4.91663
SATB2	Day_0_0-NR4A2_OE	0.0691364	0.0221111	1.31401e+07	0.527484	5.06952e-17	3.41391e-15	12.6739	7.11392
FTCDNL1	Day_0_0-NR4A2_OE	0.00777507	0.00307099	1.25194e+07	0.502571	0.0287537	0.0986301	1.39104	0.872682
ENSG00000232732	Day_0_0-NR4A2_OE	0.00316937	0.000486522	1.25142e+07	0.502363	0.00415235	0.0204928	0.875837	0.397382
C2orf69	Day_0_0-NR4A2_OE	0.0564418	-0.002098	1.27593e+07	0.512198	0.000821247	0.00524292	12.1587	9.57613
TYW5	Day_0_0-NR4A2_OE	0.0301385	-3.02658e-05	1.26078e+07	0.506116	0.0229512	0.08258	6.2339	4.97117
SPATS2L	Day_0_0-NR4A2_OE	0.220082	0.0332264	1.35354e+07	0.543354	2.12398e-15	1.16993e-13	34.4668	25.3779
SGO2	Day_0_0-NR4A2_OE	0.124268	0.0165315	1.31439e+07	0.527639	1.18209e-09	2.95184e-08	21.5353	15.7317
PPIL3	Day_0_0-NR4A2_OE	0.0227829	0.0113863	1.26202e+07	0.506616	0.000212435	0.00164495	3.34879	2.02587
TRAK2	Day_0_0-NR4A2_OE	0.024399	-0.0121756	1.22927e+07	0.49347	0.0235526	0.0843223	4.84286	6.12436
CDK15	Day_0_0-NR4A2_OE	0	-0.00168668	1.24111e+07	0.498223	0.00810048	0.0353778	0	0.350631
FZD7	Day_0_0-NR4A2_OE	0.0907789	0.0133244	1.29382e+07	0.51938	1.33589e-06	1.8742e-05	15.7135	11.7656
SUMO1	Day_0_0-NR4A2_OE	0.0925231	0.0108163	1.29698e+07	0.520652	1.18249e-06	1.67929e-05	17.7743	13.511
NOP58	Day_0_0-NR4A2_OE	0.148572	0.00327796	1.2915e+07	0.518451	0.000289982	0.00216048	25.5023	21.4041
WDR12	Day_0_0-NR4A2_OE	0.0893667	0.00755108	1.30113e+07	0.522316	1.0402e-07	1.83561e-06	17.7228	13.0279
ABI2	Day_0_0-NR4A2_OE	0.196644	0.00118813	1.29473e+07	0.519745	0.000392443	0.00280474	32.2514	27.4194
INO80D	Day_0_0-NR4A2_OE	0.159666	0.00472477	1.28709e+07	0.516678	0.00143154	0.00837346	26.7903	23.0871
NDUFS1	Day_0_0-NR4A2_OE	0.142399	-0.00583695	1.28611e+07	0.516287	0.00143415	0.00838639	25.5538	21.63
EEF1B2	Day_0_0-NR4A2_OE	0.107489	0.0240478	1.32339e+07	0.53125	3.17595e-13	1.33135e-11	19.8867	13.5344
CMKLR2-AS	Day_0_0-NR4A2_OE	0.00164854	0.000711195	1.24896e+07	0.501374	0.00603999	0.0278985	0.412159	0.132461
ADAM23	Day_0_0-NR4A2_OE	0.0834195	0.0084419	1.29695e+07	0.520639	3.14779e-07	5.05486e-06	16.1772	11.9137
FASTKD2	Day_0_0-NR4A2_OE	0.0546941	0.00933261	1.27107e+07	0.510249	0.00210436	0.0115973	9.94333	7.86193
ENSG00000229321	Day_0_0-NR4A2_OE	0.0188827	-0.00176365	1.25897e+07	0.505392	0.0141616	0.0559912	4.32767	3.22581
CCNYL1	Day_0_0-NR4A2_OE	0.0611856	0.0003111	1.27282e+07	0.510952	0.00344766	0.0174735	12.5708	10.2151
FZD5	Day_0_0-NR4A2_OE	0.0358458	-0.0211603	1.20184e+07	0.482458	6.86319e-07	1.02928e-05	6.2339	9.70079
PLEKHM3	Day_0_0-NR4A2_OE	0.0147785	-0.0178986	1.22381e+07	0.491279	0.00089827	0.00567392	3.40031	5.11142
PIKFYVE	Day_0_0-NR4A2_OE	0.149566	-0.0129525	1.28379e+07	0.515354	0.00373962	0.0187529	27.8207	23.8429
ENSG00000289113	Day_0_0-NR4A2_OE	0.0349996	0.0127972	1.27905e+07	0.513454	3.20311e-08	6.18577e-07	6.4915	3.81019
MAP2	Day_0_0-NR4A2_OE	0.00666705	-0.0110594	1.22771e+07	0.492842	7.8659e-05	0.000695209	1.0304	2.45442
LANCL1	Day_0_0-NR4A2_OE	0.0506324	-0.00238738	1.26467e+07	0.507678	0.0278193	0.0960934	10.407	8.78915
ERBB4	Day_0_0-NR4A2_OE	0.0317883	0.00510337	1.27436e+07	0.511569	1.18112e-06	1.67918e-05	6.02782	3.66994
ENSG00000273118	Day_0_0-NR4A2_OE	0.000285001	-0.00428123	1.23967e+07	0.497646	0.00651764	0.0296755	0.10304	0.568802
SPAG16	Day_0_0-NR4A2_OE	0.0455943	0.00075886	1.26999e+07	0.509813	0.00163855	0.00936645	8.80989	6.76329
BARD1	Day_0_0-NR4A2_OE	0.0842119	-0.00028091	1.27904e+07	0.513449	0.00137485	0.00808945	16.2287	13.324
ATIC	Day_0_0-NR4A2_OE	0.0851544	0.00760604	1.28763e+07	0.516897	3.18556e-05	0.000318647	15.662	12.2098
ENSG00000237525	Day_0_0-NR4A2_OE	0.00441024	0.00197951	1.25393e+07	0.50337	2.89444e-05	0.000292524	1.0304	0.350631
LINC00607	Day_0_0-NR4A2_OE	0.00417391	0.0013129	1.25097e+07	0.502182	0.019896	0.0738792	0.978877	0.537634
MREG	Day_0_0-NR4A2_OE	0.030005	0.00082363	1.26618e+07	0.508287	0.00269697	0.0142393	6.90366	5.21272
XRCC5	Day_0_0-NR4A2_OE	0.536378	0.010315	1.31815e+07	0.529148	1.40011e-05	0.00015287	64.3998	53.9738
RPL37A	Day_0_0-NR4A2_OE	0.271375	0.0808679	1.42269e+07	0.571114	2.1256e-37	7.52102e-35	40.3916	26.1025
ARPC2	Day_0_0-NR4A2_OE	0.155364	0.024561	1.34189e+07	0.538678	6.9106e-15	3.57093e-13	27.6662	19.5185
AAMP	Day_0_0-NR4A2_OE	0.0356613	0.00381114	1.27614e+07	0.512286	1.65821e-05	0.000178253	7.98557	5.49322
PNKD	Day_0_0-NR4A2_OE	0.0226904	0.00490789	1.26597e+07	0.508201	0.000185316	0.00146153	4.79134	3.1401
TTLL4	Day_0_0-NR4A2_OE	0.0467639	0.000383859	1.26725e+07	0.508717	0.0102308	0.0428696	10.0979	8.22035
RETREG2	Day_0_0-NR4A2_OE	0.0212709	0.00225393	1.25782e+07	0.504929	0.0288014	0.0987612	4.43071	3.4206
TUBA4A	Day_0_0-NR4A2_OE	0.0168711	0.00675548	1.26412e+07	0.507457	9.44686e-06	0.000107473	3.24575	1.75316
DNPEP	Day_0_0-NR4A2_OE	0.0233825	0.00423066	1.26541e+07	0.507978	0.000482164	0.00333276	5.04894	3.44398
SPEG	Day_0_0-NR4A2_OE	0.0169555	0.00520684	1.2581e+07	0.505043	0.00348249	0.0176158	2.93663	1.91678
GMPPA	Day_0_0-NR4A2_OE	0.00795425	0.00227156	1.25499e+07	0.503795	0.0032869	0.0168179	1.80319	1.03631
CHPF	Day_0_0-NR4A2_OE	0.0261319	0.00922846	1.27292e+07	0.510992	1.0996e-07	1.93226e-06	4.89438	2.68817
OBSL1	Day_0_0-NR4A2_OE	0.0483779	0.00264803	1.27201e+07	0.510627	0.00126251	0.00754108	9.84029	7.65155
LINC02832	Day_0_0-NR4A2_OE	0.00365807	0.00338424	1.24737e+07	0.500734	0.0270187	0.0941796	0.206079	0.0545426
ENSG00000224819	Day_0_0-NR4A2_OE	0.000986789	0.000698163	1.24746e+07	0.500773	0.0146734	0.0575795	0.206079	0.0467508
CCDC140	Day_0_0-NR4A2_OE	0.000336645	0.000336645	1.24612e+07	0.500234	0.0195585	0.0727685	0.0515198	0
ACSL3	Day_0_0-NR4A2_OE	0.197089	-0.00500893	1.2976e+07	0.520898	0.000183129	0.0014492	32.7666	27.6141
AP1S3	Day_0_0-NR4A2_OE	0.0827992	0.0317463	1.33968e+07	0.537791	3.7539e-28	6.53054e-26	15.3014	7.69051
IRS1	Day_0_0-NR4A2_OE	0.0458825	0.0109368	1.27842e+07	0.513198	1.52385e-05	0.000165171	9.01597	6.37369
RHBDD1	Day_0_0-NR4A2_OE	0.0312755	0.0011583	1.26086e+07	0.506148	0.0223347	0.0811451	6.2339	4.97896
PID1	Day_0_0-NR4A2_OE	0.0071156	0.00468387	1.25231e+07	0.502719	0.00265505	0.014057	1.0304	0.483092
FBXO36	Day_0_0-NR4A2_OE	0.0138085	-0.000199279	1.25611e+07	0.504243	0.0269437	0.0940002	3.29727	2.43104
SP140L	Day_0_0-NR4A2_OE	0.000684853	-0.00309684	1.24028e+07	0.497887	0.0210318	0.0770686	0.206079	0.623344
SP100	Day_0_0-NR4A2_OE	0.000215142	-0.00335914	1.23909e+07	0.497411	0.00398763	0.0198063	0.10304	0.615552
ENSG00000235419	Day_0_0-NR4A2_OE	0.00117086	0.000782006	1.24737e+07	0.500734	0.027136	0.0944286	0.206079	0.0545426
CAB39	Day_0_0-NR4A2_OE	0.098727	0.000590243	1.2839e+07	0.515401	0.000551511	0.00373931	18.7017	15.3109
ITM2C	Day_0_0-NR4A2_OE	0.101349	0.0174853	1.30583e+07	0.524202	1.36649e-08	2.81607e-07	18.4956	13.511
PSMD1	Day_0_0-NR4A2_OE	0.240449	0.0273518	1.33908e+07	0.537549	4.82235e-11	1.50257e-09	37.5064	29.0634
B3GNT7	Day_0_0-NR4A2_OE	0.0480745	0.0019516	1.26956e+07	0.509643	0.00414072	0.020445	10.0464	8.03335
NCL	Day_0_0-NR4A2_OE	0.919084	0.00335763	12834060	0.515201	0.0288548	0.0988956	79.9588	71.1236
LINC00471	Day_0_0-NR4A2_OE	0.00278693	0.00106352	1.24934e+07	0.501524	0.0215938	0.0788787	0.566718	0.257129
COPS7B	Day_0_0-NR4A2_OE	0.0315972	0.00183594	1.26218e+07	0.506679	0.0157207	0.0608991	6.64606	5.26726
ENSG00000261096	Day_0_0-NR4A2_OE	0.00142951	0.000653315	1.24995e+07	0.501772	0.00122882	0.00739702	0.515198	0.155836
ECEL1	Day_0_0-NR4A2_OE	0.0200785	0.0155279	1.28488e+07	0.515794	7.8801e-29	1.44303e-26	4.12159	0.958392
EIF4E2	Day_0_0-NR4A2_OE	0.0634037	0.000571049	1.2764e+07	0.512389	0.00105301	0.00648071	13.0345	10.4176
GIGYF2	Day_0_0-NR4A2_OE	0.128031	-0.00851654	1.275e+07	0.511827	0.0175856	0.0666759	23.287	20.3522
SNORC	Day_0_0-NR4A2_OE	0.00522782	0.000954708	1.25124e+07	0.502287	0.0275051	0.0953014	1.13344	0.670095
INPP5D	Day_0_0-NR4A2_OE	0.0217766	0.0114202	1.27442e+07	0.511595	3.30228e-11	1.0541e-09	4.12159	1.79991
DGKD	Day_0_0-NR4A2_OE	0.0323657	-0.000730511	1.27078e+07	0.510133	0.000373877	0.00268677	7.62494	5.52439
USP40	Day_0_0-NR4A2_OE	0.0327558	0.00316927	1.25987e+07	0.505752	0.029151	0.0996326	5.92478	4.77638
HJURP	Day_0_0-NR4A2_OE	0.0785997	0.0250687	1.31675e+07	0.528586	3.7063e-15	1.98902e-13	14.8377	9.09303
ARL4C	Day_0_0-NR4A2_OE	0.022856	-0.0144113	1.22031e+07	0.48987	0.000284256	0.00212237	3.81247	5.82048
ENSG00000235726	Day_0_0-NR4A2_OE	0.0282111	0.00660003	1.27131e+07	0.510345	8.83425e-06	0.000101165	5.61566	3.52189
AGAP1	Day_0_0-NR4A2_OE	0.28601	0.0248422	1.33905e+07	0.537537	2.32866e-10	6.56048e-09	40.9067	32.7022
GBX2	Day_0_0-NR4A2_OE	0.03306	0.0178254	1.29037e+07	0.517995	5.10035e-17	3.4184e-15	6.33694	2.73492
GBX2-AS1	Day_0_0-NR4A2_OE	0.0613155	0.0114062	1.29246e+07	0.518836	1.00083e-08	2.1147e-07	11.2313	7.38663
COPS8-DT	Day_0_0-NR4A2_OE	0.0158011	0.00303102	1.26616e+07	0.508278	4.65434e-06	5.76299e-05	3.70943	2.03366
COPS8	Day_0_0-NR4A2_OE	0.0270405	0.000169713	1.26123e+07	0.506298	0.0132177	0.0529114	5.66718	4.39458
RAB17	Day_0_0-NR4A2_OE	0.020008	0.00536286	1.27417e+07	0.511494	9.15638e-09	1.94454e-07	4.79134	2.47
LRRFIP1	Day_0_0-NR4A2_OE	0.168803	0.000599522	1.29344e+07	0.519228	0.000298559	0.00221175	28.3359	24.0689
RBM44	Day_0_0-NR4A2_OE	0.00630897	0.00200587	1.25372e+07	0.503284	0.00361186	0.0181689	1.44256	0.77918
ENSG00000288857	Day_0_0-NR4A2_OE	0.0132825	0.00471261	1.25515e+07	0.503856	0.00893468	0.0382599	2.16383	1.38694
HES6	Day_0_0-NR4A2_OE	0.0427455	0.012676	1.29805e+07	0.521077	9.35948e-14	4.16607e-12	9.42813	5.15817
ASB1	Day_0_0-NR4A2_OE	0.0236806	0.00713226	1.26316e+07	0.507075	0.00113926	0.00692984	4.53375	3.10893
HDAC4	Day_0_0-NR4A2_OE	0.0644886	-0.00262203	1.27361e+07	0.511267	0.00330461	0.0168962	13.2406	10.7839
NDUFA10	Day_0_0-NR4A2_OE	0.0712469	0.00618587	1.28288e+07	0.514989	0.000107935	0.00091707	14.0134	10.9397
GPC1	Day_0_0-NR4A2_OE	0.0322812	0.00577704	1.27076e+07	0.510123	8.77767e-05	0.000762558	6.4915	4.44133
ANKMY1	Day_0_0-NR4A2_OE	0.00447403	-0.00647866	1.2343e+07	0.495489	0.00422456	0.0208098	0.927357	1.82328
CAPN10	Day_0_0-NR4A2_OE	0.0195954	0.00311192	1.26356e+07	0.507236	0.000447041	0.00312017	4.22463	2.7583
KIF1A	Day_0_0-NR4A2_OE	0.181651	0.0685364	1.39737e+07	0.560951	3.53288e-36	1.10078e-33	30.0361	17.7965
MTERF4	Day_0_0-NR4A2_OE	0.019684	-0.00176402	1.25798e+07	0.504994	0.0264898	0.0928167	4.43071	3.40502
PASK	Day_0_0-NR4A2_OE	0.0346992	0.0082115	1.26791e+07	0.508982	0.000690762	0.00453304	6.54302	4.72962
PPP1R7	Day_0_0-NR4A2_OE	0.0352465	0.00663903	1.26993e+07	0.509793	0.000293648	0.00218079	6.90366	4.94
SEPTIN2	Day_0_0-NR4A2_OE	0.281294	-0.00282745	1.30425e+07	0.523569	0.000118471	0.000992859	43.1221	36.9098
STK25	Day_0_0-NR4A2_OE	0.0665421	0.01184	1.29685e+07	0.520597	1.16042e-08	2.41524e-07	13.3436	9.14758
BOK-AS1	Day_0_0-NR4A2_OE	0.000974746	0.000705253	1.24772e+07	0.500875	0.0240627	0.0857223	0.257599	0.077918
THAP4	Day_0_0-NR4A2_OE	0.0307207	0.00357388	1.26689e+07	0.50857	0.00123253	0.0074108	6.4915	4.76079
ATG4B	Day_0_0-NR4A2_OE	0.0587043	0.00990742	1.28998e+07	0.517841	7.99491e-08	1.43633e-06	11.2313	7.61259
DTYMK	Day_0_0-NR4A2_OE	0.0417678	0.00641253	1.27945e+07	0.513613	3.21977e-06	4.12874e-05	8.50077	5.77373
ING5	Day_0_0-NR4A2_OE	0.040555	0.00196678	1.26953e+07	0.509629	0.00142113	0.00831953	8.29469	6.30357
D2HGDH	Day_0_0-NR4A2_OE	0.0233692	0.0077059	1.26534e+07	0.507949	0.000127432	0.00106029	4.37919	2.78167
LRRN1	Day_0_0-NR4A2_OE	0.161459	-0.0516467	1.2137e+07	0.487217	0.0210673	0.0771853	26.8934	27.7622
ARL8B	Day_0_0-NR4A2_OE	0.0467798	0.0018356	1.26754e+07	0.508832	0.00561386	0.0263418	9.01597	7.14508
EDEM1	Day_0_0-NR4A2_OE	0.0216554	0.0016053	1.25878e+07	0.505314	0.022687	0.0820469	4.73982	3.66994
SSUH2	Day_0_0-NR4A2_OE	0.00204017	-8.47521e-05	1.24948e+07	0.501583	0.025154	0.0887618	0.618238	0.296089
RAD18	Day_0_0-NR4A2_OE	0.0564175	0.00392525	1.27578e+07	0.51214	0.000575195	0.00388224	11.3859	8.87486
SETD5	Day_0_0-NR4A2_OE	0.344553	-0.0188612	1.29479e+07	0.519771	0.00190499	0.0106533	49.1499	42.738
MTMR14	Day_0_0-NR4A2_OE	0.0270689	0.00657429	1.26157e+07	0.506435	0.00688084	0.0310464	5.10046	3.81019
CPNE9	Day_0_0-NR4A2_OE	0.00348752	0.00138437	1.25186e+07	0.502536	0.000699781	0.00457951	0.824317	0.311672
TADA3	Day_0_0-NR4A2_OE	0.0348398	0.0138409	1.27332e+07	0.511153	2.46386e-06	3.24309e-05	5.87326	3.63877
RPUSD3	Day_0_0-NR4A2_OE	0.0296952	0.0109805	1.26836e+07	0.50916	5.50906e-05	0.000513196	5.2035	3.36606
IL17RE	Day_0_0-NR4A2_OE	0.00508207	0.00183188	1.25075e+07	0.50209	0.0157395	0.0609608	0.875837	0.451925
ENSG00000291224	Day_0_0-NR4A2_OE	0.0358782	0.00577955	1.26903e+07	0.509429	0.000581624	0.00391471	7.0067	5.09584
FANCD2	Day_0_0-NR4A2_OE	0.113442	0.00956772	1.31785e+07	0.529028	2.27542e-10	6.42784e-09	22.1535	15.981
FANCD2OS	Day_0_0-NR4A2_OE	0.0181874	0.00276134	1.26032e+07	0.505933	0.00225589	0.012309	3.65791	2.45442
ENSG00000272410	Day_0_0-NR4A2_OE	0.00553099	0.00389573	1.2502e+07	0.50187	0.0140804	0.0557344	0.721278	0.342839
SEC13	Day_0_0-NR4A2_OE	0.0370672	0.00530171	1.27356e+07	0.511248	9.52899e-05	0.000819642	7.93405	5.64906
VGLL4	Day_0_0-NR4A2_OE	0.0966393	-0.00896062	1.27002e+07	0.509828	0.0281921	0.0970685	17.8774	15.6304
TSEN2	Day_0_0-NR4A2_OE	0.0479229	0.00509215	1.27283e+07	0.510953	0.000440119	0.00307906	8.96445	6.73991
RAF1	Day_0_0-NR4A2_OE	0.0977777	0.00920038	1.27414e+07	0.511483	0.00804633	0.0352076	16.7955	14.407
ENSG00000289809	Day_0_0-NR4A2_OE	0.0209378	0.00530866	1.26302e+07	0.507017	0.000644825	0.00427074	4.17311	2.75051
RPL32	Day_0_0-NR4A2_OE	0.19066	0.0338584	1.34488e+07	0.53988	1.27552e-14	6.37026e-13	30.1906	21.7859
XPC	Day_0_0-NR4A2_OE	0.077165	0.0184711	1.30613e+07	0.524323	3.98474e-11	1.25848e-09	14.4256	9.49042
LSM3	Day_0_0-NR4A2_OE	0.034386	0.00888453	1.27934e+07	0.51357	1.73491e-07	2.93025e-06	7.16126	4.41016
SLC6A6	Day_0_0-NR4A2_OE	0.119595	0.011803	1.30075e+07	0.522164	1.95332e-06	2.62742e-05	21.5353	16.916
GRIP2	Day_0_0-NR4A2_OE	0.0210855	0.00769465	1.27443e+07	0.511596	1.63628e-09	3.96275e-08	4.58527	2.25183
FGD5	Day_0_0-NR4A2_OE	0.0327055	0.00161223	1.27162e+07	0.510471	0.00012963	0.00107515	7.21278	5.0413
ANKRD28	Day_0_0-NR4A2_OE	0.119861	0.00455008	1.27439e+07	0.51158	0.0148172	0.0579384	20.5564	18.0848
DAZL	Day_0_0-NR4A2_OE	0.00498813	-0.0118662	1.22878e+07	0.493273	9.22159e-05	0.000795824	0.875837	2.21287
PLCL2	Day_0_0-NR4A2_OE	0.0220759	-0.0257086	1.19691e+07	0.480476	9.26513e-12	3.22365e-10	2.47295	6.38149
ENSG00000285731	Day_0_0-NR4A2_OE	0.00727858	0.00239138	1.25362e+07	0.503243	0.0180833	0.0681173	1.85471	1.19994
TBC1D5	Day_0_0-NR4A2_OE	0.180921	-0.0010949	1.30143e+07	0.522435	2.91725e-05	0.000294489	29.8815	24.5831
SATB1-AS1	Day_0_0-NR4A2_OE	0.0427743	0.00212124	1.27099e+07	0.510215	0.000593934	0.00397276	8.19165	6.0854
KCNH8	Day_0_0-NR4A2_OE	0.022283	-0.00170448	1.25966e+07	0.505668	0.0173762	0.0660541	4.99742	3.83357
RAB5A	Day_0_0-NR4A2_OE	0.0714834	-0.00499475	1.27166e+07	0.510486	0.00880519	0.0378147	14.271	11.937
KAT2B	Day_0_0-NR4A2_OE	0.00132963	-0.00482066	1.23731e+07	0.496694	0.00589507	0.0273953	0.412159	1.06748
SGO1	Day_0_0-NR4A2_OE	0.0858889	0.0114434	1.31027e+07	0.525985	1.2279e-10	3.59519e-09	17.1561	11.7812
SGO1-AS1	Day_0_0-NR4A2_OE	0.0272644	0.0048075	1.26178e+07	0.506518	0.00377997	0.0189273	4.6883	3.36606
ZNF385D	Day_0_0-NR4A2_OE	0.0203227	0.00308739	1.25868e+07	0.505275	0.00844505	0.0366297	3.70943	2.64142
UBE2E2	Day_0_0-NR4A2_OE	0.214332	0.0151628	1.30996e+07	0.525861	2.22664e-06	2.95884e-05	31.7362	25.8065
UBE2E1	Day_0_0-NR4A2_OE	0.134277	0.00182627	1.28271e+07	0.514919	0.00218342	0.0119833	22.4626	19.1289
NKIRAS1	Day_0_0-NR4A2_OE	0.0790527	-0.000631171	1.27244e+07	0.510798	0.0102614	0.0429378	15.8166	13.4175
RPL15	Day_0_0-NR4A2_OE	0.336832	0.062361	1.40958e+07	0.565852	2.69013e-27	4.45708e-25	48.9954	35.0943
NR1D2	Day_0_0-NR4A2_OE	0.0517535	-0.00071332	1.26531e+07	0.507936	0.0181169	0.0682316	9.73725	8.04893
THRB-AS1	Day_0_0-NR4A2_OE	0.00120536	0.000608473	1.24836e+07	0.501132	0.00470949	0.0227464	0.309119	0.077918
ENSG00000287348	Day_0_0-NR4A2_OE	0.0276275	0.0046513	1.27319e+07	0.511099	1.07697e-05	0.000120745	6.43998	4.19199
SLC4A7	Day_0_0-NR4A2_OE	0.238571	0.0418101	1.38084e+07	0.554313	3.03965e-22	3.5277e-20	38.3308	27.0064
EOMES	Day_0_0-NR4A2_OE	0.000277106	-0.0155287	1.22083e+07	0.490082	1.11857e-09	2.81002e-08	0.10304	2.08041
LINC01967	Day_0_0-NR4A2_OE	0.055275	0.0122653	1.27611e+07	0.512274	9.20312e-05	0.000794888	9.32509	6.81004
CMC1	Day_0_0-NR4A2_OE	0.0365614	0.00782401	1.26995e+07	0.509799	0.000174433	0.00139094	6.54302	4.566
TGFBR2	Day_0_0-NR4A2_OE	0.0303811	0.00717839	1.27437e+07	0.511575	1.23887e-06	1.74747e-05	6.02782	3.69331
OSBPL10	Day_0_0-NR4A2_OE	0.155928	0.00323867	1.29169e+07	0.518524	0.00031834	0.00233263	26.0175	22.043
CMTM8	Day_0_0-NR4A2_OE	0.0396601	0.00425305	1.27505e+07	0.511847	3.91628e-05	0.000382934	8.03709	5.62568
CMTM6	Day_0_0-NR4A2_OE	0.092992	-0.00531305	1.2776e+07	0.512869	0.0033583	0.0170995	17.6198	14.7966
GLB1	Day_0_0-NR4A2_OE	0.0378851	-0.0033229	1.26458e+07	0.507642	0.0142791	0.056337	8.44925	6.83341
CRTAP	Day_0_0-NR4A2_OE	0.0740858	0.00740998	1.30406e+07	0.523492	1.73078e-09	4.16746e-08	15.7135	10.9163
UBP1	Day_0_0-NR4A2_OE	0.0779381	0.0104276	1.28618e+07	0.516313	2.967e-05	0.000298645	14.4771	11.1423
TRANK1	Day_0_0-NR4A2_OE	0.0214179	0.00516079	1.26357e+07	0.507237	0.000567105	0.00383508	4.32767	2.87518
MLH1	Day_0_0-NR4A2_OE	0.0362776	0.00633852	1.2748e+07	0.511745	3.5474e-05	0.000349814	7.83101	5.45426
GOLGA4	Day_0_0-NR4A2_OE	0.376121	-0.0253632	1.28079e+07	0.51415	0.028123	0.0968965	50.747	44.9899
ITGA9	Day_0_0-NR4A2_OE	0.00918154	0.000383844	1.2541e+07	0.503438	0.0249264	0.0881686	2.21535	1.5194
ITGA9-AS1	Day_0_0-NR4A2_OE	0.0105426	0.000288955	1.2543e+07	0.503516	0.0277904	0.0960357	2.36991	1.65965
CTDSPL	Day_0_0-NR4A2_OE	0.115383	0.020917	1.32775e+07	0.533	9.31989e-14	4.15731e-12	21.4838	14.6096
PLCD1	Day_0_0-NR4A2_OE	0.00923774	0.00115501	1.25584e+07	0.504133	0.00589752	0.0273953	2.26687	1.43369
ACAA1	Day_0_0-NR4A2_OE	0.0167471	0.00513064	1.27061e+07	0.510066	5.48689e-09	1.20955e-07	3.81247	1.78432
OXSR1	Day_0_0-NR4A2_OE	0.106322	0.00278002	1.2799e+07	0.513792	0.00234171	0.012691	19.0108	15.9966
EXOG	Day_0_0-NR4A2_OE	0.024847	0.00192624	1.26418e+07	0.507483	0.00148978	0.00863665	5.2035	3.69331
RPSA	Day_0_0-NR4A2_OE	0.19918	0.0365224	1.36909e+07	0.549599	1.40222e-20	1.40061e-18	33.7455	23.4923
MYRIP	Day_0_0-NR4A2_OE	0.0115956	0.00217469	1.25516e+07	0.503863	0.0112279	0.0462864	2.26687	1.48823
EIF1B	Day_0_0-NR4A2_OE	0.027871	0.000978973	1.26588e+07	0.508166	0.00168674	0.00960776	6.2339	4.566
RPL14	Day_0_0-NR4A2_OE	0.20614	0.0196964	1.32135e+07	0.530433	3.09591e-08	5.99538e-07	32.9727	26.1259
ZNF620	Day_0_0-NR4A2_OE	0.028377	0.000788266	1.26617e+07	0.508284	0.00126006	0.00753943	6.13086	4.44133
ZNF621	Day_0_0-NR4A2_OE	0.0563313	0.00847487	1.28574e+07	0.516138	9.382e-07	1.36392e-05	10.7676	7.48013
ULK4	Day_0_0-NR4A2_OE	0.0784174	0.00436072	1.28312e+07	0.515085	9.70217e-05	0.000833166	14.1164	10.9163
TRAK1	Day_0_0-NR4A2_OE	0.0696011	0.00316829	1.28456e+07	0.515664	4.54977e-05	0.000435893	14.0134	10.7137
NKTR	Day_0_0-NR4A2_OE	0.237949	0.00270535	1.30907e+07	0.525501	1.18301e-05	0.000131644	37.3519	31.1906
ANO10	Day_0_0-NR4A2_OE	0.11008	0.00199186	1.27945e+07	0.513613	0.00247423	0.0132645	18.7017	15.7005
ABHD5	Day_0_0-NR4A2_OE	0.0210791	0.00374615	1.25714e+07	0.504656	0.0273906	0.0950477	3.91551	2.97647
KIF15	Day_0_0-NR4A2_OE	0.0871128	0.00545359	1.28484e+07	0.515775	0.000142132	0.00116359	16.1257	12.8487
LARS2	Day_0_0-NR4A2_OE	0.0679473	0.0034548	1.2664e+07	0.508376	0.0277635	0.0959587	12.5193	10.6748
SACM1L	Day_0_0-NR4A2_OE	0.0823462	0.000805437	1.28641e+07	0.516408	8.06579e-05	0.00071077	16.3833	12.9422
ENSG00000288720	Day_0_0-NR4A2_OE	0.000569911	-0.00226004	1.241e+07	0.498178	0.0281962	0.0970685	0.15456	0.514259
FYCO1	Day_0_0-NR4A2_OE	0.0293946	0.00382373	1.26093e+07	0.506178	0.0180488	0.0680243	5.92478	4.66729
LRRC2	Day_0_0-NR4A2_OE	0.119813	0.0348705	1.36025e+07	0.54605	7.38579e-26	1.09352e-23	23.287	13.8616
KIF9-AS1	Day_0_0-NR4A2_OE	0.07917	0.0103683	1.27732e+07	0.512758	0.000796721	0.00510351	13.1376	10.5657
KLHL18	Day_0_0-NR4A2_OE	0.0360452	-0.0053893	1.26298e+07	0.507003	0.0218677	0.0796563	8.03709	6.53732
ELP6	Day_0_0-NR4A2_OE	0.0395272	0.0115821	1.28964e+07	0.517705	3.58224e-11	1.13652e-09	8.19165	4.60496
DHX30	Day_0_0-NR4A2_OE	0.0729717	0.00320358	1.27641e+07	0.512392	0.00156525	0.00901412	13.9104	11.3215
MAP4	Day_0_0-NR4A2_OE	0.341244	0.0053064	1.31473e+07	0.527775	9.98418e-06	0.000113031	48.4286	40.4472
CDC25A	Day_0_0-NR4A2_OE	0.0454736	0.007161	1.27746e+07	0.512814	4.91671e-05	0.000465071	9.47965	6.88795
ZNF589	Day_0_0-NR4A2_OE	0.107228	0.0191451	1.32198e+07	0.530685	2.2023e-12	8.48252e-11	20.5049	14.1967
SPINK8	Day_0_0-NR4A2_OE	0.00511841	0.00296294	1.25217e+07	0.502664	0.00123079	0.00740461	0.927357	0.38959
FBXW12	Day_0_0-NR4A2_OE	0.0107333	0.00245301	1.26214e+07	0.506665	1.433e-06	1.98773e-05	2.47295	1.12981
TMA7	Day_0_0-NR4A2_OE	0.0434654	5.43826e-05	1.27778e+07	0.512941	6.98824e-05	0.000629341	10.0464	7.37105
UQCRC1	Day_0_0-NR4A2_OE	0.0726031	0.0126361	1.29896e+07	0.521444	1.11587e-08	2.32948e-07	14.4256	10.0047
SLC26A6	Day_0_0-NR4A2_OE	0.0219338	0.00512209	1.26323e+07	0.507101	0.000379246	0.00271973	4.01855	2.57909
PRKAR2A	Day_0_0-NR4A2_OE	0.127931	0.0159809	1.31127e+07	0.526385	1.88452e-08	3.7901e-07	22.6172	17.1264
ARIH2	Day_0_0-NR4A2_OE	0.0945359	0.00247244	1.28638e+07	0.516394	0.000175067	0.00139493	18.0835	14.5473
WDR6	Day_0_0-NR4A2_OE	0.0646525	0.00964813	1.27946e+07	0.513618	0.000164938	0.00132483	12.1072	9.36575
DALRD3	Day_0_0-NR4A2_OE	0.0325189	-0.000332059	1.26703e+07	0.508625	0.00211021	0.0116265	7.16126	5.38414
QARS1	Day_0_0-NR4A2_OE	0.0719967	0.0124026	1.30522e+07	0.523956	1.30151e-10	3.79773e-09	14.6832	9.77092
LAMB2P1	Day_0_0-NR4A2_OE	0.0101256	0.0035306	1.2583e+07	0.50512	0.000126627	0.00105527	2.11231	1.08306
USP4	Day_0_0-NR4A2_OE	0.0508567	0.00677905	1.28085e+07	0.514175	1.35801e-05	0.00014874	10.304	7.35546
APEH	Day_0_0-NR4A2_OE	0.0389329	0.00634807	1.2719e+07	0.510583	0.000242932	0.00184948	7.83101	5.67243
IP6K1	Day_0_0-NR4A2_OE	0.0518961	0.00169168	1.26628e+07	0.508327	0.013263	0.0530511	9.78877	8.06452
TRAIP	Day_0_0-NR4A2_OE	0.0172856	0.00690824	1.26196e+07	0.506592	0.00022392	0.00172239	3.34879	2.02587
RBM6	Day_0_0-NR4A2_OE	0.214394	0.0112082	1.32133e+07	0.530425	4.75452e-08	8.91783e-07	34.0031	27.1934
TUSC2	Day_0_0-NR4A2_OE	0.016243	0.00508606	1.25891e+07	0.505365	0.00143843	0.00840757	2.88511	1.8077
MANF	Day_0_0-NR4A2_OE	0.0477447	0.0128821	1.28405e+07	0.515459	1.03244e-07	1.82345e-06	8.75837	5.64127
RRP9	Day_0_0-NR4A2_OE	0.00961207	0.000761271	1.25429e+07	0.503511	0.0280443	0.0967051	2.36991	1.65965
PCBP4	Day_0_0-NR4A2_OE	0.0116294	0.00363012	1.25594e+07	0.504175	0.00531704	0.0251926	2.26687	1.4259
RPL29	Day_0_0-NR4A2_OE	0.103274	0.0231282	1.32398e+07	0.531487	3.14723e-14	1.51386e-12	18.9078	12.4357
POC1A	Day_0_0-NR4A2_OE	0.0177205	0.00568837	1.26311e+07	0.507053	0.00016893	0.00135274	3.65791	2.24404
WDR82	Day_0_0-NR4A2_OE	0.124455	-0.00684178	1.27949e+07	0.513628	0.0057783	0.0269439	22.9778	19.8613
BAP1	Day_0_0-NR4A2_OE	0.0387665	0.00959223	1.27315e+07	0.511083	5.59989e-05	0.000519339	7.31582	5.09584
PHF7	Day_0_0-NR4A2_OE	0.0222905	0.00692205	1.27366e+07	0.51129	6.03065e-08	1.10726e-06	4.99742	2.71934
NT5DC2	Day_0_0-NR4A2_OE	0.102332	0.0194524	1.31857e+07	0.529317	1.25212e-11	4.27111e-10	19.8867	13.8928
GNL3	Day_0_0-NR4A2_OE	0.168223	0.00359676	1.30047e+07	0.52205	3.38688e-05	0.000336048	29.0572	23.991
SPCS1	Day_0_0-NR4A2_OE	0.0385127	0.00695798	1.27509e+07	0.511864	2.47786e-05	0.000256459	7.72798	5.33739
PRKCD	Day_0_0-NR4A2_OE	0.0129347	0.002484	1.25685e+07	0.504542	0.00828759	0.0360525	2.83359	1.91678
TKT	Day_0_0-NR4A2_OE	0.323975	0.0611762	1.40603e+07	0.564426	9.07139e-27	1.42387e-24	47.2437	33.7541
CACNA1D	Day_0_0-NR4A2_OE	0.0138335	0.00477012	1.26022e+07	0.505893	6.6988e-05	0.000605124	2.52447	1.34019
ENSG00000271976	Day_0_0-NR4A2_OE	0.00794184	0.00246673	1.25423e+07	0.503487	0.00581181	0.0270639	1.70015	0.997351
SELENOK	Day_0_0-NR4A2_OE	0.0233669	0.00422281	1.25827e+07	0.50511	0.0202182	0.0747569	4.27615	3.24139
ESRG	Day_0_0-NR4A2_OE	0.517709	0.100201	1.4267e+07	0.572722	2.55827e-29	4.89968e-27	60.6904	44.3276
TASOR	Day_0_0-NR4A2_OE	0.126182	-0.0162146	1.27292e+07	0.51099	0.0291805	0.0997008	23.9567	20.9677
ARHGEF3	Day_0_0-NR4A2_OE	0.0407112	-0.00133308	1.26251e+07	0.506812	0.0263501	0.0924202	8.03709	6.60745
SPATA12	Day_0_0-NR4A2_OE	0.0030122	0.00236207	1.24996e+07	0.501774	0.00121068	0.00730678	0.515198	0.155836
APPL1	Day_0_0-NR4A2_OE	0.055142	-0.0292856	1.222e+07	0.490549	0.0215555	0.0787665	11.592	13.2461
ARF4	Day_0_0-NR4A2_OE	0.0718983	-0.000936553	1.26878e+07	0.50933	0.0191694	0.0715245	13.8588	11.8435
PDHB	Day_0_0-NR4A2_OE	0.0556927	0.00256983	1.27779e+07	0.512946	0.000269578	0.00202581	11.695	9.01512
FHIT	Day_0_0-NR4A2_OE	0.206903	0.0293647	1.34203e+07	0.538733	9.42544e-14	4.17761e-12	30.6028	22.082
LINC00698	Day_0_0-NR4A2_OE	0.075334	-0.0454562	1.21664e+07	0.488401	0.00623635	0.0286447	12.4163	14.2356
THOC7	Day_0_0-NR4A2_OE	0.0402942	-0.00141705	1.27472e+07	0.511715	0.000147709	0.00120499	9.01597	6.56849
PRICKLE2-AS3	Day_0_0-NR4A2_OE	0.000742653	0.0005069	1.24756e+07	0.500812	0.00688565	0.0310464	0.206079	0.038959
ADAMTS9	Day_0_0-NR4A2_OE	0.013726	-0.0113232	1.23181e+07	0.494487	0.0146578	0.0575795	2.62751	3.7089
MAGI1	Day_0_0-NR4A2_OE	0.354094	-0.00862423	1.29123e+07	0.518341	0.00364425	0.0183187	47.1406	41.2498
SUCLG2	Day_0_0-NR4A2_OE	0.077408	-0.00561031	1.27717e+07	0.512696	0.00225954	0.0123256	15.8166	12.9889
TAFA4	Day_0_0-NR4A2_OE	0.0164346	0.0110815	1.27697e+07	0.512619	1.17698e-20	1.18699e-18	3.45183	0.919433
TMF1	Day_0_0-NR4A2_OE	0.059927	-0.00380492	1.26875e+07	0.509318	0.0128799	0.0517534	12.3132	10.2696
SAMMSON	Day_0_0-NR4A2_OE	0.00596971	0.00327398	1.24965e+07	0.50165	0.0274338	0.0951183	0.669758	0.335048
ENSG00000285708	Day_0_0-NR4A2_OE	0.00492022	0.00177934	1.25224e+07	0.502688	0.00189727	0.0106215	0.978877	0.436341
LINC00877	Day_0_0-NR4A2_OE	0.0180686	0.00720059	1.26935e+07	0.509558	7.63571e-09	1.64503e-07	3.55487	1.62849
RYBP	Day_0_0-NR4A2_OE	0.118665	-0.0054104	1.27482e+07	0.511752	0.0141419	0.055946	21.0716	18.4276
SHQ1	Day_0_0-NR4A2_OE	0.0435218	0.00433446	1.28302e+07	0.515045	1.38101e-06	1.92971e-05	9.73725	6.62303
PDZRN3	Day_0_0-NR4A2_OE	0.0303824	-0.0037998	1.23029e+07	0.493877	0.0184514	0.0692556	3.70943	4.94
FAM86DP	Day_0_0-NR4A2_OE	0.0113373	0.00385559	1.25779e+07	0.504918	0.00113307	0.00689904	2.42143	1.43369
LINC02018	Day_0_0-NR4A2_OE	0.0131611	0.00367863	1.26214e+07	0.506662	1.90606e-05	0.000201779	2.83359	1.48823
ENPP7P2	Day_0_0-NR4A2_OE	0.00280487	0.00101795	1.25029e+07	0.501905	0.0116196	0.0475627	0.721278	0.335048
LINC00960	Day_0_0-NR4A2_OE	0.0234762	0.00663265	1.26721e+07	0.508701	6.62381e-05	0.000599907	4.84286	3.08555
ZNF717	Day_0_0-NR4A2_OE	0.094082	0.028182	1.33353e+07	0.535322	3.25652e-20	3.10425e-18	17.3622	10.1605
ROBO2	Day_0_0-NR4A2_OE	0.475336	0.159351	1.48235e+07	0.595064	1.76895e-57	1.60559e-54	50.4379	31.8217
CADM2	Day_0_0-NR4A2_OE	0.104456	-0.0531611	1.20209e+07	0.482557	0.000196265	0.00153846	15.1984	18.1549
VGLL3	Day_0_0-NR4A2_OE	0.0272987	-0.0305358	1.21792e+07	0.488914	0.000381261	0.00273136	5.2035	7.33209
CHMP2B	Day_0_0-NR4A2_OE	0.0637481	0.00373705	1.27626e+07	0.512334	0.00100489	0.00622868	12.7769	10.2228
ZNF654	Day_0_0-NR4A2_OE	0.0394755	0.00295553	1.2662e+07	0.508295	0.00570486	0.026661	7.98557	6.25682
CRYBG3	Day_0_0-NR4A2_OE	0.0601092	0.000306344	1.27337e+07	0.511172	0.00234405	0.0127003	12.1072	9.76313
CPOX	Day_0_0-NR4A2_OE	0.00750323	-0.000929837	1.25571e+07	0.504083	0.00748534	0.0332476	2.31839	1.48823
CMSS1	Day_0_0-NR4A2_OE	0.110149	-0.00833399	1.27817e+07	0.513098	0.00484963	0.0233543	20.1443	17.0407
TBC1D23	Day_0_0-NR4A2_OE	0.0496045	0.00100305	1.26831e+07	0.509139	0.00535484	0.0253429	9.53117	7.61259
TOMM70	Day_0_0-NR4A2_OE	0.0870093	0.0015577	1.29378e+07	0.519367	5.30222e-06	6.46926e-05	17.6198	13.5655
PCNP	Day_0_0-NR4A2_OE	0.16491	0.0254261	1.33887e+07	0.537464	1.78749e-13	7.64664e-12	28.7481	20.8664
ZBTB11	Day_0_0-NR4A2_OE	0.0352784	0.00118784	1.26161e+07	0.506452	0.0234983	0.0841859	6.95518	5.62568
RPL24	Day_0_0-NR4A2_OE	0.162741	0.025798	1.32872e+07	0.533391	2.11478e-11	7.03774e-10	26.7903	19.8691
ENSG00000293268	Day_0_0-NR4A2_OE	0.0155015	-0.0121925	1.22543e+07	0.491927	0.000584888	0.00392861	2.47295	4.07511
CEP97	Day_0_0-NR4A2_OE	0.0381617	-0.00177945	1.26617e+07	0.508282	0.00636828	0.0291161	8.14013	6.42045
ALCAM	Day_0_0-NR4A2_OE	0.0869865	-0.0396454	1.20361e+07	0.483167	0.000213412	0.00165129	14.0134	16.8926
ENSG00000286854	Day_0_0-NR4A2_OE	0.00111634	0.000323696	1.24836e+07	0.501132	0.00471834	0.0227798	0.309119	0.077918
LINC00882	Day_0_0-NR4A2_OE	0.106836	0.0433397	1.34994e+07	0.541908	1.95381e-30	4.03838e-28	17.3622	8.85149
CD47	Day_0_0-NR4A2_OE	0.0336977	0.00965262	1.28234e+07	0.514773	1.99939e-09	4.75391e-08	6.85214	3.88032
CIP2A	Day_0_0-NR4A2_OE	0.0665562	0.00251437	1.28179e+07	0.514553	8.14877e-05	0.000717174	12.8284	9.80988
DZIP3	Day_0_0-NR4A2_OE	0.0844103	0.00734642	1.27634e+07	0.512364	0.00234772	0.0127136	14.8892	12.3422
DPPA2	Day_0_0-NR4A2_OE	0.0109426	0.00622888	1.26587e+07	0.508159	4.82238e-11	1.50257e-09	2.47295	0.833723
DPPA4	Day_0_0-NR4A2_OE	0.456237	0.0680406	1.40333e+07	0.563343	1.0364e-22	1.2579e-20	58.3205	44.2964
NECTIN3-AS1	Day_0_0-NR4A2_OE	0.157822	-0.000647086	1.27797e+07	0.513018	0.00683706	0.0309141	21.5353	18.6224
ABHD10	Day_0_0-NR4A2_OE	0.0223207	0.00316966	1.26281e+07	0.506933	0.00252882	0.0134835	4.89438	3.50631
C3orf52	Day_0_0-NR4A2_OE	0.0137848	0.00060669	1.25824e+07	0.505098	0.00517831	0.0246247	3.19423	2.15833
SLC9C1	Day_0_0-NR4A2_OE	0.00826769	0.00359881	1.25245e+07	0.502773	0.0226704	0.0820363	1.49408	0.935016
CD200	Day_0_0-NR4A2_OE	0.0469532	0.00838409	1.2779e+07	0.51299	2.71066e-05	0.000276848	9.22205	6.58407
SIDT1	Day_0_0-NR4A2_OE	0.00221668	0.00151682	1.24941e+07	0.501555	0.00332809	0.0169913	0.463679	0.148044
NAA50	Day_0_0-NR4A2_OE	0.185757	-0.00439747	1.28371e+07	0.515323	0.00558757	0.0262362	30.7058	26.9908
ATP6V1A	Day_0_0-NR4A2_OE	0.137216	0.0158487	1.318e+07	0.529086	1.61936e-09	3.92634e-08	24.4204	18.2874
ENSG00000242880	Day_0_0-NR4A2_OE	0.0370053	0.000843971	1.26843e+07	0.509189	0.00107596	0.00660639	7.2643	5.39193
ENSG00000243276	Day_0_0-NR4A2_OE	0.00580386	0.00211248	1.25324e+07	0.503089	0.00150405	0.00870488	1.18496	0.56101
B4GALT4	Day_0_0-NR4A2_OE	0.0244419	0.0044083	1.26093e+07	0.506177	0.00578273	0.0269465	4.58527	3.33489
ARHGAP31	Day_0_0-NR4A2_OE	0.0247034	0.0035661	1.26793e+07	0.508989	0.000210221	0.00162963	5.7187	3.8959
TMEM39A	Day_0_0-NR4A2_OE	0.0290871	0.00441821	1.2705e+07	0.510019	7.62841e-05	0.000679397	6.28542	4.26212
TIMMDC1	Day_0_0-NR4A2_OE	0.0474756	0.00451414	1.28221e+07	0.514722	7.81732e-06	9.11061e-05	10.5616	7.52688
COX17	Day_0_0-NR4A2_OE	0.0207519	0.00679032	1.26625e+07	0.508316	1.31072e-05	0.00014409	3.96703	2.29858
GSK3B-DT	Day_0_0-NR4A2_OE	0.00963851	0.00128964	1.25569e+07	0.504073	0.00433839	0.0212602	2.11231	1.28565
LRRC58	Day_0_0-NR4A2_OE	0.0766423	-0.00280887	1.27533e+07	0.51196	0.00358265	0.0180351	15.2499	12.6383
ENSG00000293512	Day_0_0-NR4A2_OE	0.0584277	-0.028252	1.21665e+07	0.488404	0.00596726	0.0276577	12.0041	14.0876
NDUFB4	Day_0_0-NR4A2_OE	0.0305112	0.00416252	1.2688e+07	0.509338	0.000249011	0.00188894	6.2339	4.34003
STXBP5L	Day_0_0-NR4A2_OE	0.0469203	0.0129842	1.28702e+07	0.516653	8.44385e-09	1.80239e-07	8.91293	5.54776
POLQ	Day_0_0-NR4A2_OE	0.09022	0.0119458	1.30419e+07	0.523545	1.03211e-08	2.17498e-07	17.2591	12.389
IQCB1	Day_0_0-NR4A2_OE	0.0817906	0.0175824	1.29997e+07	0.521851	6.23105e-09	1.36209e-07	14.5286	10.0358
MIX23	Day_0_0-NR4A2_OE	0.0223391	0.00809386	1.26191e+07	0.506573	0.00151563	0.00876704	4.12159	2.81284
FAM162A	Day_0_0-NR4A2_OE	0.0249476	0.00306042	1.26901e+07	0.509421	3.82049e-05	0.000374444	5.30654	3.41281
KPNA1	Day_0_0-NR4A2_OE	0.0752056	-0.0027146	1.27761e+07	0.512873	0.00174232	0.00989197	15.4044	12.6617
PARP14	Day_0_0-NR4A2_OE	0.0626606	-0.000758036	1.27895e+07	0.513414	0.000263339	0.00198392	12.5708	9.72417
HSPBAP1	Day_0_0-NR4A2_OE	0.0267916	0.00403854	1.26364e+07	0.507267	0.00200015	0.0110979	5.15198	3.68552
SEMA5B	Day_0_0-NR4A2_OE	0.0256643	0.00714665	1.26502e+07	0.507818	0.000465699	0.00323633	4.84286	3.28035
ADCY5	Day_0_0-NR4A2_OE	0.0205412	0.0103995	1.27915e+07	0.513492	3.55403e-14	1.69392e-12	4.53375	1.83107
MYLK	Day_0_0-NR4A2_OE	0.0447492	0.00207603	1.27105e+07	0.51024	0.00139968	0.0082147	9.27357	7.19963
CCDC14	Day_0_0-NR4A2_OE	0.165589	0.0278656	1.33899e+07	0.537512	1.20296e-13	5.26476e-12	28.3874	20.5392
KALRN	Day_0_0-NR4A2_OE	0.0695495	-0.00326225	1.26906e+07	0.50944	0.0136801	0.0544286	12.8284	10.7994
UMPS	Day_0_0-NR4A2_OE	0.0365969	0.00434631	1.26755e+07	0.508837	0.00187404	0.0105083	7.31582	5.53997
HEG1	Day_0_0-NR4A2_OE	0.0161488	-0.0195381	1.21753e+07	0.488754	2.7982e-05	0.000284259	3.19423	5.40751
KLF15	Day_0_0-NR4A2_OE	0.00908794	0.00319538	1.25826e+07	0.505106	4.32617e-05	0.00041695	1.95775	0.927225
ZXDC	Day_0_0-NR4A2_OE	0.0810801	0.00267706	1.27225e+07	0.510721	0.00805685	0.0352462	14.5286	12.2487
CHCHD6	Day_0_0-NR4A2_OE	0.0325128	0.0016596	1.26066e+07	0.506071	0.0254893	0.0897629	6.33694	5.08805
RUVBL1	Day_0_0-NR4A2_OE	0.085811	0.0119981	1.29628e+07	0.520368	5.46058e-07	8.35129e-06	16.3318	12.1396
EEFSEC	Day_0_0-NR4A2_OE	0.0308472	0.00334013	1.26496e+07	0.507798	0.00262232	0.013912	6.13086	4.54262
GATA2	Day_0_0-NR4A2_OE	0.00230733	-0.0353777	1.20861e+07	0.485174	7.79267e-14	3.53652e-12	0.15456	3.11672
RPN1	Day_0_0-NR4A2_OE	0.0763224	0.0164462	1.29429e+07	0.519569	1.42237e-07	2.44389e-06	13.7558	9.84884
RAB7A	Day_0_0-NR4A2_OE	0.160274	0.00473557	1.30986e+07	0.52582	7.80421e-07	1.15547e-05	28.4389	22.7754
CFAP92	Day_0_0-NR4A2_OE	0.0097413	0.00188495	1.2545e+07	0.503597	0.0163178	0.0627697	2.16383	1.44148
CNBP	Day_0_0-NR4A2_OE	0.173388	0.0247179	1.33087e+07	0.534253	2.90712e-11	9.43841e-10	28.7996	21.6768
ENSG00000289469	Day_0_0-NR4A2_OE	0.0144037	0.0069309	1.26689e+07	0.508572	3.52459e-09	8.02392e-08	2.93663	1.21552
ENSG00000286729	Day_0_0-NR4A2_OE	0.00422813	0.00131192	1.2507e+07	0.502071	0.011978	0.048739	0.824317	0.405174
H1-10	Day_0_0-NR4A2_OE	0.124186	0.0189737	1.3189e+07	0.529448	1.59067e-10	4.57394e-09	22.3596	16.2225
ENSG00000290993	Day_0_0-NR4A2_OE	0.0178532	-0.00194869	1.26044e+07	0.505982	0.00430229	0.021108	4.12159	2.89076
TMCC1	Day_0_0-NR4A2_OE	0.143521	-0.00519175	1.27973e+07	0.513726	0.00628886	0.0288225	24.0082	20.7652
MRPL3	Day_0_0-NR4A2_OE	0.107761	0.0222191	1.31105e+07	0.526296	1.20463e-09	3.00094e-08	19.3199	13.9551
CPNE4	Day_0_0-NR4A2_OE	0.0343906	0.0149276	1.26999e+07	0.509817	2.65889e-06	3.47353e-05	4.73982	2.78167
UBA5	Day_0_0-NR4A2_OE	0.0447257	0.000641104	1.26923e+07	0.509508	0.00338845	0.0172359	9.37661	7.4178
TMEM108	Day_0_0-NR4A2_OE	0.0554926	0.00876673	1.28765e+07	0.516904	2.8222e-07	4.57424e-06	10.9222	7.46455
PCCB	Day_0_0-NR4A2_OE	0.0533858	0.00261206	1.27049e+07	0.510015	0.00352858	0.0177929	10.4585	8.40736
SLC35G2	Day_0_0-NR4A2_OE	0.0109643	0.00458734	1.25558e+07	0.504032	0.00190396	0.0106504	1.85471	1.0441
SOX14	Day_0_0-NR4A2_OE	0.0056617	0.00482183	1.24967e+07	0.501658	0.0039301	0.0195811	0.515198	0.179211
LINC01210	Day_0_0-NR4A2_OE	0.00211486	0.00170946	1.25035e+07	0.50193	0.000155934	0.00126223	0.515198	0.124669
DBR1	Day_0_0-NR4A2_OE	0.013167	0.000978806	1.25694e+07	0.504577	0.00769891	0.0340436	2.83359	1.90899
CEP70	Day_0_0-NR4A2_OE	0.037958	0.00492974	1.27652e+07	0.512436	1.82656e-05	0.000194349	8.24317	5.7036
PIK3CB	Day_0_0-NR4A2_OE	0.113168	-0.00185371	1.28633e+07	0.516376	0.000484888	0.00334925	21.1231	17.3601
FOXL2	Day_0_0-NR4A2_OE	0.00672136	0.00333859	1.25482e+07	0.503724	0.000120189	0.00100604	1.288	0.537634
MRPS22	Day_0_0-NR4A2_OE	0.0388928	0.0082421	1.26225e+07	0.506707	0.0188599	0.0705842	7.0067	5.65685
COPB2	Day_0_0-NR4A2_OE	0.105155	-0.0129364	1.27345e+07	0.511205	0.0184824	0.0693578	20.7625	18.1004
COPB2-DT	Day_0_0-NR4A2_OE	0.036544	0.00621656	1.27403e+07	0.511437	1.80573e-05	0.000192315	7.05822	4.74521
RBP1	Day_0_0-NR4A2_OE	0.0143826	-0.000492641	1.25742e+07	0.504768	0.0139827	0.0554106	3.45183	2.47779
SLC25A36	Day_0_0-NR4A2_OE	0.104167	-0.000986722	1.27091e+07	0.510186	0.0249741	0.0882761	18.4956	16.1914
SPSB4	Day_0_0-NR4A2_OE	0.0229646	0.000708775	1.25821e+07	0.505087	0.0287274	0.0985593	4.6883	3.65436
ATP1B3	Day_0_0-NR4A2_OE	0.137518	0.00339495	1.29572e+07	0.520144	5.03367e-05	0.000474201	24.5234	20.0094
TFDP2	Day_0_0-NR4A2_OE	0.119183	-0.0304274	1.21781e+07	0.488868	0.0253817	0.0894444	19.2169	20.9444
GK5	Day_0_0-NR4A2_OE	0.0490625	-0.00542941	1.27242e+07	0.51079	0.00182016	0.0102669	10.8707	8.52423
ATR	Day_0_0-NR4A2_OE	0.0556645	-0.00192689	1.26831e+07	0.509141	0.00998311	0.0420176	10.9737	9.08524
PLS1	Day_0_0-NR4A2_OE	0.070982	0.00583249	1.2845e+07	0.515638	2.9328e-05	0.000295631	13.2921	10.0904
U2SURP	Day_0_0-NR4A2_OE	0.262788	0.00111166	1.31947e+07	0.529679	6.69092e-07	1.00561e-05	41.4219	33.6684
SLC9A9	Day_0_0-NR4A2_OE	0.00529623	-0.00977412	1.23454e+07	0.495583	0.0103698	0.0432688	1.288	2.15833
PLOD2	Day_0_0-NR4A2_OE	0.0537122	-0.024605	1.22074e+07	0.490045	0.00866323	0.0373587	9.22205	11.0722
GYG1	Day_0_0-NR4A2_OE	0.0409392	0.00942567	1.28789e+07	0.517002	2.57591e-09	5.98828e-08	8.80989	5.37634
HLTF	Day_0_0-NR4A2_OE	0.151637	0.0130076	1.31074e+07	0.526174	2.03423e-07	3.37841e-06	26.2751	20.5937
HLTF-AS1	Day_0_0-NR4A2_OE	0.00192414	0.001437	1.24846e+07	0.501172	0.00251883	0.0134484	0.309119	0.0701262
HPS3	Day_0_0-NR4A2_OE	0.083479	0.00887344	1.29943e+07	0.521632	1.63569e-07	2.77389e-06	17.1046	12.5682
CP	Day_0_0-NR4A2_OE	0.0178703	0.000731569	1.2579e+07	0.504962	0.0274737	0.0952409	4.43071	3.40502
TSC22D2	Day_0_0-NR4A2_OE	0.0787192	-0.00742509	1.27714e+07	0.512685	0.0025279	0.0134835	16.1772	13.3084
SERP1	Day_0_0-NR4A2_OE	0.0984061	0.00630413	1.29043e+07	0.518022	4.26164e-05	0.000411499	18.5471	14.8044
EIF2A	Day_0_0-NR4A2_OE	0.0856903	0.00427025	1.27683e+07	0.512561	0.00259249	0.0137712	15.8166	13.098
SIAH2	Day_0_0-NR4A2_OE	0.00793447	0.000102423	1.25432e+07	0.503526	0.0101644	0.0426516	1.90623	1.19215
P2RY1	Day_0_0-NR4A2_OE	0.0540588	0.00274253	1.28587e+07	0.516188	1.42077e-06	1.97339e-05	11.1798	7.82297
RAP2B	Day_0_0-NR4A2_OE	0.0933517	0.0201565	1.32795e+07	0.53308	5.72338e-16	3.39435e-14	18.7532	11.9448
ARHGEF26	Day_0_0-NR4A2_OE	0.0345753	0.00569111	1.268e+07	0.509017	0.000921155	0.00579916	6.85214	5.02571
DHX36	Day_0_0-NR4A2_OE	0.227768	-0.00700128	1.28287e+07	0.514986	0.0101284	0.042535	35.7548	31.5646
MME	Day_0_0-NR4A2_OE	0.0281025	-0.00315195	1.26072e+07	0.506094	0.0182112	0.0685005	5.82174	4.54262
MME-AS1	Day_0_0-NR4A2_OE	0.00570536	0.00106121	1.25265e+07	0.502855	0.015167	0.0590908	1.44256	0.86489
C3orf33	Day_0_0-NR4A2_OE	0.0010979	0.00063311	1.24826e+07	0.501093	0.00811349	0.0354049	0.309119	0.0857098
RSRC1	Day_0_0-NR4A2_OE	0.0733262	0.00273579	1.26849e+07	0.509214	0.0175929	0.0666912	13.086	11.1579
MLF1	Day_0_0-NR4A2_OE	0.0166653	0.000271323	1.26119e+07	0.506284	0.00161833	0.00927119	3.86399	2.58688
GFM1	Day_0_0-NR4A2_OE	0.0566968	0.0064154	1.28611e+07	0.516287	2.26701e-06	3.00673e-05	11.6435	8.30606
SMC4	Day_0_0-NR4A2_OE	0.332834	0.0247448	1.34061e+07	0.538164	6.736e-10	1.74684e-08	47.1922	37.8058
NMD3	Day_0_0-NR4A2_OE	0.0560973	0.00820897	1.27945e+07	0.513611	6.19197e-05	0.000566448	10.9222	8.11906
SPTSSB	Day_0_0-NR4A2_OE	0.00955227	0.00499826	1.26441e+07	0.507574	3.83808e-11	1.214e-09	2.21535	0.69347
RPL23AP42	Day_0_0-NR4A2_OE	0.00271645	0.00118711	1.24968e+07	0.501663	0.016404	0.0630081	0.618238	0.280505
PDCD10	Day_0_0-NR4A2_OE	0.0465978	0.00246483	1.26485e+07	0.507752	0.0152406	0.0593365	8.80989	7.20742
ENSG00000293389	Day_0_0-NR4A2_OE	0.00332282	0.000701666	1.25133e+07	0.502325	0.00509491	0.0243112	0.875837	0.405174
PHC3	Day_0_0-NR4A2_OE	0.0748384	-0.00491352	1.27349e+07	0.511221	0.00589641	0.0273953	14.8892	12.4357
SKIL	Day_0_0-NR4A2_OE	0.247057	-0.0780402	1.19449e+07	0.479506	0.000863603	0.00548148	36.9912	38.5383
TNIK	Day_0_0-NR4A2_OE	0.189138	0.00751501	1.30196e+07	0.52265	2.79318e-05	0.000283887	30.2421	25.113
PLD1	Day_0_0-NR4A2_OE	0.0121704	0.00244209	1.25578e+07	0.504109	0.0123884	0.0501687	2.57599	1.74536
NCEH1	Day_0_0-NR4A2_OE	0.019683	0.00176333	1.25989e+07	0.50576	0.00447421	0.0217978	3.86399	2.69596
ECT2	Day_0_0-NR4A2_OE	0.132499	-0.00821679	1.27692e+07	0.512598	0.0118611	0.0483902	23.6476	20.6093
ENSG00000237473	Day_0_0-NR4A2_OE	0.00182981	0.00113194	1.24931e+07	0.501515	0.00493323	0.0236859	0.463679	0.155836
NLGN1	Day_0_0-NR4A2_OE	0.246478	0.0175048	1.32435e+07	0.531635	1.61006e-08	3.2728e-07	34.7759	27.544
ENSG00000288895	Day_0_0-NR4A2_OE	0.317595	0.0485816	1.38001e+07	0.553983	8.17811e-20	7.48799e-18	44.4616	32.2191
TBL1XR1-AS1	Day_0_0-NR4A2_OE	0.000408613	-0.00173541	1.24123e+07	0.498271	0.024372	0.0865435	0.10304	0.444133
KCNMB2-AS1	Day_0_0-NR4A2_OE	0.0642007	0.0046518	1.27653e+07	0.51244	0.000476376	0.00329955	11.6435	9.06966
ZMAT3	Day_0_0-NR4A2_OE	0.136054	0.0692631	1.41125e+07	0.566522	8.71147e-64	9.09304e-61	23.39	10.0982
MFN1	Day_0_0-NR4A2_OE	0.0596155	0.00579837	1.27761e+07	0.512874	0.000303943	0.0022413	11.7465	9.07745
GNB4	Day_0_0-NR4A2_OE	0.112064	-0.00182174	1.28283e+07	0.514968	0.00140876	0.00825871	20.7625	17.3523
MRPL47	Day_0_0-NR4A2_OE	0.0323633	0.00142255	1.26317e+07	0.507078	0.0115009	0.0471786	6.85214	5.40751
PEX5L	Day_0_0-NR4A2_OE	0.012388	0.00658742	1.26708e+07	0.508647	2.37282e-10	6.65792e-09	2.78207	1.0441
ENSG00000287645	Day_0_0-NR4A2_OE	0.000975859	0.000616348	1.24737e+07	0.500734	0.0271192	0.0943882	0.206079	0.0545426
FXR1	Day_0_0-NR4A2_OE	0.257474	0.0207916	1.33149e+07	0.534504	4.7986e-09	1.07369e-07	39.9279	32.2581
SOX2-OT	Day_0_0-NR4A2_OE	0.0139039	-0.00814691	1.23331e+07	0.495089	0.0201204	0.0745401	2.26687	3.2336
ATP11B	Day_0_0-NR4A2_OE	0.0786947	-0.00400831	1.27007e+07	0.509847	0.0165785	0.0635311	14.8892	12.724
MCCC1	Day_0_0-NR4A2_OE	0.0413699	0.00886061	1.27979e+07	0.513749	1.32959e-06	1.86661e-05	8.19165	5.4153
MCF2L2	Day_0_0-NR4A2_OE	0.0407637	-0.00233742	1.26739e+07	0.508773	0.00550736	0.0259299	8.86141	7.00483
KLHL24	Day_0_0-NR4A2_OE	0.0709728	-0.00826277	1.26771e+07	0.508901	0.0273736	0.09502	14.2195	12.202
ABCC5	Day_0_0-NR4A2_OE	0.0540932	0.00693427	1.2715e+07	0.510423	0.00161827	0.00927119	9.84029	7.71388
ALG3	Day_0_0-NR4A2_OE	0.0137998	0.00133304	1.25631e+07	0.504323	0.0174289	0.0661899	3.03967	2.16612
PSMD2	Day_0_0-NR4A2_OE	0.12063	0.00547079	1.2965e+07	0.520458	1.62115e-05	0.0001749	22.102	17.7731
POLR2H	Day_0_0-NR4A2_OE	0.0245821	0.00258967	1.26194e+07	0.506583	0.00642773	0.0293365	5.25502	3.92707
TRA2B	Day_0_0-NR4A2_OE	0.151988	0.0227994	1.31542e+07	0.528052	1.38134e-08	2.83828e-07	25.3993	19.5574
ETV5	Day_0_0-NR4A2_OE	0.0768676	0.0173143	1.30943e+07	0.525649	3.05209e-12	1.14865e-10	14.6316	9.42029
EIF4A2	Day_0_0-NR4A2_OE	0.224229	0.0118329	1.32838e+07	0.533255	5.02317e-09	1.12034e-07	36.476	28.8297
RFC4	Day_0_0-NR4A2_OE	0.0499581	0.0191667	1.2842e+07	0.51552	5.31894e-08	9.8613e-07	8.55229	5.40751
RPL39L	Day_0_0-NR4A2_OE	0.185168	0.0800921	1.42888e+07	0.5736	3.48943e-57	3.03522e-54	30.0361	15.2096
SST	Day_0_0-NR4A2_OE	0.00192188	0.00188736	1.24667e+07	0.500453	0.00909428	0.0388325	0.10304	0.0077918
TPRG1	Day_0_0-NR4A2_OE	0.0187951	0.00191699	1.25746e+07	0.504785	0.0218128	0.0794991	3.86399	2.89855
CLDN1	Day_0_0-NR4A2_OE	0.00494069	0.00228096	1.25564e+07	0.504056	2.5399e-05	0.000262231	1.33952	0.522051
PYDC2-AS1	Day_0_0-NR4A2_OE	0.00117258	0.000644423	1.24826e+07	0.501093	0.00811115	0.0354021	0.309119	0.0857098
FGF12	Day_0_0-NR4A2_OE	0.0905673	0.0168703	1.30682e+07	0.524598	2.4346e-10	6.81295e-09	15.8166	10.7761
ATP13A5	Day_0_0-NR4A2_OE	0.000938372	0.000482837	1.24746e+07	0.500773	0.0146786	0.0575888	0.206079	0.0467508
OPA1	Day_0_0-NR4A2_OE	0.166769	-0.00816747	1.28762e+07	0.516894	0.00171141	0.00972704	29.2117	24.9727
HES1	Day_0_0-NR4A2_OE	0.0475953	0.00529828	1.26289e+07	0.506965	0.0212755	0.0778251	7.83101	6.40486
MUC4	Day_0_0-NR4A2_OE	0.00705958	-0.0123931	1.22275e+07	0.490853	3.13163e-06	4.03556e-05	1.08192	2.90634
ENSG00000290762	Day_0_0-NR4A2_OE	0.0150481	-0.000924015	1.25894e+07	0.505378	0.00510255	0.0243254	3.50335	2.40767
TFRC	Day_0_0-NR4A2_OE	0.103307	0.00779821	1.29127e+07	0.518359	3.23497e-05	0.000322817	18.7532	14.9057
PCYT1A	Day_0_0-NR4A2_OE	0.0322915	-0.00171861	1.26135e+07	0.506347	0.0244015	0.0865895	6.85214	5.50101
UBXN7	Day_0_0-NR4A2_OE	0.2097	-0.00116262	1.28914e+07	0.517505	0.00223837	0.0122325	34.3122	29.8582
RNF168	Day_0_0-NR4A2_OE	0.12565	-0.000988338	1.28466e+07	0.515706	0.0011997	0.00724471	22.5142	18.8873
PIGX	Day_0_0-NR4A2_OE	0.0251166	0.00425821	1.26444e+07	0.507588	0.00079094	0.00507271	4.89438	3.37385
SENP5	Day_0_0-NR4A2_OE	0.104021	0.00304334	1.29658e+07	0.520489	4.71779e-06	5.82773e-05	19.7836	15.3265
NCBP2	Day_0_0-NR4A2_OE	0.111923	0.0147577	1.31325e+07	0.527182	1.77693e-09	4.26873e-08	21.1747	15.5213
NCBP2AS2	Day_0_0-NR4A2_OE	0.0172293	0.00520275	1.25909e+07	0.50544	0.00284837	0.0149029	3.24575	2.15054
BDH1	Day_0_0-NR4A2_OE	0.00860866	0.00164871	1.25867e+07	0.505271	0.000127094	0.00105875	2.21535	1.15319
RUBCN	Day_0_0-NR4A2_OE	0.0309207	0.00436918	1.26266e+07	0.506873	0.00808112	0.0353228	5.9763	4.58158
LRCH3	Day_0_0-NR4A2_OE	0.134511	-0.00951108	1.27906e+07	0.513457	0.00688453	0.0310464	23.5446	20.2899
IQCG	Day_0_0-NR4A2_OE	0.0374839	-0.00366249	1.26386e+07	0.507354	0.01876	0.0702355	8.44925	6.88795
RPL35A	Day_0_0-NR4A2_OE	0.168815	0.0297153	1.31978e+07	0.529803	3.59837e-09	8.18295e-08	26.8934	20.6639
ZNF595	Day_0_0-NR4A2_OE	0.0210683	0.00626506	1.26042e+07	0.505972	0.00233526	0.0126738	3.70943	2.50896
ZNF718	Day_0_0-NR4A2_OE	0.0425566	-1.93825e-05	1.26721e+07	0.508699	0.00600488	0.0278079	8.86141	7.036
ENSG00000251689	Day_0_0-NR4A2_OE	0.0082468	0.00468064	1.25924e+07	0.505501	3.46485e-07	5.51733e-06	1.75167	0.64672
ZNF732	Day_0_0-NR4A2_OE	0.0545966	-0.00259557	1.26801e+07	0.509021	0.0119671	0.0487272	11.2828	9.319
ABCA11P	Day_0_0-NR4A2_OE	0.00146063	0.000499901	1.24902e+07	0.501398	0.0135258	0.0539274	0.463679	0.179211
ATP5ME	Day_0_0-NR4A2_OE	0.0530788	0.0182744	1.29768e+07	0.520931	5.26298e-12	1.90087e-10	10.304	6.0854
MYL5	Day_0_0-NR4A2_OE	0.00698712	0.00167653	1.25259e+07	0.502831	0.0224975	0.0816085	1.5456	0.973975
GAK	Day_0_0-NR4A2_OE	0.0790801	0.0179818	1.30213e+07	0.522718	1.18163e-09	2.95184e-08	14.4256	9.86442
CTBP1-AS	Day_0_0-NR4A2_OE	0.0757354	0.0162245	1.28781e+07	0.516969	5.29993e-06	6.46926e-05	13.3436	9.97351
CTBP1	Day_0_0-NR4A2_OE	0.0864166	0.00533727	1.27449e+07	0.511621	0.00498169	0.0238801	15.3014	12.9032
MAEA	Day_0_0-NR4A2_OE	0.0503991	0.000354727	1.2713e+07	0.510341	0.00262801	0.0139351	10.5616	8.42294
UVSSA	Day_0_0-NR4A2_OE	0.0527439	0.00270858	1.27318e+07	0.511094	0.00119534	0.00722444	10.6131	8.32944
FAM53A	Day_0_0-NR4A2_OE	0.00514162	0.00249003	1.25269e+07	0.502871	0.00114182	0.00693931	1.0304	0.451925
SLBP	Day_0_0-NR4A2_OE	0.0359555	0.00213467	1.26687e+07	0.508563	0.00351813	0.0177445	7.72798	5.94515
TACC3	Day_0_0-NR4A2_OE	0.139577	0.0419668	1.34697e+07	0.540716	2.06555e-19	1.79669e-17	23.5446	15.1784
TMEM129	Day_0_0-NR4A2_OE	0.0229529	0.00481605	1.26557e+07	0.50804	0.000211465	0.00163805	4.6883	3.06997
LETM1	Day_0_0-NR4A2_OE	0.0522946	0.0038668	1.27049e+07	0.510015	0.00333126	0.0169991	10.3555	8.29048
NELFA	Day_0_0-NR4A2_OE	0.0433931	0.0012471	1.26788e+07	0.508967	0.00471033	0.0227464	8.96445	7.05937
MXD4	Day_0_0-NR4A2_OE	0.0104279	-0.0097361	1.23042e+07	0.49393	0.00347581	0.0175893	1.95775	3.15568
RNF4	Day_0_0-NR4A2_OE	0.0288533	0.00128775	1.26048e+07	0.505998	0.0231863	0.0832108	6.02782	4.78417
TNIP2	Day_0_0-NR4A2_OE	0.0247011	0.00340011	1.26068e+07	0.506078	0.0103081	0.043073	4.99742	3.77902
MFSD10	Day_0_0-NR4A2_OE	0.0355792	0.0108886	1.29336e+07	0.519198	5.88439e-14	2.72983e-12	7.98557	4.10628
HTT	Day_0_0-NR4A2_OE	0.163407	0.000614959	1.29171e+07	0.518535	0.000465563	0.00323633	27.9753	23.8273
ENSG00000290888	Day_0_0-NR4A2_OE	0.0216491	-0.000489045	1.25949e+07	0.5056	0.013503	0.0538675	4.58527	3.44398
NSG1	Day_0_0-NR4A2_OE	0.0192579	0.007784	1.26842e+07	0.509183	7.10647e-07	1.06043e-05	3.96703	2.12716
STX18-AS1	Day_0_0-NR4A2_OE	0.0929003	0.0089474	1.30366e+07	0.523331	2.62033e-08	5.12192e-07	17.8774	12.9811
EVC	Day_0_0-NR4A2_OE	0.0134324	-0.000732686	1.25671e+07	0.504485	0.0195257	0.0726983	3.34879	2.43104
CRMP1	Day_0_0-NR4A2_OE	0.0815221	0.0204181	1.2948e+07	0.519776	2.40565e-07	3.94814e-06	14.5286	10.5423
PPP2R2C	Day_0_0-NR4A2_OE	0.0202058	0.00799145	1.27625e+07	0.512327	4.90538e-11	1.52397e-09	4.58527	2.10379
MRFAP1	Day_0_0-NR4A2_OE	0.177879	0.0388848	1.35768e+07	0.545019	1.24834e-18	9.98479e-17	30.3452	20.9132
MRFAP1L1	Day_0_0-NR4A2_OE	0.040164	0.00346618	1.26979e+07	0.509736	0.00159492	0.00915969	8.60381	6.61524
ENSG00000287104	Day_0_0-NR4A2_OE	0.00128377	0.00088422	1.24782e+07	0.500914	0.0147301	0.0577257	0.257599	0.0701262
ENSG00000205959	Day_0_0-NR4A2_OE	0.00434856	0.000427042	1.252e+07	0.502594	0.00937287	0.0398671	1.13344	0.607761
ENSG00000288075	Day_0_0-NR4A2_OE	0.0436223	0.00508601	1.27874e+07	0.51333	7.64778e-06	8.94426e-05	8.75837	6.02306
WDR1	Day_0_0-NR4A2_OE	0.127919	0.00876411	1.31156e+07	0.526502	2.85616e-08	5.57245e-07	23.6476	17.8744
ENSG00000287778	Day_0_0-NR4A2_OE	0.00547221	0.00233985	1.25209e+07	0.502631	0.00406465	0.0201188	1.0304	0.498675
ENSG00000249631	Day_0_0-NR4A2_OE	0.00869271	0.00191209	1.25364e+07	0.503253	0.0154319	0.0599359	1.80319	1.1454
FBXL5	Day_0_0-NR4A2_OE	0.0892257	0.0127275	1.306e+07	0.524272	2.31566e-09	5.43165e-08	17.1046	11.9994
LDB2	Day_0_0-NR4A2_OE	0.149759	-0.0115361	1.28312e+07	0.515086	0.002892	0.0150971	24.9356	21.1392
ENSG00000249998	Day_0_0-NR4A2_OE	0.0032674	0.00180796	1.25167e+07	0.502462	0.00122548	0.00738116	0.824317	0.327256
QDPR	Day_0_0-NR4A2_OE	0.0295427	0.00842966	1.26959e+07	0.509653	3.59187e-05	0.000353864	5.51262	3.56865
LAP3	Day_0_0-NR4A2_OE	0.0332954	0.000271796	1.26858e+07	0.509248	0.00124003	0.00744732	7.5219	5.61789
MED28	Day_0_0-NR4A2_OE	0.0751894	-0.00329141	1.26963e+07	0.509669	0.0176885	0.066981	14.5286	12.4981
DCAF16	Day_0_0-NR4A2_OE	0.0648039	-0.00396221	1.26699e+07	0.508609	0.0271805	0.0945384	13.086	11.2825
NCAPG	Day_0_0-NR4A2_OE	0.10929	0.00558777	1.30012e+07	0.521912	1.49671e-06	2.06731e-05	20.711	15.9576
LCORL	Day_0_0-NR4A2_OE	0.0980691	-0.00460743	1.26982e+07	0.509747	0.027082	0.0943373	17.3107	15.0538
ENSG00000249547	Day_0_0-NR4A2_OE	0	-0.00499273	1.23869e+07	0.497249	0.00100341	0.0062221	0	0.545426
ERVH-1	Day_0_0-NR4A2_OE	0.0136502	0.00666449	1.2586e+07	0.505243	0.000324003	0.00236582	2.36991	1.31681
ENSG00000289201	Day_0_0-NR4A2_OE	0.00934976	0.00608023	1.26221e+07	0.506694	5.59234e-10	1.4722e-08	1.95775	0.615552
DHX15	Day_0_0-NR4A2_OE	0.187956	0.00890183	1.32175e+07	0.530593	2.21352e-08	4.38835e-07	32.6121	25.7207
SEPSECS	Day_0_0-NR4A2_OE	0.0137617	0.00378596	1.25529e+07	0.503915	0.0181824	0.0684167	2.57599	1.78432
SEL1L3	Day_0_0-NR4A2_OE	0.055987	-0.00811834	1.27309e+07	0.511061	0.00286006	0.0149491	12.4163	9.9813
SMIM20	Day_0_0-NR4A2_OE	0.0149285	0.00114671	1.25666e+07	0.504463	0.0216003	0.0788889	3.40031	2.49338
RBPJ	Day_0_0-NR4A2_OE	0.332723	0.0555342	1.39027e+07	0.558099	1.08837e-21	1.19583e-19	47.6558	35.0008
PCDH7	Day_0_0-NR4A2_OE	0.0160326	-0.0269211	1.20518e+07	0.483797	6.34508e-10	1.65575e-08	2.06079	5.29063
ENSG00000251438	Day_0_0-NR4A2_OE	0.019303	0.00819329	1.26422e+07	0.507499	1.68466e-05	0.000180724	3.40031	1.89341
LINC02505	Day_0_0-NR4A2_OE	0.0656349	0.0104738	1.29069e+07	0.518125	1.70788e-07	2.88694e-06	12.1072	8.37619
PGM2	Day_0_0-NR4A2_OE	0.0293791	0.00593629	1.26594e+07	0.508189	0.00125342	0.00750831	5.9763	4.33224
TBC1D1	Day_0_0-NR4A2_OE	0.113264	0.00278554	1.28439e+07	0.515595	0.000792394	0.00508047	20.4019	16.9783
KLF3-AS1	Day_0_0-NR4A2_OE	0.00809293	0.00184096	1.25331e+07	0.503121	0.0118933	0.0484835	1.59711	0.966184
FAM114A1	Day_0_0-NR4A2_OE	0.0157359	0.000144009	1.2595e+07	0.505605	0.00503116	0.0240951	3.76095	2.61805
KLHL5	Day_0_0-NR4A2_OE	0.0557562	-0.0232553	1.22259e+07	0.490788	0.0186132	0.069736	10.2009	11.8513
WDR19	Day_0_0-NR4A2_OE	0.0292928	0.004968	1.26218e+07	0.50668	0.00565454	0.0264614	5.25502	3.91928
KLB	Day_0_0-NR4A2_OE	0.000631685	-0.00530747	1.2377e+07	0.496851	0.00188543	0.0105637	0.15456	0.77918
RPL9	Day_0_0-NR4A2_OE	0.169807	0.0313251	1.34244e+07	0.5389	1.3483e-14	6.68579e-13	28.542	20.4301
LIAS	Day_0_0-NR4A2_OE	0.0189841	0.00367351	1.26334e+07	0.507146	0.00038943	0.00278416	4.07007	2.62584
UGDH	Day_0_0-NR4A2_OE	0.101687	0.0191618	1.29722e+07	0.520747	1.22617e-06	1.73307e-05	17.8774	13.7292
SMIM14	Day_0_0-NR4A2_OE	0.117561	0.0142199	1.30835e+07	0.525214	2.50749e-08	4.92903e-07	20.9171	15.6304
UBE2K	Day_0_0-NR4A2_OE	0.363125	0.022439	1.32459e+07	0.531734	5.5278e-07	8.44173e-06	49.7682	41.7251
ENSG00000249019	Day_0_0-NR4A2_OE	0.00064766	0.000559139	1.24776e+07	0.50089	0.000785175	0.00504969	0.206079	0.0233754
RBM47	Day_0_0-NR4A2_OE	0.252069	0.0562954	1.38573e+07	0.556276	2.94557e-24	4.01907e-22	37.8671	26.048
NSUN7	Day_0_0-NR4A2_OE	0.0792086	0.0136629	1.29293e+07	0.519024	6.33465e-07	9.56889e-06	14.4256	10.4878
UCHL1	Day_0_0-NR4A2_OE	0.226326	0.0391054	1.36403e+07	0.547566	8.85277e-18	6.46191e-16	36.3215	26.2895
LIMCH1	Day_0_0-NR4A2_OE	0.0132851	-0.0214915	1.21566e+07	0.488006	2.83496e-06	3.67823e-05	2.57599	4.94779
TMEM33	Day_0_0-NR4A2_OE	0.146711	0.00722987	1.30981e+07	0.5258	2.48281e-07	4.07158e-06	25.9145	20.1964
BEND4	Day_0_0-NR4A2_OE	0.0499089	0.00777175	1.2793e+07	0.513554	3.52228e-05	0.00034783	10.2524	7.47234
KCTD8	Day_0_0-NR4A2_OE	0.0708341	0.0140188	1.28208e+07	0.514668	2.6404e-05	0.000270732	11.5404	8.61773
GABRB1	Day_0_0-NR4A2_OE	0.00277134	0.00182257	1.24982e+07	0.50172	0.0059086	0.027429	0.566718	0.21817
NIPAL1	Day_0_0-NR4A2_OE	0.0176409	0.0030219	1.2581e+07	0.505042	0.00693592	0.0312124	3.29727	2.27521
SLC10A4	Day_0_0-NR4A2_OE	0.00204405	0.00166989	1.24801e+07	0.500992	0.00425248	0.0209276	0.257599	0.0545426
OCIAD1	Day_0_0-NR4A2_OE	0.140928	0.0266731	1.32485e+07	0.531838	9.30555e-12	3.23232e-10	23.5446	16.7446
SPATA18	Day_0_0-NR4A2_OE	0.00871866	0.0043231	1.25969e+07	0.505679	9.5199e-07	1.37821e-05	1.90623	0.763597
USP46	Day_0_0-NR4A2_OE	0.0903071	0.000449831	1.27945e+07	0.513613	0.00160289	0.00919534	17.1046	14.1889
ENSG00000286161	Day_0_0-NR4A2_OE	0.00753361	0.00466196	1.25346e+07	0.503181	0.00216734	0.0119036	1.288	0.64672
ERVMER34-1	Day_0_0-NR4A2_OE	0.0165096	-0.000324363	1.26581e+07	0.508135	9.97066e-05	0.000854114	4.48223	2.82063
SCFD2	Day_0_0-NR4A2_OE	0.0393588	0.00187366	1.26212e+07	0.506657	0.0249281	0.0881686	7.5219	6.15552
ENSG00000250646	Day_0_0-NR4A2_OE	0.0132673	0.00360271	1.26073e+07	0.506098	0.000517418	0.00353495	3.19423	1.96353
KDR	Day_0_0-NR4A2_OE	0.0656764	0.00948225	1.30126e+07	0.522366	4.75535e-10	1.26785e-08	13.6012	8.98395
TMEM165	Day_0_0-NR4A2_OE	0.108649	0.00832676	1.29064e+07	0.518104	5.52902e-05	0.000514825	19.3199	15.5291
CLOCK	Day_0_0-NR4A2_OE	0.0970113	-0.00426762	1.27716e+07	0.512693	0.00457871	0.0222291	18.4441	15.5291
NMU	Day_0_0-NR4A2_OE	0.0455751	0.0208263	1.30169e+07	0.522542	1.5198e-18	1.20179e-16	8.60381	4.05174
EXOC1	Day_0_0-NR4A2_OE	0.0633359	0.00486191	1.27526e+07	0.511932	0.00101342	0.00626848	11.9526	9.49821
PPAT	Day_0_0-NR4A2_OE	0.107221	0.00131991	1.28022e+07	0.513923	0.00245338	0.0131798	19.5775	16.5654
PAICS	Day_0_0-NR4A2_OE	0.2971	0.0020633	1.31293e+07	0.527051	1.00868e-05	0.000113945	44.0495	36.8552
SRP72	Day_0_0-NR4A2_OE	0.12865	-0.012971	1.27319e+07	0.5111	0.0275358	0.0953455	23.8022	20.96
NOA1	Day_0_0-NR4A2_OE	0.0299906	0.00268833	1.26347e+07	0.507199	0.00766183	0.0338946	6.43998	4.98675
POLR2B	Day_0_0-NR4A2_OE	0.121843	-0.00877455	1.27619e+07	0.512304	0.0128813	0.0517534	22.8748	19.9938
ADGRL3	Day_0_0-NR4A2_OE	0.137547	-0.00442931	1.27784e+07	0.512967	0.00798555	0.0350051	22.3081	19.3782
ENSG00000289308	Day_0_0-NR4A2_OE	0.0906371	0.0149794	1.28921e+07	0.517533	7.91395e-06	9.19886e-05	14.7862	11.2358
CENPC	Day_0_0-NR4A2_OE	0.0541781	0.00157007	1.27726e+07	0.512733	0.000256792	0.00194302	11.2313	8.61773
UBA6	Day_0_0-NR4A2_OE	0.153569	0.0040259	1.27837e+07	0.513177	0.0106267	0.0442094	25.2962	22.3157
YTHDC1	Day_0_0-NR4A2_OE	0.167092	-0.00526252	1.29003e+07	0.517859	0.000825616	0.00526647	28.7996	24.3494
UTP3	Day_0_0-NR4A2_OE	0.0369072	0.00211576	1.26758e+07	0.50885	0.00243114	0.0130839	7.67646	5.87502
RUFY3	Day_0_0-NR4A2_OE	0.0864041	-0.00397773	1.27367e+07	0.511291	0.00778457	0.0343139	16.2803	13.6668
GRSF1	Day_0_0-NR4A2_OE	0.128899	0.015076	1.31437e+07	0.52763	7.09142e-09	1.54048e-07	23.6991	17.8432
MOB1B	Day_0_0-NR4A2_OE	0.0937251	-0.00686978	1.28007e+07	0.513863	0.00194562	0.0108398	18.5471	15.4901
COX18	Day_0_0-NR4A2_OE	0.0314145	0.00450821	1.27803e+07	0.513044	4.99213e-07	7.69688e-06	7.05822	4.41795
CXCL6	Day_0_0-NR4A2_OE	0.00202657	0.00117875	1.25034e+07	0.501928	0.000158017	0.0012781	0.515198	0.124669
CXCL5	Day_0_0-NR4A2_OE	0.0123746	0.00403701	1.25692e+07	0.504568	0.00181882	0.0102621	2.26687	1.34798
PARM1	Day_0_0-NR4A2_OE	0.00799369	0.00197658	1.2555e+07	0.504	0.00260522	0.0138282	1.90623	1.09864
G3BP2	Day_0_0-NR4A2_OE	0.368779	-0.00860965	1.29423e+07	0.519545	0.0023201	0.0126033	50.541	44.086
ENSG00000229717	Day_0_0-NR4A2_OE	0.00159985	0.00128575	1.24836e+07	0.501133	0.00468596	0.0226655	0.309119	0.077918
NAAA	Day_0_0-NR4A2_OE	0.00615623	0.00118493	1.25421e+07	0.503482	0.00295644	0.0153682	1.5456	0.841515
SDAD1	Day_0_0-NR4A2_OE	0.108325	0.00800923	1.27785e+07	0.512971	0.00373839	0.0187512	18.1865	15.5369
NUP54	Day_0_0-NR4A2_OE	0.0951574	0.00629527	1.27825e+07	0.513131	0.00232271	0.0126142	17.0015	14.1811
SHROOM3	Day_0_0-NR4A2_OE	0.148456	-0.00423309	1.28168e+07	0.514508	0.00443342	0.0216294	25.0902	21.5599
CCNI	Day_0_0-NR4A2_OE	0.196231	-0.0114675	1.28904e+07	0.517462	0.00193986	0.0108135	33.1273	28.3855
CNOT6L	Day_0_0-NR4A2_OE	0.0823705	0.00273248	1.27818e+07	0.513105	0.00160112	0.00918797	15.7135	12.9656
ANXA3	Day_0_0-NR4A2_OE	0.0299548	0.0107885	1.27452e+07	0.511633	1.86717e-07	3.12833e-06	5.51262	3.17126
BMP2K	Day_0_0-NR4A2_OE	0.0840266	0.00930123	1.27533e+07	0.511958	0.00295514	0.0153673	14.5286	12.0617
LINC01088	Day_0_0-NR4A2_OE	0.00668544	0.00427718	1.25278e+07	0.502908	0.000912923	0.00575254	1.0304	0.444133
RASGEF1B	Day_0_0-NR4A2_OE	0.0330762	-0.00158423	1.27065e+07	0.510081	0.000247465	0.00187926	7.21278	5.11142
ENSG00000273156	Day_0_0-NR4A2_OE	0.00776696	0.00373186	1.25323e+07	0.503086	0.00441267	0.0215483	1.33952	0.716846
HNRNPD	Day_0_0-NR4A2_OE	0.351031	0.00550789	1.32031e+07	0.530016	2.07561e-06	2.77759e-05	49.3045	41.3978
HNRNPDL	Day_0_0-NR4A2_OE	0.240034	0.0136017	1.32217e+07	0.53076	1.20448e-07	2.0989e-06	37.8671	30.9257
ENOPH1	Day_0_0-NR4A2_OE	0.0644168	0.0135913	1.28863e+07	0.517296	1.10636e-06	1.58411e-05	12.3648	8.89045
SEC31A	Day_0_0-NR4A2_OE	0.153318	-0.0138086	1.27775e+07	0.512931	0.0142087	0.0561262	26.9964	23.6559
LINC02994	Day_0_0-NR4A2_OE	0.0354876	0.00141826	1.2616e+07	0.506447	0.015457	0.0600111	6.18238	4.85429
CDS1	Day_0_0-NR4A2_OE	0.054956	0.00946316	1.28463e+07	0.515693	1.39104e-06	1.93984e-05	10.51	7.28534
SPP1	Day_0_0-NR4A2_OE	0.0237904	0.000657494	1.26823e+07	0.50911	0.000100294	0.000858092	5.4611	3.59981
PKD2	Day_0_0-NR4A2_OE	0.182964	0.0192413	1.33108e+07	0.534337	6.63701e-11	2.02269e-09	30.3452	22.9469
ABCG2	Day_0_0-NR4A2_OE	0.00528518	0.000811536	1.25223e+07	0.502685	0.0113813	0.0468448	1.23648	0.69347
PPM1K	Day_0_0-NR4A2_OE	0.0640379	0.0125312	1.2933e+07	0.519171	5.3577e-08	9.92434e-07	12.6224	8.68007
HERC6	Day_0_0-NR4A2_OE	0.0143642	0.00387834	1.25545e+07	0.503977	0.0162436	0.0625304	2.57599	1.77653
HERC5	Day_0_0-NR4A2_OE	0.0293814	0.0100662	1.2795e+07	0.513633	1.38541e-09	3.40658e-08	5.92478	3.17906
HERC3	Day_0_0-NR4A2_OE	0.00361772	0.00331245	1.24865e+07	0.501249	0.000539811	0.00366952	0.309119	0.0545426
ENSG00000251095	Day_0_0-NR4A2_OE	0.0555717	0.0344358	1.33061e+07	0.534149	2.0307e-42	9.42065e-40	10.3555	3.5141
ENSG00000288563	Day_0_0-NR4A2_OE	0.00599602	0.00278151	1.25975e+07	0.505706	1.58702e-07	2.69794e-06	1.80319	0.654511
SNCA	Day_0_0-NR4A2_OE	0.00775424	-0.000773622	1.25615e+07	0.504258	0.00357636	0.0180121	2.21535	1.34798
CCSER1	Day_0_0-NR4A2_OE	0.0581786	0.0110399	1.29279e+07	0.518969	8.18984e-09	1.75587e-07	11.2828	7.40221
ENSG00000287392	Day_0_0-NR4A2_OE	0.0271318	0.000831482	1.26165e+07	0.506467	0.0172765	0.0657656	6.38846	5.07246
ENSG00000280056	Day_0_0-NR4A2_OE	0.00836803	0.00319978	1.26047e+07	0.505995	2.80794e-06	3.64997e-05	2.16383	0.958392
LNCPRESS2	Day_0_0-NR4A2_OE	0.0597628	0.00779506	1.27509e+07	0.511862	0.000715666	0.00467467	11.1283	8.78136
GRID2	Day_0_0-NR4A2_OE	1.32342	0.055291	13101068	0.525919	0.000205624	0.00159701	85.832	74.6455
PDLIM5	Day_0_0-NR4A2_OE	0.0997535	-0.0150429	1.2753e+07	0.511947	0.0102771	0.0429777	20.0412	17.1108
ENSG00000253170	Day_0_0-NR4A2_OE	0.00235476	0.00132709	1.25021e+07	0.501875	0.00153582	0.00887648	0.566718	0.187003
TSPAN5	Day_0_0-NR4A2_OE	0.0497093	0.00231689	1.27308e+07	0.511055	0.000838382	0.00534414	9.99485	7.71388
EIF4E	Day_0_0-NR4A2_OE	0.162921	0.0252626	1.33909e+07	0.537556	1.48152e-13	6.41663e-12	28.7996	20.7963
METAP1	Day_0_0-NR4A2_OE	0.0798693	0.00981428	1.28363e+07	0.515291	0.000113727	0.000959257	14.6316	11.5552
ENSG00000272777	Day_0_0-NR4A2_OE	0.00105032	0.000885631	1.24756e+07	0.500812	0.00688565	0.0310464	0.206079	0.038959
ADH5	Day_0_0-NR4A2_OE	0.0955838	0.00645691	1.28403e+07	0.515451	0.000320886	0.00234799	17.2076	13.9941
ENSG00000246090	Day_0_0-NR4A2_OE	0.0253805	0.00767083	1.26536e+07	0.507956	8.46657e-05	0.000742951	4.22463	2.63363
H2AZ1	Day_0_0-NR4A2_OE	0.201779	0.032718	1.3636e+07	0.547395	9.82362e-19	8.01086e-17	33.797	23.9286
DDIT4L	Day_0_0-NR4A2_OE	0.0033909	0.000732081	1.25087e+07	0.502141	0.0230875	0.0829562	0.978877	0.545426
PPP3CA	Day_0_0-NR4A2_OE	0.160491	-0.00750901	1.2929e+07	0.519012	0.000276475	0.00207019	27.3055	22.9702
MANBA	Day_0_0-NR4A2_OE	0.0471376	-0.00273035	1.26961e+07	0.509663	0.0033837	0.0172162	9.68573	7.68272
UBE2D3	Day_0_0-NR4A2_OE	0.172374	-0.0114611	1.28059e+07	0.51407	0.00990933	0.041766	29.7269	25.9545
ENSG00000286242	Day_0_0-NR4A2_OE	0.000585615	-0.00150922	1.24147e+07	0.498365	0.0195003	0.0726165	0.0515198	0.374007
CENPE	Day_0_0-NR4A2_OE	0.286053	0.0190122	1.34076e+07	0.538223	3.56982e-11	1.1343e-09	38.8975	30.0296
AIMP1	Day_0_0-NR4A2_OE	0.0518778	0.0044252	1.27382e+07	0.511352	0.0007749	0.0050021	10.407	8.06452
PAPSS1	Day_0_0-NR4A2_OE	0.0785478	-0.00382331	1.29039e+07	0.518003	1.2553e-05	0.000138801	16.4863	12.5838
SGMS2	Day_0_0-NR4A2_OE	0.00158682	-0.00466638	1.23923e+07	0.497468	0.0155808	0.0604357	0.309119	0.810348
HADH	Day_0_0-NR4A2_OE	0.0275361	0.00418518	1.26234e+07	0.506745	0.00648953	0.0295669	5.51262	4.14524
RPL34	Day_0_0-NR4A2_OE	0.16969	0.0190672	1.32064e+07	0.530149	5.3708e-09	1.18898e-07	28.3874	21.9651
COL25A1	Day_0_0-NR4A2_OE	0.0240827	0.00665669	1.26923e+07	0.509509	4.36339e-06	5.43822e-05	4.63679	2.72713
GAR1	Day_0_0-NR4A2_OE	0.0291679	0.000592905	1.26522e+07	0.507899	0.00235212	0.0127309	6.18238	4.5582
ELOVL6	Day_0_0-NR4A2_OE	0.215183	-0.00584631	1.2886e+07	0.517284	0.00243519	0.0130989	34.0031	29.453
ENPEP	Day_0_0-NR4A2_OE	0.00508033	-0.00442857	1.23684e+07	0.496506	0.0104766	0.0436461	0.669758	1.36357
PANCR	Day_0_0-NR4A2_OE	0.0041387	-0.00822544	1.23228e+07	0.494676	0.000699117	0.00457659	0.772798	1.83107
ENSG00000288692	Day_0_0-NR4A2_OE	0.036613	0.00488551	1.26139e+07	0.506364	0.0140701	0.055704	5.87326	4.58158
ZGRF1	Day_0_0-NR4A2_OE	0.113059	0.0205096	1.32338e+07	0.531246	1e-12	3.99923e-11	20.711	14.2746
LARP7	Day_0_0-NR4A2_OE	0.148018	-0.00418073	1.28017e+07	0.5139	0.00628007	0.0288011	24.781	21.4508
ARSJ	Day_0_0-NR4A2_OE	0.0128485	0.00302769	1.26135e+07	0.506346	6.10339e-05	0.000559571	2.83359	1.55057
UGT8	Day_0_0-NR4A2_OE	0.0599969	0.0125734	1.2841e+07	0.515478	5.08032e-06	6.22034e-05	11.1798	8.04893
ENSG00000286269	Day_0_0-NR4A2_OE	0.000141777	0.000141777	1.24612e+07	0.500234	0.0195585	0.0727685	0.0515198	0
METTL14	Day_0_0-NR4A2_OE	0.0514425	0.00726032	1.27118e+07	0.510292	0.00176969	0.0100282	9.73725	7.64376
USP53	Day_0_0-NR4A2_OE	0.0579833	-0.029462	1.21805e+07	0.488963	0.00690544	0.0311088	11.1283	13.0902
MAD2L1	Day_0_0-NR4A2_OE	0.0629209	0.00737391	1.27895e+07	0.513414	0.000207428	0.00160976	12.1072	9.37354
PRDM5	Day_0_0-NR4A2_OE	0.0923911	0.0168387	1.32326e+07	0.531201	4.30249e-14	2.02751e-12	18.8047	12.3188
ANXA5	Day_0_0-NR4A2_OE	0.129592	0.0274779	1.34345e+07	0.539303	1.29686e-17	9.27166e-16	24.0598	15.9264
EXOSC9	Day_0_0-NR4A2_OE	0.0674929	0.00880498	1.29438e+07	0.519606	1.45301e-07	2.49245e-06	13.9104	9.89559
CCNA2	Day_0_0-NR4A2_OE	0.0979337	0.0089943	1.31689e+07	0.528642	4.67065e-11	1.46184e-09	20.0927	14.0876
FGF2	Day_0_0-NR4A2_OE	0.156125	0.00600013	1.30636e+07	0.524416	1.49731e-06	2.06731e-05	26.4812	21.0379
AFG2A	Day_0_0-NR4A2_OE	0.145146	0.0140438	1.30278e+07	0.522978	2.06822e-06	2.76948e-05	23.5961	18.6302
SPRY1	Day_0_0-NR4A2_OE	0.031446	0.00676417	1.27744e+07	0.512806	1.15544e-06	1.64873e-05	7.16126	4.57379
LINC01091	Day_0_0-NR4A2_OE	0.0142807	0.00632889	1.25422e+07	0.503484	0.0208335	0.0765015	2.16383	1.46486
INTU	Day_0_0-NR4A2_OE	0.0489487	-0.00125992	1.26803e+07	0.509027	0.00803742	0.0351833	10.2009	8.27489
HSPA4L	Day_0_0-NR4A2_OE	0.0313707	0.0122767	1.29471e+07	0.519737	2.43183e-17	1.69223e-15	7.2643	3.28035
MFSD8	Day_0_0-NR4A2_OE	0.0405638	0.00731198	1.2688e+07	0.509338	0.00123356	0.00741486	7.62494	5.73477
ABHD18	Day_0_0-NR4A2_OE	0.0875636	-0.00116581	1.27368e+07	0.511297	0.00764148	0.0338286	16.0742	13.6279
LARP1B	Day_0_0-NR4A2_OE	0.0936645	0.0108807	1.28504e+07	0.515856	0.00013172	0.00109032	16.1772	12.8487
PGRMC2	Day_0_0-NR4A2_OE	0.0921421	0.0211859	1.30093e+07	0.522235	2.22035e-08	4.38939e-07	15.9711	11.454
JADE1	Day_0_0-NR4A2_OE	0.231638	0.0676974	1.38581e+07	0.556308	1.04833e-25	1.53041e-23	35.3941	23.8195
SCLT1	Day_0_0-NR4A2_OE	0.0953268	-0.00571973	1.28212e+07	0.514686	0.000973191	0.00607364	18.4956	15.2875
LINC02466	Day_0_0-NR4A2_OE	0.0068024	0.00298614	1.25573e+07	0.50409	0.000132252	0.00109386	1.49408	0.670095
ENSG00000251488	Day_0_0-NR4A2_OE	0.00365035	0.00150283	1.25058e+07	0.502024	0.00587943	0.02733	0.721278	0.311672
PCDH10	Day_0_0-NR4A2_OE	0.0132434	-0.0211166	1.21982e+07	0.489675	1.67216e-05	0.000179568	2.26687	4.30887
ENSG00000251388	Day_0_0-NR4A2_OE	0.00717047	0.000923006	1.25248e+07	0.502786	0.0154099	0.0598729	1.39104	0.825931
PCDH18	Day_0_0-NR4A2_OE	0.0336961	0.0101495	1.28256e+07	0.514859	1.24281e-09	3.08134e-08	6.80062	3.81798
SLC7A11-AS1	Day_0_0-NR4A2_OE	0.00514841	-0.00648938	1.23484e+07	0.495705	0.00931515	0.0396702	1.13344	1.98691
NAA15	Day_0_0-NR4A2_OE	0.230926	-0.0058467	1.30576e+07	0.524175	3.40345e-05	0.000337211	37.3004	31.4243
TBC1D9	Day_0_0-NR4A2_OE	0.00505562	-0.00589759	1.23499e+07	0.495766	0.00309154	0.0159592	0.669758	1.51161
RNF150	Day_0_0-NR4A2_OE	0.0292501	0.0050132	1.26637e+07	0.508364	0.000665242	0.00438787	5.7187	4.02836
ZNF330	Day_0_0-NR4A2_OE	0.0266028	0.00355171	1.27019e+07	0.509896	5.57676e-05	0.000518115	5.9763	3.98161
INPP4B	Day_0_0-NR4A2_OE	0.0061411	-0.00491365	1.23738e+07	0.496723	0.0263002	0.0922607	0.927357	1.57394
SMARCA5	Day_0_0-NR4A2_OE	0.391018	-0.0220371	1.29093e+07	0.518222	0.00506198	0.0241859	53.6837	46.5093
ABCE1	Day_0_0-NR4A2_OE	0.14495	0.00310942	1.28683e+07	0.516573	0.00117143	0.0071002	25.3478	21.6223
C4orf51	Day_0_0-NR4A2_OE	0.0884246	0.0192327	1.30556e+07	0.524093	1.52227e-10	4.40152e-09	14.9408	9.98909
LSM6	Day_0_0-NR4A2_OE	0.0167226	0.00325463	1.25986e+07	0.505747	0.00331995	0.0169538	3.65791	2.50117
RPS3A	Day_0_0-NR4A2_OE	0.226294	0.0582898	1.38542e+07	0.556153	2.28811e-25	3.29425e-23	35.6002	24.139
SH3D19	Day_0_0-NR4A2_OE	0.20857	-0.0122952	1.2796e+07	0.513674	0.0164703	0.0632047	33.3333	29.5465
ENSG00000270265	Day_0_0-NR4A2_OE	0.00525067	0.00285357	1.25426e+07	0.503499	6.5975e-05	0.000598043	1.13344	0.428549
FHIP1A	Day_0_0-NR4A2_OE	0.125042	0.00462731	1.29737e+07	0.520805	1.14145e-05	0.000127496	22.1535	17.7186
FBXW7	Day_0_0-NR4A2_OE	0.15591	-0.00626247	1.28031e+07	0.513956	0.0070037	0.031497	25.863	22.4638
FHDC1	Day_0_0-NR4A2_OE	0.0455424	0.00518369	1.27165e+07	0.51048	0.000932378	0.00585922	9.11901	6.99704
TMEM131L	Day_0_0-NR4A2_OE	0.0748966	0.00115771	1.27637e+07	0.512377	0.00179978	0.0101739	14.271	11.6332
SFRP2	Day_0_0-NR4A2_OE	0.42374	0.195217	1.56812e+07	0.629494	1.42828e-107	4.25954e-104	54.1989	29.7647
ENSG00000280241	Day_0_0-NR4A2_OE	0.00704831	0.00190108	1.25251e+07	0.502797	0.015009	0.0585831	1.39104	0.825931
GUCY1A1	Day_0_0-NR4A2_OE	0	-0.00305136	1.2416e+07	0.498418	0.0124122	0.0502264	0	0.311672
ENSG00000286133	Day_0_0-NR4A2_OE	0.00375139	0.00316552	1.24797e+07	0.500977	0.0291656	0.0996662	0.309119	0.109085
NAF1	Day_0_0-NR4A2_OE	0.0408434	0.00490278	1.26893e+07	0.50939	0.00239611	0.0129421	8.60381	6.66199
TMA16	Day_0_0-NR4A2_OE	0.046569	0.0031205	1.27103e+07	0.510233	0.0014565	0.00848616	9.37661	7.23859
ENSG00000273449	Day_0_0-NR4A2_OE	0.00179114	0.00102421	1.24966e+07	0.501655	0.00398006	0.0197781	0.515198	0.179211
TMEM192	Day_0_0-NR4A2_OE	0.047184	0.00601297	1.27018e+07	0.509892	0.0015478	0.00893086	8.80989	6.81004
KLHL2	Day_0_0-NR4A2_OE	0.0201691	-0.00826894	1.22942e+07	0.493529	0.00963984	0.0408695	3.29727	4.57379
MSMO1	Day_0_0-NR4A2_OE	0.0922969	0.013778	1.30247e+07	0.522853	1.94509e-08	3.9044e-07	16.7955	12.0929
SPOCK3	Day_0_0-NR4A2_OE	0.0111931	0.00278295	1.25844e+07	0.50518	0.000746465	0.00485287	2.52447	1.48044
PALLD	Day_0_0-NR4A2_OE	0.0820082	0.000289362	1.26705e+07	0.508637	0.0287132	0.0985593	13.4982	11.6176
CBR4	Day_0_0-NR4A2_OE	0.0972502	0.00519785	1.29711e+07	0.520702	1.81995e-06	2.4639e-05	18.6502	14.1733
CLCN3	Day_0_0-NR4A2_OE	0.0712182	-0.00397972	1.28052e+07	0.514043	0.000424513	0.00298993	14.7347	11.7189
HPF1	Day_0_0-NR4A2_OE	0.0301999	0.00355183	1.26188e+07	0.506559	0.00992403	0.0418111	5.7187	4.39458
ENSG00000289508	Day_0_0-NR4A2_OE	0.00318428	0.00180273	1.25044e+07	0.501967	8.50003e-05	0.00074504	0.515198	0.116877
MFAP3L	Day_0_0-NR4A2_OE	0.0258099	0.0026239	1.26803e+07	0.509029	0.000145868	0.0011909	5.56414	3.72448
AADAT	Day_0_0-NR4A2_OE	0.0144377	0.000458203	1.25601e+07	0.504204	0.0285939	0.0982498	3.29727	2.43883
GALNT7-DT	Day_0_0-NR4A2_OE	0.0142659	0.00436735	1.25561e+07	0.504043	0.013021	0.0522541	2.52447	1.7142
GALNT7	Day_0_0-NR4A2_OE	0.152978	-0.00927461	1.27751e+07	0.512834	0.0138711	0.0550308	26.1206	22.978
HMGB2	Day_0_0-NR4A2_OE	0.197497	0.0326475	1.3589e+07	0.545505	6.56008e-18	4.85632e-16	32.509	22.8767
CEP44	Day_0_0-NR4A2_OE	0.0453784	0.00495156	1.26828e+07	0.50913	0.00397692	0.0197747	8.91293	7.05158
HPGD	Day_0_0-NR4A2_OE	0.00311322	-0.0230304	1.21123e+07	0.486227	2.35312e-11	7.74822e-10	0.566718	3.31152
GPM6A	Day_0_0-NR4A2_OE	0.0429826	0.00226019	1.26415e+07	0.507469	0.0092179	0.039272	7.21278	5.68802
WDR17	Day_0_0-NR4A2_OE	0.0130701	0.00444551	1.25673e+07	0.504492	0.00365666	0.0183766	2.42143	1.5194
NEIL3	Day_0_0-NR4A2_OE	0.0252779	0.00519817	1.26392e+07	0.507378	0.00124722	0.00747973	4.9459	3.45956
ENSG00000250993	Day_0_0-NR4A2_OE	0.0106838	0.00499588	1.26554e+07	0.508029	2.04959e-09	4.85666e-08	2.62751	1.01293
WWC2	Day_0_0-NR4A2_OE	0.289155	0.0231119	1.342e+07	0.538724	1.27896e-10	3.73944e-09	43.2767	34.5255
TRAPPC11	Day_0_0-NR4A2_OE	0.0601948	0.00407444	1.27715e+07	0.51269	0.000393636	0.00281134	11.798	9.17874
STOX2	Day_0_0-NR4A2_OE	0.0941307	-0.0345991	1.21186e+07	0.486479	0.00512125	0.0243978	17.0531	19.4951
IRF2	Day_0_0-NR4A2_OE	0.022086	0.0058165	1.26452e+07	0.507619	0.000339903	0.00246297	4.48223	2.9453
CENPU	Day_0_0-NR4A2_OE	0.0783037	0.00789525	1.28009e+07	0.513869	0.000498517	0.00342788	14.6316	11.7267
SLC25A4	Day_0_0-NR4A2_OE	0.0368147	0.0131175	1.28139e+07	0.514389	1.80844e-08	3.64763e-07	7.10974	4.23874
CFAP97	Day_0_0-NR4A2_OE	0.0919717	0.00553466	1.29435e+07	0.519594	4.53054e-06	5.62639e-05	17.9289	13.6902
UFSP2	Day_0_0-NR4A2_OE	0.0162886	0.00294435	1.25824e+07	0.5051	0.00865931	0.0373522	3.50335	2.47779
PDLIM3	Day_0_0-NR4A2_OE	0.00732412	0.00223686	1.25283e+07	0.502927	0.0100527	0.0422765	1.39104	0.802556
FAM149A	Day_0_0-NR4A2_OE	0.0279281	0.00912885	1.27946e+07	0.513616	1.09428e-09	2.7523e-08	5.87326	3.12451
F11-AS1	Day_0_0-NR4A2_OE	0.00445235	0.00209977	1.25169e+07	0.502468	0.00384046	0.0191894	0.927357	0.428549
FAT1	Day_0_0-NR4A2_OE	0.255668	-0.0818629	1.18563e+07	0.475951	0.00011255	0.000950487	38.6914	40.2602
ZFP42	Day_0_0-NR4A2_OE	0.0774244	0.00487512	1.28252e+07	0.514845	0.000277852	0.00207901	15.5075	12.4123
TRIML2	Day_0_0-NR4A2_OE	0.0461581	0.0131255	1.29689e+07	0.520612	1.26069e-12	4.99396e-11	9.68573	5.49322
PLEKHG4B	Day_0_0-NR4A2_OE	0.116757	-0.000833689	1.28597e+07	0.51623	0.00049232	0.00338974	20.711	17.0329
SLC9A3	Day_0_0-NR4A2_OE	0.0022268	0.00139976	1.24832e+07	0.501117	0.0227367	0.082119	0.360639	0.132461
BRD9	Day_0_0-NR4A2_OE	0.0415982	-0.00159978	1.26984e+07	0.509754	0.00225308	0.0122968	9.17053	7.14508
TRIP13	Day_0_0-NR4A2_OE	0.0355985	0.008382	1.27331e+07	0.511148	4.56205e-05	0.000436868	7.2643	5.02571
SLC12A7	Day_0_0-NR4A2_OE	0.0286985	0.00132258	1.26e+07	0.505804	0.0185382	0.0695176	5.30654	4.12186
TERT	Day_0_0-NR4A2_OE	0.0122456	0.00328868	1.25782e+07	0.504928	0.00242672	0.0130702	2.67903	1.68303
CLPTM1L	Day_0_0-NR4A2_OE	0.0486415	0.0043676	1.27723e+07	0.512721	0.000103365	0.000881112	10.0979	7.49571
MRPL36	Day_0_0-NR4A2_OE	0.0106221	0.00270317	1.25383e+07	0.50333	0.0258863	0.090992	2.11231	1.44148
NDUFS6	Day_0_0-NR4A2_OE	0.0434644	0.00606348	1.27681e+07	0.512551	2.8826e-05	0.000291697	8.70685	6.14773
IRX4	Day_0_0-NR4A2_OE	0.01959	0.00900551	1.27533e+07	0.511959	1.87359e-12	7.27009e-11	4.07007	1.66745
ENSG00000289075	Day_0_0-NR4A2_OE	0.00346541	0.000384892	1.25141e+07	0.502358	0.0217593	0.0793696	1.13344	0.654511
ENSG00000248973	Day_0_0-NR4A2_OE	0.023885	0.0024037	1.26744e+07	0.50879	0.000118463	0.000992859	5.2035	3.41281
ADAMTS16-DT	Day_0_0-NR4A2_OE	0.00899538	0.00514999	1.25917e+07	0.50547	1.97504e-06	2.65492e-05	1.85471	0.755805
ADAMTS16	Day_0_0-NR4A2_OE	0.0278279	0.0019218	1.27004e+07	0.509836	9.38374e-05	0.000808815	6.2339	4.20757
ENSG00000250866	Day_0_0-NR4A2_OE	0.00139109	0.00112552	1.24702e+07	0.500593	0.025178	0.0888314	0.15456	0.0311672
UBE2QL1	Day_0_0-NR4A2_OE	0.00177169	0.00129026	1.24833e+07	0.501118	0.0226053	0.0818648	0.360639	0.132461
LINC01018	Day_0_0-NR4A2_OE	0.0102839	0.00109662	1.25727e+07	0.504709	0.00780283	0.0343581	2.98815	2.03366
NSUN2	Day_0_0-NR4A2_OE	0.0815516	0.00637695	1.28628e+07	0.516353	4.83078e-05	0.000458189	15.3014	11.9526
SRD5A1	Day_0_0-NR4A2_OE	0.0287611	0.00380781	1.27244e+07	0.510799	1.18061e-05	0.000131447	6.18238	3.9894
TENT4A	Day_0_0-NR4A2_OE	0.0604819	0.00594323	1.28974e+07	0.517743	7.38933e-07	1.10107e-05	12.7254	9.06187
ENSG00000285689	Day_0_0-NR4A2_OE	0.00268128	0.00133283	1.24992e+07	0.501758	0.00437895	0.0214237	0.566718	0.210379
ADCY2	Day_0_0-NR4A2_OE	0.385343	0.111726	1.45679e+07	0.584802	1.22542e-46	6.73207e-44	48.4286	31.3776
LINC02112	Day_0_0-NR4A2_OE	0.00846877	0.00191296	1.25803e+07	0.505013	9.84388e-05	0.0008436	2.00927	0.997351
CCT5	Day_0_0-NR4A2_OE	0.282892	0.0361065	1.36433e+07	0.547687	8.36838e-16	4.82592e-14	42.7615	32.4684
CMBL	Day_0_0-NR4A2_OE	0.0523039	0.0243775	1.30646e+07	0.524457	1.10973e-18	9.01431e-17	9.73725	4.83092
MARCHF6	Day_0_0-NR4A2_OE	0.126749	0.00206644	1.2729e+07	0.510983	0.0221925	0.0807409	20.9686	18.5835
ANKRD33B	Day_0_0-NR4A2_OE	0.0182198	0.00345272	1.2599e+07	0.505764	0.00453776	0.0220559	3.86399	2.71155
LINC01194	Day_0_0-NR4A2_OE	0.211596	0.0975694	1.3999e+07	0.561967	4.86954e-41	2.07462e-38	27.6146	15.5836
LINC02220	Day_0_0-NR4A2_OE	0.00194175	0.00153595	1.2499e+07	0.50175	0.000267111	0.002008	0.463679	0.109085
DNAH5	Day_0_0-NR4A2_OE	0.000921617	-0.00660254	1.23927e+07	0.497485	0.0197977	0.0736059	0.360639	0.857098
ANKH	Day_0_0-NR4A2_OE	0.0183159	0.00267814	1.25779e+07	0.504919	0.0142812	0.056337	3.65791	2.6648
ZNF622	Day_0_0-NR4A2_OE	0.013921	0.00177575	1.25825e+07	0.505102	0.00422587	0.0208113	3.09119	2.05704
RETREG1-AS1	Day_0_0-NR4A2_OE	0.0144684	-0.00736852	1.23078e+07	0.494076	0.0154524	0.0600044	3.19423	4.36341
CDH10	Day_0_0-NR4A2_OE	0.00346557	-0.00196625	1.23963e+07	0.497627	0.0209685	0.0768771	0.309119	0.77918
ENSG00000248605	Day_0_0-NR4A2_OE	0.369446	0.114323	1.4593e+07	0.585812	2.6793e-49	1.59809e-46	47.2437	29.5543
CDH9	Day_0_0-NR4A2_OE	0.00373794	-0.00887959	1.22857e+07	0.493187	7.76614e-06	9.06153e-05	0.412159	1.76874
PURPL	Day_0_0-NR4A2_OE	0.237787	0.0922382	1.43111e+07	0.574494	2.02378e-49	1.2426e-46	34.3122	19.425
ENSG00000287176	Day_0_0-NR4A2_OE	0.00301552	-0.00778552	1.23205e+07	0.494583	0.000154068	0.00124906	0.463679	1.54278
CDH6	Day_0_0-NR4A2_OE	0.0153079	-0.00900427	1.22168e+07	0.490423	4.85471e-06	5.98269e-05	1.39104	3.30372
DROSHA	Day_0_0-NR4A2_OE	0.0942868	0.00971658	1.29211e+07	0.518697	1.23712e-05	0.000136864	17.6713	13.7681
ENSG00000250697	Day_0_0-NR4A2_OE	0.00777362	-0.00653393	1.23039e+07	0.49392	0.000475323	0.00329334	1.0304	2.24404
TARS1	Day_0_0-NR4A2_OE	0.147574	-0.00456313	1.28736e+07	0.516789	0.00112269	0.00684702	25.966	22.1521
RAI14	Day_0_0-NR4A2_OE	0.311572	0.0565043	1.36346e+07	0.547338	2.16265e-15	1.18809e-13	43.5343	33.2788
BRIX1	Day_0_0-NR4A2_OE	0.0431789	-0.00311923	1.26328e+07	0.507123	0.0279071	0.0963435	8.96445	7.44896
DNAJC21	Day_0_0-NR4A2_OE	0.113616	0.00473363	1.29036e+07	0.517992	7.93592e-05	0.000700805	19.9897	16.1212
PRLR	Day_0_0-NR4A2_OE	0.00321049	-0.0063344	1.23359e+07	0.495202	0.000778751	0.00502386	0.566718	1.5194
UGT3A2	Day_0_0-NR4A2_OE	0.016851	0.00293161	1.25849e+07	0.505198	0.00556749	0.0261713	3.34879	2.29079
SLC1A3	Day_0_0-NR4A2_OE	0.0749608	0.00274198	1.28189e+07	0.514591	0.000182085	0.00144287	14.2195	11.1189
NUP155	Day_0_0-NR4A2_OE	0.122018	-0.0118767	1.27829e+07	0.513145	0.00796049	0.0349198	23.287	20.0094
WDR70	Day_0_0-NR4A2_OE	0.0718629	0.00408904	1.27543e+07	0.511999	0.00169036	0.00962309	13.1891	10.6904
GDNF-AS1	Day_0_0-NR4A2_OE	0.00539895	0.00248854	1.25339e+07	0.50315	0.000672814	0.00443221	1.13344	0.498675
LIFR	Day_0_0-NR4A2_OE	0.0559655	0.00533377	1.27371e+07	0.511307	0.000939043	0.00589224	10.6131	8.29048
OSMR-DT	Day_0_0-NR4A2_OE	0.00351369	0.00202318	1.24909e+07	0.501424	0.0226829	0.0820469	0.515198	0.225962
RPL37	Day_0_0-NR4A2_OE	0.135168	0.0178964	1.30985e+07	0.525815	5.10249e-08	9.50219e-07	23.0294	17.5627
OXCT1	Day_0_0-NR4A2_OE	0.0299783	0.00421347	1.27046e+07	0.510006	0.000137746	0.00113212	6.64606	4.61275
CCDC152	Day_0_0-NR4A2_OE	0.0380436	0.000606677	1.26346e+07	0.507192	0.0150444	0.0586822	7.57342	6.09319
SELENOP	Day_0_0-NR4A2_OE	0.0118729	-0.00776545	1.2332e+07	0.495046	0.0138148	0.0548597	1.95775	2.93751
ZNF131	Day_0_0-NR4A2_OE	0.0880745	-0.00167803	1.27813e+07	0.513081	0.00194822	0.0108514	16.3833	13.472
HMGCS1	Day_0_0-NR4A2_OE	0.308352	0.0332814	1.35806e+07	0.54517	7.15927e-14	3.28477e-12	44.7192	34.58
ENSG00000261604	Day_0_0-NR4A2_OE	0.164891	0.0461976	1.35618e+07	0.544414	8.99841e-20	8.20309e-18	27.4086	18.5133
TMEM267	Day_0_0-NR4A2_OE	0.0220853	0.0062026	1.25918e+07	0.505477	0.00693576	0.0312124	3.81247	2.71155
C5orf34	Day_0_0-NR4A2_OE	0.0221415	0.00772151	1.26783e+07	0.508948	7.34166e-06	8.60554e-05	4.32767	2.52454
NNT-AS1	Day_0_0-NR4A2_OE	0.0246036	0.00733752	1.25927e+07	0.505513	0.00967007	0.040981	4.12159	3.01543
MRPS30	Day_0_0-NR4A2_OE	0.0601185	-0.00187753	1.27224e+07	0.510717	0.0040041	0.0198786	12.3648	10.0982
HCN1	Day_0_0-NR4A2_OE	0.0188121	0.00338157	1.26134e+07	0.506343	0.00106204	0.00653054	3.70943	2.43104
FST	Day_0_0-NR4A2_OE	0.00710277	-0.0128952	1.22364e+07	0.491208	8.67422e-06	9.97702e-05	1.18496	2.93751
NDUFS4	Day_0_0-NR4A2_OE	0.0379625	-0.000641404	1.26274e+07	0.506904	0.0203968	0.0752834	7.62494	6.18669
ARL15	Day_0_0-NR4A2_OE	0.199588	0.00606344	1.29333e+07	0.519184	0.000402324	0.00286261	29.83	25.4091
DHX29	Day_0_0-NR4A2_OE	0.0897024	-0.00477519	1.27076e+07	0.510124	0.0206054	0.0758926	16.95	14.7577
MTREX	Day_0_0-NR4A2_OE	0.128177	-0.00207734	1.27332e+07	0.511151	0.0232315	0.0833444	22.3081	19.6743
SLC38A9	Day_0_0-NR4A2_OE	0.0574546	-0.00141429	1.27019e+07	0.509897	0.0047011	0.0227176	10.8707	8.78915
MAP3K1	Day_0_0-NR4A2_OE	0.0726426	0.00361853	1.26754e+07	0.508831	0.024115	0.0858182	13.2921	11.3916
GPBP1	Day_0_0-NR4A2_OE	0.215831	0.0053802	1.31238e+07	0.526831	2.48775e-06	3.27042e-05	35.5487	29.1413
PLK2	Day_0_0-NR4A2_OE	0.02534	0.0060277	1.26879e+07	0.509335	3.14014e-05	0.000314858	5.15198	3.26477
RAB3C	Day_0_0-NR4A2_OE	0.0114078	0.00370558	1.25729e+07	0.504718	0.00115192	0.00699663	2.26687	1.31681
PDE4D	Day_0_0-NR4A2_OE	0.101335	0.0111852	1.30065e+07	0.522121	3.94526e-08	7.48059e-07	16.4348	11.8046
DEPDC1B	Day_0_0-NR4A2_OE	0.0645871	0.00255623	1.27531e+07	0.511951	0.00111489	0.00680539	12.2102	9.70859
ELOVL7	Day_0_0-NR4A2_OE	0.0417002	0.0126679	1.28605e+07	0.516262	1.99571e-09	4.75057e-08	8.08861	4.79196
ERCC8	Day_0_0-NR4A2_OE	0.0605904	0.00041932	1.27209e+07	0.510656	0.00292668	0.0152401	11.4889	9.23329
ZSWIM6	Day_0_0-NR4A2_OE	0.167176	-0.000694377	1.28191e+07	0.514599	0.00530549	0.0251493	26.6358	23.1884
CENPK	Day_0_0-NR4A2_OE	0.0697665	-0.00176686	1.27549e+07	0.512023	0.00226158	0.0123336	14.0134	11.454
NLN	Day_0_0-NR4A2_OE	0.229358	0.000766391	1.30613e+07	0.524322	2.77638e-05	0.000282593	36.9397	30.9023
MAST4	Day_0_0-NR4A2_OE	0.0634753	0.0138456	1.28934e+07	0.517582	8.73801e-08	1.5591e-06	10.9737	7.4178
ENSG00000250421	Day_0_0-NR4A2_OE	0.0561468	0.00337819	1.2645e+07	0.50761	0.0255449	0.0899284	9.94333	8.32944
ENSG00000249335	Day_0_0-NR4A2_OE	0.00428797	0.000591827	1.25151e+07	0.502396	0.0114362	0.046991	1.0304	0.545426
SLC30A5	Day_0_0-NR4A2_OE	0.0341596	0.00481163	1.26043e+07	0.505977	0.0285231	0.0980485	6.33694	5.14259
CCNB1	Day_0_0-NR4A2_OE	0.138399	0.0137712	1.31134e+07	0.526416	3.88147e-08	7.37974e-07	23.8022	18.2017
CENPH	Day_0_0-NR4A2_OE	0.0791108	0.00974374	1.29462e+07	0.519702	4.82757e-07	7.47629e-06	15.1984	11.0955
MRPS36	Day_0_0-NR4A2_OE	0.00998023	0.000627353	1.25471e+07	0.503679	0.0220679	0.0803576	2.42143	1.67524
MARVELD2	Day_0_0-NR4A2_OE	0.0514404	-0.00334352	1.27496e+07	0.511811	0.000748563	0.00486217	11.2313	8.75019
SMN1	Day_0_0-NR4A2_OE	0.014247	0.00673122	1.25718e+07	0.504671	0.00110086	0.00672643	2.21535	1.27786
BDP1	Day_0_0-NR4A2_OE	0.252078	-0.000888781	1.29339e+07	0.519209	0.0010937	0.0066858	37.4034	32.4139
MCCC2	Day_0_0-NR4A2_OE	0.0645826	0.00652153	1.28382e+07	0.515366	2.96349e-05	0.000298436	12.88	9.70079
MAP1B	Day_0_0-NR4A2_OE	0.393816	-0.173292	1.11613e+07	0.448052	6.58314e-15	3.41238e-13	51.4683	53.7479
MRPS27	Day_0_0-NR4A2_OE	0.0623088	-0.00221726	1.27211e+07	0.510667	0.00492243	0.0236503	12.8284	10.5345
TMEM171	Day_0_0-NR4A2_OE	0.00174862	0.00146156	1.24772e+07	0.500875	0.0240368	0.0856754	0.257599	0.077918
BTF3	Day_0_0-NR4A2_OE	0.122675	0.0214292	1.32196e+07	0.530676	1.16412e-11	3.99707e-10	21.7929	15.4667
ANKRA2	Day_0_0-NR4A2_OE	0.0197131	0.00838053	1.26937e+07	0.509566	8.54911e-08	1.52932e-06	3.86399	1.94795
ARHGEF28	Day_0_0-NR4A2_OE	0.0114141	0.00357251	1.25665e+07	0.50446	0.00207283	0.0114507	2.21535	1.31681
GFM2	Day_0_0-NR4A2_OE	0.0370688	-0.000595177	1.26413e+07	0.507461	0.0103882	0.0433295	7.41886	5.87502
NSA2	Day_0_0-NR4A2_OE	0.0736048	0.00632052	1.29064e+07	0.518105	2.99901e-06	3.87662e-05	14.7347	10.8696
FAM169A	Day_0_0-NR4A2_OE	0.221598	0.0638525	1.40692e+07	0.564784	8.1457e-35	2.32945e-32	35.3941	22.2378
ENSG00000249856	Day_0_0-NR4A2_OE	0.00425844	0.00259902	1.24988e+07	0.501742	0.0102288	0.0428696	0.618238	0.264921
GCNT4	Day_0_0-NR4A2_OE	0.0129145	0.00307972	1.25645e+07	0.504381	0.0103709	0.0432688	2.78207	1.89341
ANKRD31	Day_0_0-NR4A2_OE	0.00436481	0.00148614	1.25054e+07	0.502006	0.0108327	0.0448788	0.772798	0.366215
HMGCR	Day_0_0-NR4A2_OE	0.154144	0.0132574	1.32322e+07	0.531184	7.98071e-10	2.04926e-08	27.5631	20.8742
CERT1	Day_0_0-NR4A2_OE	0.144391	0.00908242	1.30179e+07	0.522581	6.93626e-06	8.19476e-05	25.5538	20.5236
IQGAP2	Day_0_0-NR4A2_OE	0.265558	0.129222	1.48882e+07	0.59766	6.53515e-80	1.1369e-76	39.1036	20.2431
ENSG00000225407	Day_0_0-NR4A2_OE	0.00921591	0.0044347	1.26229e+07	0.506724	2.0741e-07	3.43915e-06	2.31839	0.966184
TBCA	Day_0_0-NR4A2_OE	0.0966161	0.00496401	1.28373e+07	0.515331	0.000429653	0.00302001	17.7743	14.4538
SCAMP1	Day_0_0-NR4A2_OE	0.0659292	-0.00528797	1.26688e+07	0.508568	0.0250909	0.0886004	12.6739	10.7916
LHFPL2	Day_0_0-NR4A2_OE	0.0602907	0.00532288	1.26758e+07	0.508847	0.013561	0.0540165	11.1283	9.30341
RPS3AP20	Day_0_0-NR4A2_OE	0.000728105	0.000239517	1.24781e+07	0.500913	0.0148176	0.0579384	0.257599	0.0701262
HOMER1	Day_0_0-NR4A2_OE	0.115214	-0.00471248	1.27647e+07	0.512418	0.00875946	0.0376779	20.711	17.8978
TENT2	Day_0_0-NR4A2_OE	0.0959389	0.00416524	1.28466e+07	0.515705	0.000257522	0.00194713	17.3107	14.0019
MTX3	Day_0_0-NR4A2_OE	0.0654131	0.00477582	1.27618e+07	0.5123	0.00101706	0.00628728	12.7254	10.1839
SERINC5	Day_0_0-NR4A2_OE	0.215684	0.0195833	1.33638e+07	0.536465	5.15516e-11	1.5991e-09	34.6213	26.7882
RASGRF2-AS1	Day_0_0-NR4A2_OE	0.00290931	0.00189656	1.25075e+07	0.502093	0.000583929	0.0039247	0.618238	0.194795
RASGRF2	Day_0_0-NR4A2_OE	0.0727955	0.0141235	1.30847e+07	0.525261	1.63955e-12	6.42162e-11	14.0134	8.82032
ENSG00000286721	Day_0_0-NR4A2_OE	0.000710987	7.25864e-06	1.24797e+07	0.500976	0.0292718	0.0999133	0.309119	0.109085
ATG10	Day_0_0-NR4A2_OE	0.176849	0.0300036	1.32288e+07	0.531046	1.06437e-09	2.68032e-08	27.4601	21.0924
RPS23	Day_0_0-NR4A2_OE	0.236154	0.0547728	1.37488e+07	0.551922	2.75026e-21	2.95951e-19	35.9093	25.4324
ENSG00000293465	Day_0_0-NR4A2_OE	0.012525	0.00470834	1.25995e+07	0.505786	7.54617e-05	0.000672647	2.47295	1.30902
XRCC4	Day_0_0-NR4A2_OE	0.0272822	-0.0105203	1.26148e+07	0.5064	0.0241686	0.0859091	6.95518	5.57893
VCAN-AS1	Day_0_0-NR4A2_OE	0.0374147	-0.0162693	1.22386e+07	0.491298	0.00918771	0.0391594	6.69758	8.39956
EDIL3	Day_0_0-NR4A2_OE	0.125681	0.0142583	1.30082e+07	0.522191	1.35758e-06	1.89953e-05	20.9171	16.3316
EDIL3-DT	Day_0_0-NR4A2_OE	0.0176693	0.00247401	1.2609e+07	0.506166	0.00271357	0.0143124	4.01855	2.77388
COX7C	Day_0_0-NR4A2_OE	0.0970338	0.0319596	1.32353e+07	0.531306	1.03945e-15	5.94511e-14	17.0531	10.7215
[truncated: 44,594 more rows]

## Sheet: Supp Table 16b)
Supplementary Table 16b) Differential gene expression_CRISPRa_Day4
feature	group	avgExpr	logFC	statistic	auc	pval	padj	pct_in	pct_out
ENSG00000293331	Day_4_0-GATA2_OE	0.629255	0.242211	783791	0.583847	1.29231e-07	3.21169e-05	43.9462	29.0365
CPTP	Day_4_0-GATA2_OE	0.0125283	0.0118799	676909	0.50423	1.16155e-05	0.00145532	0.896861	0.0498339
LRRC47	Day_4_0-GATA2_OE	0.0656598	0.0414512	701065	0.522224	2.35637e-05	0.00241417	6.72646	2.27575
PDPN	Day_4_0-GATA2_OE	0.203276	0.0850831	723330	0.538809	0.000262422	0.0157877	18.3857	10.5814
ENSG00000238142	Day_4_0-GATA2_OE	0.00149121	0.00149121	674232	0.502236	2.20686e-07	4.34626e-05	0.44843	0
ARHGEF10L	Day_4_0-GATA2_OE	0.0848654	0.0422023	701961	0.522891	0.000665626	0.0291863	8.52018	3.88704
GPR3	Day_4_0-GATA2_OE	0.005054	0.00483588	674120	0.502153	0.000420023	0.020111	0.44843	0.0166113
YRDC	Day_4_0-GATA2_OE	0.0199982	0.0175506	678582	0.505477	0.00274223	0.0832791	1.34529	0.249169
POU3F1	Day_4_0-GATA2_OE	0.0137613	0.0112092	678583	0.505478	0.00273856	0.0832791	1.34529	0.249169
MACF1	Day_4_0-GATA2_OE	0.79459	0.165838	753010	0.560918	0.00073776	0.0315604	57.3991	45.3322
PABPC4-AS1	Day_4_0-GATA2_OE	0.0362083	0.0319227	683081	0.508828	0.00043589	0.0207754	2.24215	0.481728
TIE1	Day_4_0-GATA2_OE	0.00389819	0.00380952	674121	0.502154	0.00041809	0.020111	0.44843	0.0166113
ENSG00000230615	Day_4_0-GATA2_OE	0.00587288	0.00486706	676459	0.503895	0.00261128	0.0807935	0.896861	0.116279
OSBPL9	Day_4_0-GATA2_OE	0.0391746	-0.129866	601371	0.447962	1.45572e-05	0.00170729	4.4843	14.7176
RAB3B	Day_4_0-GATA2_OE	0.353811	0.113197	731590	0.544962	0.0011973	0.0443959	29.148	20.1495
ORC1	Day_4_0-GATA2_OE	0.0573058	0.0366564	700307	0.521659	8.67531e-06	0.00114624	6.27803	1.92691
ZYG11A	Day_4_0-GATA2_OE	0.0375808	0.0204436	689471	0.513588	0.00304621	0.0903305	4.4843	1.74419
ENSG00000287724	Day_4_0-GATA2_OE	0.00419746	0.00419746	674232	0.502236	2.20686e-07	4.34626e-05	0.44843	0
ENSG00000236341	Day_4_0-GATA2_OE	0.00414944	0.00414944	674232	0.502236	2.20686e-07	4.34626e-05	0.44843	0
CYP2J2	Day_4_0-GATA2_OE	0.00408597	0.00408597	674232	0.502236	2.20686e-07	4.34626e-05	0.44843	0
NFIA	Day_4_0-GATA2_OE	0.202784	0.0977373	712269	0.53057	0.00218238	0.0723165	15.2466	9.20266
PATJ	Day_4_0-GATA2_OE	0.270924	-0.29655	543369	0.404756	4.2611e-08	1.20209e-05	22.87	40.1993
L1TD1	Day_4_0-GATA2_OE	0.941479	0.425697	852758	0.63522	4.57023e-15	3.18027e-12	61.8834	37.6744
WLS	Day_4_0-GATA2_OE	0.0124699	-0.0901494	624414	0.465127	0.000172345	0.0111389	1.34529	8.28904
ENSG00000286863	Day_4_0-GATA2_OE	0.071037	0.0416523	696151	0.518564	0.000769014	0.0326369	6.27803	2.55814
ST6GALNAC5	Day_4_0-GATA2_OE	0.017965	-0.0926218	623831	0.464692	0.000300114	0.0177484	2.24215	9.23588
GBP2	Day_4_0-GATA2_OE	0.00384044	0.00384044	674232	0.502236	2.20686e-07	4.34626e-05	0.44843	0
DNTTIP2	Day_4_0-GATA2_OE	0.122562	0.0578101	713045	0.531148	0.00013202	0.00903621	12.1076	5.84718
MAGI3	Day_4_0-GATA2_OE	0.241714	-0.206017	583259	0.43447	5.825e-05	0.00510935	20.1794	32.4419
ENSG00000224363	Day_4_0-GATA2_OE	0.0131813	0.00977548	678576	0.505472	0.00276428	0.0833919	1.34529	0.249169
TXNIP	Day_4_0-GATA2_OE	0.00560117	-0.0682268	632889	0.47144	0.00061319	0.0273525	0.896861	6.57807
ENSG00000288880	Day_4_0-GATA2_OE	0.00993032	0.00707783	678682	0.505551	0.00178572	0.0613137	1.34529	0.232558
GBAP1	Day_4_0-GATA2_OE	0.0116356	0.0106907	676576	0.503982	0.00109763	0.0423091	0.896861	0.0996678
SH2D2A	Day_4_0-GATA2_OE	0.0131686	0.0118606	676465	0.503899	0.00258173	0.0807935	0.896861	0.116279
ENSG00000289426	Day_4_0-GATA2_OE	0.0489907	-0.0659802	631142	0.470138	0.00328467	0.095237	4.03587	10.0166
TPR	Day_4_0-GATA2_OE	0.517862	0.147472	751279	0.559629	0.000167766	0.0109105	40.8072	28.9535
SLC41A1	Day_4_0-GATA2_OE	0.0461444	0.0344152	685619	0.510719	0.00228485	0.0748801	3.13901	0.996678
SYT14	Day_4_0-GATA2_OE	0.246362	0.112746	736936	0.548945	1.10724e-05	0.00142683	21.5247	11.711
FLVCR1	Day_4_0-GATA2_OE	0.199704	0.0878813	734687	0.547269	4.22664e-06	0.000611266	19.2825	9.71761
VASH2	Day_4_0-GATA2_OE	0.225566	0.0931234	731225	0.54469	3.86385e-05	0.00362165	20.1794	11.0631
ENSG00000282418	Day_4_0-GATA2_OE	0.00734805	0.00724934	674121	0.502154	0.00041809	0.020111	0.44843	0.0166113
RYR2	Day_4_0-GATA2_OE	0.451168	0.224145	791769	0.58979	2.76388e-11	1.47946e-08	35.8744	18.4053
EXO1	Day_4_0-GATA2_OE	0.0569462	0.035083	699395	0.52098	3.05139e-05	0.00300475	6.27803	2.07641
AKT3	Day_4_0-GATA2_OE	0.223685	0.0659656	718023	0.534856	0.00338453	0.0972403	21.0762	13.7874
HNRNPU	Day_4_0-GATA2_OE	0.720277	0.216003	762051	0.567653	8.56254e-05	0.00677248	49.7758	37.8904
SNTG2	Day_4_0-GATA2_OE	0.42621	0.279628	803693	0.598672	2.23869e-17	1.94729e-14	31.8386	12.6578
ENSG00000231482	Day_4_0-GATA2_OE	0.00481296	-0.0720933	629781	0.469125	0.000220107	0.013882	0.44843	6.62791
RRM2	Day_4_0-GATA2_OE	0.251499	0.134669	748715	0.557719	5.47085e-08	1.46439e-05	21.9731	10.4153
MYCN	Day_4_0-GATA2_OE	0.0880584	0.0603005	712985	0.531103	8.78886e-08	2.23752e-05	8.96861	2.77409
KCNS3	Day_4_0-GATA2_OE	0.0616897	0.0447417	692822	0.516084	0.00047833	0.0221411	4.93274	1.74419
ENSG00000228999	Day_4_0-GATA2_OE	0	-0.0693548	638892	0.475911	0.00079311	0.0331908	0	4.81728
CAD	Day_4_0-GATA2_OE	0.0919605	0.0322818	704532	0.524807	0.00131346	0.0481049	10.3139	5.23256
CEBPZOS	Day_4_0-GATA2_OE	0.121173	0.0668124	704017	0.524423	0.00129151	0.0473841	9.86547	5.04983
CEBPZ	Day_4_0-GATA2_OE	0.222152	0.0727834	722524	0.538209	0.00108627	0.0423091	21.0762	13.2226
LINC02613	Day_4_0-GATA2_OE	0.021215	0.0166599	680592	0.506973	0.00221107	0.0730354	1.79372	0.398671
SLC8A1	Day_4_0-GATA2_OE	0.0036699	-0.0754163	633683	0.472031	0.000468436	0.0218771	0.44843	6.0299
PKDCC	Day_4_0-GATA2_OE	0.0196453	-0.197152	566926	0.422304	1.32333e-09	5.0229e-07	1.79372	17.3256
KCNG3	Day_4_0-GATA2_OE	0.574603	0.33139	835576	0.622422	1.03453e-18	1.2704e-15	43.0493	19.5681
LINC01819	Day_4_0-GATA2_OE	0.00934068	0.00884239	676798	0.504148	8.67045e-05	0.00677248	0.896861	0.0664452
LRPPRC	Day_4_0-GATA2_OE	0.470306	0.173543	756264	0.563342	2.32461e-05	0.00241417	37.2197	24.5515
RHOQ-AS1	Day_4_0-GATA2_OE	0.006338	0.00605731	677019	0.504312	5.81611e-07	0.000103357	0.896861	0.0332226
CRIPT	Day_4_0-GATA2_OE	0.0464953	0.0291796	690183	0.514118	0.00165131	0.0583296	4.4843	1.66113
MSH6	Day_4_0-GATA2_OE	0.281091	0.102055	737528	0.549385	7.75587e-05	0.00642506	25.5605	15.4319
NRXN1	Day_4_0-GATA2_OE	0.291994	0.10733	727339	0.541796	0.000591851	0.0267435	22.87	14.5183
CCDC88A	Day_4_0-GATA2_OE	0.277233	0.0888035	731306	0.544751	0.000342355	0.0193413	24.6637	15.4651
FANCL	Day_4_0-GATA2_OE	0.25873	0.0800709	734548	0.547166	9.98354e-05	0.00741695	24.2152	14.3355
BCL11A	Day_4_0-GATA2_OE	0.143531	0.0733225	707979	0.527374	0.0015392	0.0549271	12.1076	6.69435
UGP2	Day_4_0-GATA2_OE	0.319131	0.115421	744417	0.554517	3.29787e-05	0.00320216	28.2511	17.4252
ENSG00000225889	Day_4_0-GATA2_OE	0.0190312	0.0116225	684445	0.509844	0.00107059	0.0423091	2.69058	0.714286
ENSG00000288932	Day_4_0-GATA2_OE	0.00297522	0.00290788	674121	0.502154	0.00041809	0.020111	0.44843	0.0166113
MTHFD2	Day_4_0-GATA2_OE	0.124301	0.0603152	720714	0.536861	7.86063e-06	0.00104521	13.4529	5.96346
NCAPH	Day_4_0-GATA2_OE	0.0685762	0.0405651	701260	0.52237	8.11366e-05	0.00664238	7.17489	2.69103
ACOXL	Day_4_0-GATA2_OE	0.0362882	-0.125156	609710	0.454173	4.46261e-05	0.00399835	3.58744	12.608
DPP10	Day_4_0-GATA2_OE	0.33084	0.128782	733338	0.546264	0.000365094	0.0200981	26.009	16.9934
SMPD4BP.1	Day_4_0-GATA2_OE	0.0280863	0.023393	680932	0.507227	0.00079162	0.0331908	1.79372	0.348837
KIF5C	Day_4_0-GATA2_OE	0.417587	0.14572	749826	0.558546	4.20161e-05	0.00378073	33.1839	21.6777
RIF1	Day_4_0-GATA2_OE	0.680091	0.177812	756418	0.563457	0.00023515	0.014537	51.1211	38.0897
GALNT13	Day_4_0-GATA2_OE	0.184101	0.0790761	723911	0.539242	8.16348e-05	0.00665707	17.0404	9.10299
LINC01876	Day_4_0-GATA2_OE	0.379597	-0.23012	586668	0.437009	0.000348774	0.0195201	31.3901	41.9435
ACVR1	Day_4_0-GATA2_OE	0.00448225	-0.0577702	635670	0.473511	0.000702588	0.0303042	0.44843	5.74751
SCN2A	Day_4_0-GATA2_OE	0.0109409	0.00883964	679135	0.505889	0.000151842	0.0100894	1.34529	0.166113
XIRP2	Day_4_0-GATA2_OE	0.0135766	0.00776962	682546	0.508429	0.00148345	0.0532106	2.24215	0.548173
B3GALT1-AS1	Day_4_0-GATA2_OE	0.00815643	0.00357323	680436	0.506858	0.00310276	0.0911016	1.79372	0.415282
LRP2	Day_4_0-GATA2_OE	0.00297546	-0.0554676	643612	0.479427	0.00329256	0.0953337	0.44843	4.5515
METTL5	Day_4_0-GATA2_OE	0.100776	0.0597855	709264	0.528331	1.96138e-05	0.00215504	9.41704	3.73754
CDCA7	Day_4_0-GATA2_OE	0.0769361	0.03715	703525	0.524057	0.000244092	0.0148562	8.52018	3.6711
ENSG00000230552	Day_4_0-GATA2_OE	0.00149121	0.00129927	674120	0.502153	0.000420023	0.020111	0.44843	0.0166113
SLC39A10	Day_4_0-GATA2_OE	0.332067	0.113771	729500	0.543405	0.00123443	0.0455301	26.9058	18.5548
HSPD1	Day_4_0-GATA2_OE	0.443434	0.144267	758242	0.564815	1.50767e-05	0.00175833	37.6682	24.5681
SATB2	Day_4_0-GATA2_OE	0.0383061	0.0209815	688206	0.512645	0.00299509	0.0889676	4.03587	1.49502
FZD7	Day_4_0-GATA2_OE	0.0295025	-0.114463	611598	0.45558	3.93808e-05	0.00362165	2.69058	11.5781
ENSG00000229321	Day_4_0-GATA2_OE	0.0399881	0.0337489	685638	0.510733	6.48177e-05	0.005523	2.69058	0.548173
CATIP-AS2	Day_4_0-GATA2_OE	0.0107747	0.00987573	676796	0.504146	8.72137e-05	0.00677248	0.896861	0.0664452
BCS1L	Day_4_0-GATA2_OE	0.0179065	0.0142208	680813	0.507138	0.00115295	0.0431343	1.79372	0.365449
CHPF	Day_4_0-GATA2_OE	0.0530593	0.0429019	685979	0.510987	0.00138168	0.0500651	3.13901	0.946844
FARSB	Day_4_0-GATA2_OE	0.0664465	0.0313758	698940	0.520641	0.00113878	0.0429118	7.62332	3.43854
MOGAT1	Day_4_0-GATA2_OE	0.0129692	0.0121143	676577	0.503983	0.00109526	0.0423091	0.896861	0.0996678
PSMD1	Day_4_0-GATA2_OE	0.186618	0.0576091	715862	0.533246	0.00267387	0.0818472	18.3857	11.6611
ENSG00000227033	Day_4_0-GATA2_OE	0.0134749	0.0122123	676574	0.503981	0.00110237	0.0423091	0.896861	0.0996678
GBX2-AS1	Day_4_0-GATA2_OE	0.106377	0.0672038	716249	0.533535	2.99155e-07	5.7295e-05	10.3139	3.58804
HDAC4	Day_4_0-GATA2_OE	0.123222	0.0366639	717214	0.534253	0.000286281	0.0171243	15.2466	8.0897
PASK	Day_4_0-GATA2_OE	0.0495222	0.0229985	698129	0.520037	0.000385905	0.020111	6.72646	2.67442
PLCL2	Day_4_0-GATA2_OE	0.071165	-0.116121	615832	0.458734	0.00071809	0.0308453	7.17489	15.1993
ENSG00000293339	Day_4_0-GATA2_OE	0.0219304	0.0180973	680816	0.50714	0.00114883	0.0431343	1.79372	0.365449
SLC4A7	Day_4_0-GATA2_OE	0.312429	0.0972506	733660	0.546504	0.000516329	0.0235475	27.8027	18.3721
EOMES	Day_4_0-GATA2_OE	0.0112953	0.0098576	676571	0.503979	0.00110951	0.0423091	0.896861	0.0996678
OSBPL10	Day_4_0-GATA2_OE	0.151018	0.0899817	732097	0.54534	2.52852e-08	7.54076e-06	14.7982	5.7309
CTDSPL	Day_4_0-GATA2_OE	0.0611501	-0.0842504	622410	0.463634	0.00124467	0.0457461	5.38117	12.6412
ZNF445	Day_4_0-GATA2_OE	0	-0.043482	643128	0.479067	0.00182007	0.0619832	0	4.18605
ZNF502	Day_4_0-GATA2_OE	0.019493	0.0126564	687880	0.512403	2.11187e-05	0.00226974	3.13901	0.647841
LRRC2	Day_4_0-GATA2_OE	0.0746771	0.0643632	724838	0.539933	5.50637e-26	1.65057e-22	8.96861	0.963455
TDGF1	Day_4_0-GATA2_OE	0.0105447	0.00877499	679132	0.505886	0.000152723	0.0100894	1.34529	0.166113
PTH1R	Day_4_0-GATA2_OE	0.056159	0.043522	687286	0.51196	0.0019404	0.0652298	3.58744	1.21262
NBEAL2	Day_4_0-GATA2_OE	0.0481027	0.0202272	693176	0.516348	0.00280599	0.0842845	5.8296	2.52492
ZNF589	Day_4_0-GATA2_OE	0.224814	0.0993067	732438	0.545594	3.46871e-05	0.00332168	20.6278	11.4286
UQCRC1	Day_4_0-GATA2_OE	0.0825163	0.0304496	700294	0.52165	0.00264995	0.0813535	8.96861	4.51827
DAG1	Day_4_0-GATA2_OE	0.127806	-0.121432	610105	0.454468	0.00114971	0.0431343	12.5561	21.2625
ESRG	Day_4_0-GATA2_OE	0.333163	0.127748	739465	0.550828	9.12357e-05	0.00697669	27.3543	16.9767
PTPRG	Day_4_0-GATA2_OE	0.985761	0.205121	768219	0.572247	9.74453e-05	0.00729128	64.1256	51.1628
ENSG00000288105	Day_4_0-GATA2_OE	0.00454331	0.00444068	674121	0.502154	0.00041809	0.020111	0.44843	0.0166113
ZBTB11-AS1	Day_4_0-GATA2_OE	0.00485356	0.0045966	676908	0.504229	1.16567e-05	0.00145532	0.896861	0.0498339
ENSG00000293268	Day_4_0-GATA2_OE	0.104187	0.0643332	702688	0.523433	0.000220845	0.0138866	8.07175	3.42193
MORC1	Day_4_0-GATA2_OE	0.00343885	0.00315302	674120	0.502153	0.000420023	0.020111	0.44843	0.0166113
LINC01205	Day_4_0-GATA2_OE	0.0166819	0.0136303	684253	0.509701	2.65813e-06	0.000405044	2.24215	0.299003
NECTIN3-AS1	Day_4_0-GATA2_OE	0.0969495	-0.112076	611309	0.455365	0.000452206	0.0213117	8.07175	16.8106
ADPRH	Day_4_0-GATA2_OE	0.00353392	0.00346049	674121	0.502154	0.00041809	0.020111	0.44843	0.0166113
ENSG00000287022	Day_4_0-GATA2_OE	0.0157654	0.0127058	684357	0.509779	1.30431e-06	0.000212725	2.24215	0.282392
POLQ	Day_4_0-GATA2_OE	0.160345	0.0786562	727752	0.542103	5.53118e-06	0.000769793	16.1435	7.70764
MCM2	Day_4_0-GATA2_OE	0.0614853	0.0402801	700487	0.521794	7.04391e-06	0.000955551	6.27803	1.9103
BFSP2-AS1	Day_4_0-GATA2_OE	0.00695305	0.00695305	674232	0.502236	2.20686e-07	4.34626e-05	0.44843	0
ANAPC13	Day_4_0-GATA2_OE	0.027724	0.0212029	685822	0.51087	3.28459e-05	0.00320216	2.69058	0.51495
NMNAT3	Day_4_0-GATA2_OE	0.0185303	0.0152477	681140	0.507382	0.000352935	0.0197002	1.79372	0.315615
ENSG00000251270	Day_4_0-GATA2_OE	0.00408597	0.00390684	674120	0.502153	0.000420023	0.020111	0.44843	0.0166113
ATP1B3	Day_4_0-GATA2_OE	0.231642	0.110818	729278	0.54324	6.02202e-05	0.00523815	19.2825	10.897
U2SURP	Day_4_0-GATA2_OE	0.325792	0.113087	743970	0.554184	5.12784e-05	0.00453597	29.148	18.2724
HLTF	Day_4_0-GATA2_OE	0.190618	0.0731629	719028	0.535605	0.000725821	0.0311134	17.4888	10.3821
WWTR1-AS1	Day_4_0-GATA2_OE	0.00448772	0.00448772	674232	0.502236	2.20686e-07	4.34626e-05	0.44843	0
ENSG00000243305	Day_4_0-GATA2_OE	0.0338198	0.0327627	682712	0.508553	3.83372e-11	1.95202e-08	1.79372	0.0830565
P2RY1	Day_4_0-GATA2_OE	0.0277423	0.0233756	686271	0.511204	5.8676e-06	0.000811205	2.69058	0.448505
SMC4	Day_4_0-GATA2_OE	0.295694	0.0578077	729263	0.543229	0.00167347	0.0589128	29.148	19.6678
LINC01192	Day_4_0-GATA2_OE	0.00937162	0.00862423	676467	0.503901	0.00257195	0.0807935	0.896861	0.116279
MECOM	Day_4_0-GATA2_OE	0.0861489	0.0465422	706571	0.526326	2.12013e-05	0.00226974	8.52018	3.22259
SKIL	Day_4_0-GATA2_OE	0.222956	0.147376	772588	0.575502	1.50143e-17	1.39971e-14	21.9731	6.71096
SLC7A14	Day_4_0-GATA2_OE	0.00676385	0.00515728	679015	0.505799	0.000324213	0.0185432	1.34529	0.182724
NAALADL2	Day_4_0-GATA2_OE	0.0383529	-0.10521	616116	0.458946	0.000125061	0.00861638	3.13901	11.3123
ENSG00000288895	Day_4_0-GATA2_OE	0.33771	0.205202	797769	0.594259	1.54212e-17	1.39971e-14	30.0448	11.196
RPL39L	Day_4_0-GATA2_OE	0.0808155	0.0638101	705434	0.525479	2.09097e-08	6.41927e-06	6.72646	1.62791
LINC02028	Day_4_0-GATA2_OE	0.00859337	0.00859337	674232	0.502236	2.20686e-07	4.34626e-05	0.44843	0
MYL5	Day_4_0-GATA2_OE	0.0304218	0.0257821	683605	0.509218	7.02939e-05	0.00593693	2.24215	0.398671
FGFRL1	Day_4_0-GATA2_OE	0.00768045	0.00659212	676684	0.504062	0.000371616	0.0200981	0.896861	0.0830565
NAT8L	Day_4_0-GATA2_OE	0.0281865	0.0180892	685590	0.510697	0.00233207	0.0759507	3.13901	0.996678
STX18-AS1	Day_4_0-GATA2_OE	0.241132	0.0945799	721589	0.537512	0.00105449	0.0421716	20.1794	12.5914
CRMP1	Day_4_0-GATA2_OE	0.054541	0.0245374	694354	0.517225	0.00275257	0.0832791	6.27803	2.80731
BLOC1S4	Day_4_0-GATA2_OE	0.00968058	0.00687128	678679	0.505549	0.00179337	0.0614751	1.34529	0.232558
PROM1	Day_4_0-GATA2_OE	0.139296	0.0612316	715414	0.532913	0.000254261	0.0153409	13.9013	7.27575
LDB2	Day_4_0-GATA2_OE	0.197124	0.123001	741107	0.552052	2.26699e-09	8.451e-07	17.0404	6.62791
MED28-DT	Day_4_0-GATA2_OE	0.0308047	0.0268354	687051	0.511785	8.03867e-08	2.07179e-05	2.69058	0.332226
SOD3	Day_4_0-GATA2_OE	0.00253356	0.00246782	674121	0.502154	0.00041809	0.020111	0.44843	0.0166113
PCDH7	Day_4_0-GATA2_OE	0.0657087	-0.264656	547378	0.407743	1.20475e-10	5.46746e-08	4.4843	22.8904
ENSG00000250723	Day_4_0-GATA2_OE	0.00177481	0.00161645	674120	0.502153	0.000420023	0.020111	0.44843	0.0166113
NWD2	Day_4_0-GATA2_OE	0.00677379	0.00551822	676681	0.50406	0.000374396	0.020111	0.896861	0.0830565
ENSG00000249863	Day_4_0-GATA2_OE	0.0100987	0.0082774	678911	0.505722	0.000610036	0.0273525	1.34529	0.199336
LIAS	Day_4_0-GATA2_OE	0.0531267	0.0337345	695097	0.517779	0.000165674	0.0108421	5.38117	1.82724
RBM47	Day_4_0-GATA2_OE	0.333964	0.117568	739898	0.551151	0.000120891	0.00844052	28.2511	18.0399
BEND4	Day_4_0-GATA2_OE	0.0580195	0.0421803	699738	0.521236	1.99043e-06	0.000310091	5.8296	1.59468
KDR	Day_4_0-GATA2_OE	0.0247645	0.0193204	682596	0.508466	0.00141319	0.051041	2.24215	0.548173
NMU	Day_4_0-GATA2_OE	0.102521	0.0634926	716763	0.533918	1.37902e-07	3.38687e-05	10.3139	3.45515
SRP72	Day_4_0-GATA2_OE	0.154626	0.0498057	715349	0.532864	0.000867606	0.0357947	15.6951	8.95349
G3BP2	Day_4_0-GATA2_OE	0.326879	0.0793339	729263	0.543229	0.00196262	0.0655547	29.5964	20.4651
MAPK10	Day_4_0-GATA2_OE	0.0278635	-0.112842	622172	0.463456	0.000474652	0.0220687	3.58744	10.7143
LNCPRESS2	Day_4_0-GATA2_OE	0.0341835	0.0233	686785	0.511587	0.00336837	0.0970829	3.58744	1.27907
GRID2	Day_4_0-GATA2_OE	2.37124	1.31764	1048127	0.780751	1.8842e-50	3.93346e-46	90.583	54.1196
HPGDS	Day_4_0-GATA2_OE	0.00448225	0.00448225	674232	0.502236	2.20686e-07	4.34626e-05	0.44843	0
ENSG00000286242	Day_4_0-GATA2_OE	0.00654068	0.00466306	678682	0.505551	0.00178572	0.0613137	1.34529	0.232558
SNHG8	Day_4_0-GATA2_OE	0.0151705	0.0110446	680793	0.507123	0.00118076	0.0438604	1.79372	0.365449
FAT4	Day_4_0-GATA2_OE	0.0234539	0.0155331	687331	0.511994	9.33352e-05	0.00708533	3.13901	0.730897
MAML3	Day_4_0-GATA2_OE	0.176948	-0.12272	607092	0.452224	0.00090643	0.0371761	13.4529	22.8571
ABCE1	Day_4_0-GATA2_OE	0.108093	0.038396	706458	0.526241	0.00184041	0.0624721	11.6592	6.3289
C4orf51	Day_4_0-GATA2_OE	0.0788202	0.0571314	713050	0.531151	1.14939e-10	5.33215e-08	8.07175	1.82724
SFRP2	Day_4_0-GATA2_OE	0.203044	0.10485	749888	0.558592	9.67406e-10	3.73992e-07	20.1794	8.18937
SPOCK3	Day_4_0-GATA2_OE	0.0152341	0.0109433	681133	0.507377	0.000356354	0.019838	1.79372	0.315615
LINC02268	Day_4_0-GATA2_OE	0.00177558	0.00177558	674232	0.502236	2.20686e-07	4.34626e-05	0.44843	0
SPCS3-AS1	Day_4_0-GATA2_OE	0.0127821	0.0123359	676799	0.504148	8.64509e-05	0.00677248	0.896861	0.0664452
STOX2	Day_4_0-GATA2_OE	0.130531	0.0639093	720056	0.53637	1.31615e-05	0.00159744	13.4529	6.12957
ENSG00000287667	Day_4_0-GATA2_OE	0.00343607	0.00328433	674120	0.502153	0.000420023	0.020111	0.44843	0.0166113
ENSG00000248994	Day_4_0-GATA2_OE	0.0036734	-0.0590695	638954	0.475957	0.00132705	0.0485175	0.44843	5.24917
IRX2	Day_4_0-GATA2_OE	0.135545	-0.14025	603607	0.449628	0.000448509	0.021266	13.0045	22.6744
LINC01019	Day_4_0-GATA2_OE	0.00404004	0.00369138	677018	0.504312	5.8422e-07	0.000103357	0.896861	0.0332226
ENSG00000250866	Day_4_0-GATA2_OE	0.00744431	0.00722146	674121	0.502154	0.00041809	0.020111	0.44843	0.0166113
ADCY2	Day_4_0-GATA2_OE	0.0949188	0.0612949	708459	0.527732	3.68153e-06	0.000537452	8.52018	2.99003
SEMA5A	Day_4_0-GATA2_OE	0.0974052	0.0519617	705421	0.525469	0.000139936	0.00948479	8.96861	3.8206
CCT5	Day_4_0-GATA2_OE	0.241968	0.0934295	728384	0.542574	0.000238443	0.0145975	21.5247	12.907
LINC01194	Day_4_0-GATA2_OE	0.0887144	0.0483121	701607	0.522628	0.000452828	0.0213117	8.07175	3.55482
FBXL7	Day_4_0-GATA2_OE	0.27515	-0.210952	594606	0.442923	0.000524987	0.0238772	23.7668	33.3223
ENSG00000248605	Day_4_0-GATA2_OE	0.182376	0.11327	739010	0.550489	3.00039e-10	1.27829e-07	15.6951	5.49834
CDH6	Day_4_0-GATA2_OE	0.0791556	0.0553853	714225	0.532027	3.44243e-10	1.43729e-07	8.52018	2.0598
PLPP1	Day_4_0-GATA2_OE	0.347108	0.135542	757090	0.563957	9.51598e-07	0.000165546	30.0448	17.0764
CENPK	Day_4_0-GATA2_OE	0.156454	0.0714838	723224	0.53873	3.28133e-05	0.00320216	15.6951	7.84053
ENSG00000249856	Day_4_0-GATA2_OE	0.00797711	0.00543505	678683	0.505552	0.00178318	0.0613137	1.34529	0.232558
IQGAP2	Day_4_0-GATA2_OE	0.0848915	0.0483844	709073	0.528189	7.049e-06	0.000955551	8.96861	3.30565
DHFR	Day_4_0-GATA2_OE	0.163519	0.0696704	715533	0.533001	0.000474345	0.0220687	14.7982	8.10631
VCAN	Day_4_0-GATA2_OE	0.429633	0.244197	811900	0.604785	3.97975e-17	3.32325e-14	36.3229	14.9003
HAPLN1	Day_4_0-GATA2_OE	0.120444	-0.378537	493260	0.36743	1.48592e-15	1.10786e-12	8.96861	34.9169
POLR3G	Day_4_0-GATA2_OE	0.194278	0.134307	753466	0.561258	7.63868e-15	5.14403e-12	17.4888	5.21595
KIAA0825	Day_4_0-GATA2_OE	0.0828387	0.0434976	702171	0.523048	0.000288582	0.0172127	8.07175	3.43854
ENSG00000289337	Day_4_0-GATA2_OE	0.00329301	0.00238434	674120	0.502153	0.000420023	0.020111	0.44843	0.0166113
LINC01950	Day_4_0-GATA2_OE	0.0459954	0.0316114	694924	0.51765	2.35913e-05	0.00241417	4.93274	1.39535
ENSG00000249426	Day_4_0-GATA2_OE	0.00918602	0.00797558	676461	0.503896	0.00260139	0.0807935	0.896861	0.116279
DMXL1	Day_4_0-GATA2_OE	0.168513	0.0668317	720792	0.536919	0.000210306	0.0133445	16.5919	9.1196
ENSG00000251293	Day_4_0-GATA2_OE	0.0266681	0.0255809	679588	0.506226	1.49442e-06	0.000241842	1.34529	0.0996678
SLC12A2	Day_4_0-GATA2_OE	0.0729072	0.0437703	695444	0.518037	0.00135527	0.0492046	6.27803	2.67442
MINAR2	Day_4_0-GATA2_OE	0.0036593	0.00353582	674121	0.502154	0.00041809	0.020111	0.44843	0.0166113
CHSY3	Day_4_0-GATA2_OE	0.00841104	0.00791606	676578	0.503984	0.0010929	0.0423091	0.896861	0.0996678
CDC42SE2	Day_4_0-GATA2_OE	0.140283	0.0693326	706106	0.525979	0.00172089	0.0598756	11.2108	6.11296
UQCRQ	Day_4_0-GATA2_OE	0.02393	0.0141755	683772	0.509342	0.00337158	0.0970829	2.69058	0.813953
TCF7	Day_4_0-GATA2_OE	0.0251124	0.012738	690027	0.514002	0.000310569	0.0181102	4.03587	1.21262
PCDHB5	Day_4_0-GATA2_OE	0.00359953	0.00271128	676569	0.503977	0.0011143	0.0423091	0.896861	0.0996678
LARS1	Day_4_0-GATA2_OE	0.28495	0.0704745	730846	0.544408	0.000792885	0.0331908	27.3543	17.8239
JAKMIP2-AS1	Day_4_0-GATA2_OE	0.0469635	-0.202322	589791	0.439336	9.98977e-07	0.00017094	4.03587	15.9302
GRPEL2	Day_4_0-GATA2_OE	0.0482639	0.0333073	688872	0.513141	0.00155414	0.0553656	4.03587	1.41196
ENSG00000254192	Day_4_0-GATA2_OE	0.00328009	0.00320881	674121	0.502154	0.00041809	0.020111	0.44843	0.0166113
NPM1	Day_4_0-GATA2_OE	0.701346	0.179645	760238	0.566302	0.000134297	0.00913218	51.5695	38.9867
CDHR2	Day_4_0-GATA2_OE	0.00885137	0.00801887	676797	0.504147	8.69587e-05	0.00677248	0.896861	0.0664452
PRR7	Day_4_0-GATA2_OE	0.0163858	0.0153637	676575	0.503982	0.00109999	0.0423091	0.896861	0.0996678
AACSP1	Day_4_0-GATA2_OE	0.01844	0.0176403	676574	0.503981	0.00110237	0.0423091	0.896861	0.0996678
ZNF879	Day_4_0-GATA2_OE	0.0149003	0.0126387	681152	0.507391	0.000347147	0.0195201	1.79372	0.315615
RNF130	Day_4_0-GATA2_OE	0.125648	-0.143	609258	0.453837	0.00106409	0.0423091	13.0045	21.6445
SERPINB9	Day_4_0-GATA2_OE	0.198533	-0.179258	595026	0.443236	0.000319194	0.0184075	19.2825	29.3355
NQO2	Day_4_0-GATA2_OE	0.0597863	0.0272713	696182	0.518586	0.00168589	0.0591506	6.72646	2.97342
SLC22A23	Day_4_0-GATA2_OE	0.102995	0.0594818	702556	0.523335	0.00102797	0.0414283	8.96861	4.38538
LYRM4-AS1	Day_4_0-GATA2_OE	0.0110273	0.0102231	676686	0.504064	0.000369773	0.0200981	0.896861	0.0830565
TBC1D7	Day_4_0-GATA2_OE	0.0280571	0.0177105	685807	0.510859	0.00170691	0.0595877	3.13901	0.963455
GPLD1	Day_4_0-GATA2_OE	0.0475519	0.0368717	689085	0.5133	0.000107932	0.00787826	3.58744	0.930233
H4C4	Day_4_0-GATA2_OE	0.00958945	0.00730796	679021	0.505804	0.00032078	0.0184479	1.34529	0.182724
H1-3	Day_4_0-GATA2_OE	0.112735	0.0614437	712274	0.530573	2.95318e-05	0.00293574	10.7623	4.61794
H2AC14	Day_4_0-GATA2_OE	0.0138942	0.0123971	679032	0.505812	0.000314573	0.0182417	1.34529	0.182724
H1-5	Day_4_0-GATA2_OE	0.041701	0.025478	689236	0.513412	0.000968263	0.0393404	4.03587	1.34551
TUBB	Day_4_0-GATA2_OE	0.588302	0.133371	739270	0.550683	0.00240451	0.0779449	43.9462	34.186
TCF19	Day_4_0-GATA2_OE	0.0192009	0.0133692	682453	0.50836	0.00186226	0.0630091	2.24215	0.564784
POU5F1	Day_4_0-GATA2_OE	0.119469	0.058987	716257	0.533541	1.73451e-05	0.00196792	12.1076	5.299
PPT2-EGFL8	Day_4_0-GATA2_OE	0.0215296	0.0166305	682933	0.508717	0.000617727	0.0274961	2.24215	0.498339
HSD17B8	Day_4_0-GATA2_OE	0.00688181	0.00574612	676572	0.503979	0.00110713	0.0423091	0.896861	0.0996678
ENSG00000288721	Day_4_0-GATA2_OE	0.0135658	0.0115328	678802	0.505641	0.00106994	0.0423091	1.34529	0.215947
PRPH2	Day_4_0-GATA2_OE	0.00755339	0.00686049	676686	0.504064	0.000369773	0.0200981	0.896861	0.0830565
KLHDC3	Day_4_0-GATA2_OE	0.0412283	0.0234012	689995	0.513978	0.00192493	0.0648144	4.4843	1.67774
HSP90AB1	Day_4_0-GATA2_OE	1.12963	0.395318	842639	0.627683	5.01398e-12	2.82897e-09	71.7489	50.1993
MCM3	Day_4_0-GATA2_OE	0.221417	0.0926533	733907	0.546688	1.86111e-05	0.00208885	20.6278	11.1628
KHDRBS2	Day_4_0-GATA2_OE	0.260626	0.0994865	717669	0.534592	0.00325043	0.0944643	20.1794	13.4219
ELOVL4	Day_4_0-GATA2_OE	0.0263475	0.014128	686758	0.511567	0.00324102	0.0943648	3.58744	1.26246
MRAP2	Day_4_0-GATA2_OE	0.00641348	0.00500771	676458	0.503894	0.00261623	0.0807935	0.896861	0.116279
MDN1	Day_4_0-GATA2_OE	0.595054	0.257174	793337	0.590958	5.5411e-09	1.87487e-06	44.3946	27.4751
ENSG00000289178	Day_4_0-GATA2_OE	0.106916	0.0684433	724233	0.539482	3.74283e-10	1.53207e-07	11.2108	3.25581
PRDM1	Day_4_0-GATA2_OE	0.0294933	-0.118644	611691	0.455649	2.92564e-05	0.00293574	2.24215	11.1296
CD24	Day_4_0-GATA2_OE	0.486196	0.124429	740106	0.551306	0.00108777	0.0423091	38.565	28.2558
SLC16A10	Day_4_0-GATA2_OE	0.055007	0.0209535	696139	0.518554	0.00167187	0.0589128	6.72646	2.95681
MARCKS	Day_4_0-GATA2_OE	0.104578	-0.126616	612399	0.456177	0.00101368	0.0409314	10.3139	18.804
HEY2-AS1	Day_4_0-GATA2_OE	0.198857	0.163289	766127	0.570689	2.12722e-26	8.88156e-23	17.4888	3.45515
LINC02523	Day_4_0-GATA2_OE	0.0105478	0.00527367	683212	0.508925	0.000247271	0.0150059	2.24215	0.448505
CTAGE9	Day_4_0-GATA2_OE	0.0145081	0.0139427	679918	0.506472	9.08905e-10	3.58006e-07	1.34529	0.0498339
ENPP1	Day_4_0-GATA2_OE	0.130546	0.0816947	707633	0.527117	0.000175129	0.0112839	9.86547	4.51827
LINC01013	Day_4_0-GATA2_OE	0.308955	0.126176	732799	0.545863	0.00023388	0.0145312	24.2152	15.3821
FILNC1	Day_4_0-GATA2_OE	0.00419714	0.00419714	674232	0.502236	2.20686e-07	4.34626e-05	0.44843	0
AIG1	Day_4_0-GATA2_OE	0.109598	0.0437913	703408	0.52397	0.00334147	0.096482	10.7623	5.93023
SYNE1	Day_4_0-GATA2_OE	0.00173222	-0.104138	617031	0.459627	1.63465e-05	0.00188535	0.44843	8.48837
TCP1	Day_4_0-GATA2_OE	0.109946	0.0474274	713040	0.531144	0.00011536	0.008136	12.1076	5.7309
HPAT5	Day_4_0-GATA2_OE	0.0135673	0.00857839	683131	0.508865	0.00033708	0.0191219	2.24215	0.465116
TTLL2	Day_4_0-GATA2_OE	0.00535035	0.00475704	674120	0.502153	0.000420023	0.020111	0.44843	0.0166113
AFDN	Day_4_0-GATA2_OE	0.311525	-0.188988	583013	0.434287	0.000117032	0.00819851	25.5605	37.4917
PHF10	Day_4_0-GATA2_OE	0.093192	0.0388836	702167	0.523045	0.00178434	0.0613137	9.41704	4.75083
ENSG00000278254	Day_4_0-GATA2_OE	0.11671	0.105937	751089	0.559487	1.27426e-45	1.33007e-41	13.0045	1.11296
LINC01162	Day_4_0-GATA2_OE	0.271519	0.0980699	727346	0.541801	0.00062582	0.0277971	23.3184	14.6678
HNRNPA2B1	Day_4_0-GATA2_OE	0.523683	0.145213	750123	0.558767	0.000248569	0.0150409	42.1525	30.0332
BMPER	Day_4_0-GATA2_OE	0.00676173	-0.0894676	623268	0.464273	6.06068e-05	0.0052499	0.44843	7.60797
ELMO1	Day_4_0-GATA2_OE	0.0832433	-0.11503	614355	0.457634	0.000666165	0.0291863	7.62332	15.9468
GLI3	Day_4_0-GATA2_OE	0.0415862	-0.100333	625182	0.465699	0.00156329	0.0555967	4.93274	11.5947
CCT6A	Day_4_0-GATA2_OE	0.141928	0.0474364	708476	0.527745	0.00349713	0.099735	13.9013	8.25581
ENSG00000226829	Day_4_0-GATA2_OE	0.00621422	0.00505823	676570	0.503978	0.00111191	0.0423091	0.896861	0.0996678
MAGI2	Day_4_0-GATA2_OE	0.172457	0.07417	719820	0.536195	0.000116477	0.00818715	15.2466	7.99003
SEMA3E	Day_4_0-GATA2_OE	0.0389903	-0.133668	601854	0.448322	7.33673e-06	0.000988139	3.13901	13.4219
ARPC1B	Day_4_0-GATA2_OE	0.0275796	0.0216816	683054	0.508807	0.000449239	0.021266	2.24215	0.481728
ENSG00000237640	Day_4_0-GATA2_OE	0.00296965	0.00249397	674120	0.502153	0.000420023	0.020111	0.44843	0.0166113
SERPINE1	Day_4_0-GATA2_OE	0.0104286	0.00868873	679133	0.505887	0.000152429	0.0100894	1.34529	0.166113
LNCPRESS1	Day_4_0-GATA2_OE	0.0322787	0.0266668	682513	0.508405	0.00176002	0.0610335	2.24215	0.564784
KCND2	Day_4_0-GATA2_OE	0.159775	0.0763023	719902	0.536256	2.51943e-05	0.00256564	13.9013	6.56146
PTPRZ1	Day_4_0-GATA2_OE	0.340764	0.222958	817166	0.608708	5.5771e-26	1.65057e-22	31.3901	9.35216
AASS	Day_4_0-GATA2_OE	0.493452	0.127845	758083	0.564697	3.58064e-05	0.00339771	41.704	27.8571
ASB15	Day_4_0-GATA2_OE	0.00360522	0.00360522	674232	0.502236	2.20686e-07	4.34626e-05	0.44843	0
ENSG00000219445	Day_4_0-GATA2_OE	0.0661821	0.057932	695688	0.518219	5.59082e-08	1.47739e-05	4.4843	0.847176
GRM8	Day_4_0-GATA2_OE	0.0550724	0.0459669	698317	0.520177	5.56821e-09	1.87487e-06	4.93274	0.89701
KCP	Day_4_0-GATA2_OE	0.0454784	0.0364566	686006	0.511007	0.00135389	0.0492046	3.13901	0.946844
ENSG00000270823	Day_4_0-GATA2_OE	0.020605	0.0195851	676466	0.5039	0.00257683	0.0807935	0.896861	0.116279
PODXL	Day_4_0-GATA2_OE	1.01839	0.521075	883208	0.657903	3.60283e-20	6.83753e-17	63.6771	36.9103
ENSG00000231794	Day_4_0-GATA2_OE	0.00343197	0.00312658	674120	0.502153	0.000420023	0.020111	0.44843	0.0166113
NUP205	Day_4_0-GATA2_OE	0.221806	0.0922441	719567	0.536006	0.00115281	0.0431343	18.8341	11.6611
TRIM24	Day_4_0-GATA2_OE	0.448406	-0.217842	578386	0.430841	0.000121593	0.00844348	34.0807	45.6312
ZC3HAV1	Day_4_0-GATA2_OE	0.115266	0.0510027	709974	0.52886	0.00039068	0.020111	11.6592	5.84718
TMEM178B	Day_4_0-GATA2_OE	0.178824	0.106629	732180	0.545402	2.08329e-07	4.34626e-05	15.6951	6.74419
ZNF786	Day_4_0-GATA2_OE	0.0375787	0.0171785	691030	0.514749	0.00236349	0.0768539	4.93274	1.96013
ZNF398	Day_4_0-GATA2_OE	0.0958718	0.0516494	708661	0.527882	8.06719e-05	0.00663034	9.86547	4.30233
SLC4A2	Day_4_0-GATA2_OE	0.0291965	0.0222015	684608	0.509965	0.00082116	0.0341485	2.69058	0.697674
DPP6	Day_4_0-GATA2_OE	0.0253928	0.0194883	682287	0.508236	0.00278855	0.0838815	2.24215	0.598007
DNAJB6	Day_4_0-GATA2_OE	0.147808	0.0565397	719519	0.535971	0.000163328	0.0107559	15.6951	8.27243
ESYT2	Day_4_0-GATA2_OE	0.102985	-0.108506	618605	0.4608	0.00275215	0.0832791	10.3139	17.9568
VIPR2	Day_4_0-GATA2_OE	0.0322606	0.0184127	692286	0.515684	0.000114071	0.00812748	4.4843	1.3289
ENSG00000290357	Day_4_0-GATA2_OE	0.12517	0.0989001	720852	0.536964	3.55306e-11	1.85434e-08	9.86547	2.49169
ENSG00000284606	Day_4_0-GATA2_OE	0.128088	0.0749691	718736	0.535387	3.55817e-06	0.000523101	12.1076	5.03322
PRAG1	Day_4_0-GATA2_OE	0.0700571	-0.113105	616766	0.45943	0.000975992	0.0395627	7.62332	15.4983
ENSG00000283674	Day_4_0-GATA2_OE	0.501187	0.154851	762318	0.567852	1.41066e-05	0.00169247	42.1525	27.691
ESCO2	Day_4_0-GATA2_OE	0.063582	0.0405921	704337	0.524661	2.33248e-06	0.000360689	7.17489	2.22591
RAB11FIP1	Day_4_0-GATA2_OE	0.0517833	-0.125831	606960	0.452126	0.000101969	0.00752191	6.27803	15.598
IDO1	Day_4_0-GATA2_OE	0.0600457	0.0522283	708745	0.527945	1.79422e-18	1.97137e-15	6.27803	0.681063
ENSG00000254198	Day_4_0-GATA2_OE	0.00173222	0.0012994	674120	0.502153	0.000420023	0.020111	0.44843	0.0166113
ENSG00000248347	Day_4_0-GATA2_OE	0.0269414	0.0205516	684960	0.510228	0.000391926	0.020111	2.69058	0.647841
PRKDC	Day_4_0-GATA2_OE	1.11952	0.315138	806869	0.601038	7.15864e-08	1.86805e-05	71.3004	54.1694
MCM4	Day_4_0-GATA2_OE	0.284462	0.159283	776418	0.578355	3.47388e-13	2.1976e-10	26.4574	10.6146
TCEA1	Day_4_0-GATA2_OE	0.256141	0.132925	751688	0.559933	2.73981e-08	8.05582e-06	22.87	10.7807
NKAIN3	Day_4_0-GATA2_OE	0.047439	0.020172	693284	0.516428	0.000967419	0.0393404	5.38117	2.0598
C8orf34	Day_4_0-GATA2_OE	0.0373659	0.0284294	689847	0.513868	1.9074e-05	0.00211803	3.58744	0.813953
SLCO5A1	Day_4_0-GATA2_OE	0.0589917	0.0428006	694635	0.517434	3.90731e-05	0.00362165	4.93274	1.44518
TERF1	Day_4_0-GATA2_OE	0.378534	0.22546	785713	0.585279	4.70731e-13	2.89029e-10	30.0448	13.1561
JPH1	Day_4_0-GATA2_OE	0.0542211	0.0335028	694100	0.517036	0.000491621	0.0226558	5.38117	1.97674
ZFHX4	Day_4_0-GATA2_OE	0.00671675	-0.0599607	641954	0.478192	0.00242528	0.0783749	0.44843	4.81728
RAD54B	Day_4_0-GATA2_OE	0.0768999	0.0496682	694528	0.517355	0.00262338	0.0808588	6.27803	2.82392
ERICH5	Day_4_0-GATA2_OE	0.0121326	0.0113574	676796	0.504146	8.72137e-05	0.00677248	0.896861	0.0664452
DCAF13	Day_4_0-GATA2_OE	0.0781081	0.032921	700662	0.521924	0.00134882	0.0492046	8.52018	4.03654
RIMS2	Day_4_0-GATA2_OE	0.999864	0.311147	797526	0.594078	2.19764e-07	4.34626e-05	62.3318	46.3455
PKHD1L1	Day_4_0-GATA2_OE	0.00253356	0.00250161	674121	0.502154	0.00041809	0.020111	0.44843	0.0166113
ENSG00000254339	Day_4_0-GATA2_OE	0.202736	0.139748	766358	0.570861	1.74039e-18	1.97137e-15	19.7309	5.4485
TRPS1	Day_4_0-GATA2_OE	0.177273	0.0858658	733485	0.546374	1.07747e-06	0.000181398	17.4888	8.13953
EXT1	Day_4_0-GATA2_OE	0.558934	0.157893	744282	0.554416	0.000761787	0.0324552	41.2556	30.814
ENSG00000225885	Day_4_0-GATA2_OE	0.0240399	0.0160394	687346	0.512005	9.19395e-05	0.00700485	3.13901	0.730897
DSCC1	Day_4_0-GATA2_OE	0.0740336	0.0466088	702344	0.523177	2.82094e-05	0.00284493	7.17489	2.54153
PVT1	Day_4_0-GATA2_OE	0.305814	0.13803	744636	0.55468	6.3927e-06	0.000877987	25.1121	14.2857
KCNQ3	Day_4_0-GATA2_OE	0.0286995	0.0211785	693236	0.516392	2.09008e-07	4.34626e-05	4.03587	0.747508
DENND3-AS1	Day_4_0-GATA2_OE	0.00299655	0.00261885	674120	0.502153	0.000420023	0.020111	0.44843	0.0166113
PTP4A3	Day_4_0-GATA2_OE	0.0171547	0.0111828	682684	0.508532	0.00111585	0.0423091	2.24215	0.531561
PLEC	Day_4_0-GATA2_OE	0.137962	0.0488423	709839	0.52876	0.00216002	0.0716892	13.9013	8.00664
ENSG00000255182	Day_4_0-GATA2_OE	0.0101316	0.00784067	678795	0.505635	0.00108144	0.0423091	1.34529	0.215947
VLDLR	Day_4_0-GATA2_OE	0.03798	0.0312419	691169	0.514853	2.62125e-07	5.11414e-05	3.58744	0.614618
PUM3	Day_4_0-GATA2_OE	0.261772	0.0827102	742161	0.552837	2.21163e-05	0.00234365	26.4574	15.2658
AK3	Day_4_0-GATA2_OE	0.181182	0.0880535	727514	0.541926	1.65626e-05	0.0018894	17.0404	8.62126
GLDC	Day_4_0-GATA2_OE	0.154957	0.0807167	717649	0.534578	5.97761e-05	0.00522128	13.4529	6.59468
NFIB-AS1	Day_4_0-GATA2_OE	0.0136617	0.0100923	684129	0.509608	5.28847e-06	0.000741541	2.24215	0.315615
CNTLN	Day_4_0-GATA2_OE	0.194989	0.0952018	721984	0.537807	0.00010833	0.0078798	16.1435	8.72093
SH3GL2	Day_4_0-GATA2_OE	0.0187429	0.0102612	683972	0.509491	0.00241665	0.0782171	2.69058	0.780731
DMRTA1	Day_4_0-GATA2_OE	0.00762942	0.00698618	676687	0.504065	0.000368855	0.0200981	0.896861	0.0830565
ENSG00000290538	Day_4_0-GATA2_OE	0.0204117	0.0159101	683046	0.508802	0.000453266	0.0213117	2.24215	0.481728
ENSG00000204790	Day_4_0-GATA2_OE	0.00398488	0.00320429	676792	0.504143	8.82407e-05	0.00677248	0.896861	0.0664452
PIP5K1B	Day_4_0-GATA2_OE	0.0398366	0.0246709	694207	0.517116	6.94321e-05	0.00589213	4.93274	1.49502
PTAR1	Day_4_0-GATA2_OE	0.326757	0.10321	741040	0.552002	0.000113889	0.00812748	29.148	18.6213
CFAP95	Day_4_0-GATA2_OE	0.0129082	0.0114548	679358	0.506055	2.30086e-05	0.00240163	1.34529	0.13289
RORB	Day_4_0-GATA2_OE	0.0215515	0.019011	681597	0.507722	3.93792e-05	0.00362165	1.79372	0.249169
RMI1	Day_4_0-GATA2_OE	0.0589691	0.0256497	695084	0.517769	0.00338636	0.0972403	6.72646	3.13953
LINC01508	Day_4_0-GATA2_OE	0.0194103	0.0168423	678696	0.505562	0.00175043	0.060802	1.34529	0.232558
SYK	Day_4_0-GATA2_OE	0.0326022	0.0198964	687895	0.512414	0.000769178	0.0326369	3.58744	1.09635
ROR2	Day_4_0-GATA2_OE	0.176488	-0.136282	611480	0.455492	0.00244741	0.0789677	15.6951	24.0532
IARS1	Day_4_0-GATA2_OE	0.245102	0.0939608	730480	0.544135	0.000190978	0.0122296	22.4215	13.5548
CENPP	Day_4_0-GATA2_OE	0.356738	0.120172	741740	0.552523	0.000124084	0.00857739	29.5964	19.3854
OGN	Day_4_0-GATA2_OE	0.0154985	0.011872	683463	0.509112	0.000111569	0.00804802	2.24215	0.415282
MFSD14CP	Day_4_0-GATA2_OE	0.226846	0.096466	715480	0.532962	0.00269643	0.0824167	17.9372	11.4618
CTSV	Day_4_0-GATA2_OE	0.590971	0.164456	756492	0.563512	0.00010748	0.00787281	44.3946	32.1595
ANKRD18CP	Day_4_0-GATA2_OE	0.389027	0.101565	731747	0.545079	0.00179923	0.061575	31.8386	22.3588
SLC44A1	Day_4_0-GATA2_OE	0.239021	0.111072	736428	0.548566	7.7339e-06	0.00103495	20.6278	11.0465
LPAR1	Day_4_0-GATA2_OE	0	-0.043133	644801	0.480313	0.00252547	0.0807935	0	3.93688
ZNF483	Day_4_0-GATA2_OE	0.222078	0.121424	756165	0.563268	1.26274e-10	5.60871e-08	21.5247	8.6711
POLE3	Day_4_0-GATA2_OE	0.0462535	0.0327867	691291	0.514944	0.000513873	0.0235255	4.4843	1.51163
ENSG00000228714	Day_4_0-GATA2_OE	0.0984136	0.0814533	724480	0.539666	9.48185e-19	1.23714e-15	9.41704	1.47841
ASTN2	Day_4_0-GATA2_OE	0.223257	-0.15021	591446	0.440569	0.000144075	0.00973367	16.5919	28.6877
OLFML2A	Day_4_0-GATA2_OE	0.0253285	0.016491	686787	0.511589	0.000313033	0.018203	3.13901	0.813953
ARPC5L	Day_4_0-GATA2_OE	0.0224101	0.0133044	685514	0.51064	0.00246009	0.0791324	3.13901	0.996678
SH2D3C	Day_4_0-GATA2_OE	0.00593273	0.00497675	676684	0.504062	0.000371616	0.0200981	0.896861	0.0830565
NUP188	Day_4_0-GATA2_OE	0.0968411	0.0467511	699919	0.52137	0.00345234	0.0987276	8.96861	4.66777
CACNA1B	Day_4_0-GATA2_OE	0.130142	0.0668489	714109	0.53194	7.05288e-05	0.00593693	12.1076	5.66445
TASOR2	Day_4_0-GATA2_OE	0.246908	0.110572	721021	0.537089	0.001136	0.0428844	19.7309	12.4585
GATA3	Day_4_0-GATA2_OE	0.0356102	-0.0609234	632829	0.471395	0.00230326	0.0752471	2.69058	8.43854
MCM10	Day_4_0-GATA2_OE	0.0860753	0.0487712	697697	0.519716	0.00259181	0.0807935	7.62332	3.68771
ENSG00000229751	Day_4_0-GATA2_OE	0.0108001	0.01065	677132	0.504396	4.05541e-09	1.43493e-06	0.896861	0.0166113
CACNB2	Day_4_0-GATA2_OE	0.170232	0.0895037	709614	0.528592	0.00124181	0.0457215	12.5561	7.0598
NEBL	Day_4_0-GATA2_OE	0.206329	-0.329355	520730	0.387893	2.60345e-11	1.43026e-08	14.3498	36.0963
KIAA1217	Day_4_0-GATA2_OE	0.169292	-0.19566	586180	0.436646	4.0364e-05	0.00365723	15.6951	27.6412
MASTL	Day_4_0-GATA2_OE	0.135087	0.067371	713293	0.531333	0.000193185	0.0123331	12.5561	6.26246
SVIL	Day_4_0-GATA2_OE	0.0634163	-0.0664302	628879	0.468453	0.00322155	0.0939287	4.93274	11.2625
ZNF485	Day_4_0-GATA2_OE	0.0196534	0.0150064	683031	0.50879	0.00046091	0.0216068	2.24215	0.481728
ARHGAP22	Day_4_0-GATA2_OE	0.0145415	0.0114975	681025	0.507296	0.000545651	0.0247093	1.79372	0.332226
OGDHL	Day_4_0-GATA2_OE	0.0272441	0.0214846	685485	0.510618	9.51626e-05	0.00719788	2.69058	0.564784
PRKG1	Day_4_0-GATA2_OE	0.62093	-0.261069	573904	0.427502	0.000100592	0.00744665	44.3946	53.3721
IPMK	Day_4_0-GATA2_OE	0.0896708	0.0450979	706929	0.526592	0.000113458	0.00812748	9.41704	4.06977
DDX21	Day_4_0-GATA2_OE	0.3421	0.177799	762245	0.567797	2.86041e-08	8.18e-06	27.8027	14.485
NODAL	Day_4_0-GATA2_OE	0.0114134	0.0103889	679581	0.506221	1.52486e-06	0.000244869	1.34529	0.0996678
UNC5B	Day_4_0-GATA2_OE	0.098941	0.0494582	702054	0.522961	0.00194687	0.0652373	9.41704	4.80066
SYNPO2L	Day_4_0-GATA2_OE	0.0138673	0.0133183	676799	0.504148	8.64509e-05	0.00677248	0.896861	0.0664452
POLR3A	Day_4_0-GATA2_OE	0.092414	0.0457016	699638	0.521161	0.00245913	0.0791324	8.52018	4.23588
NRG3	Day_4_0-GATA2_OE	0.378559	0.111731	749368	0.558205	1.81589e-05	0.00204911	31.3901	18.9203
BMPR1A	Day_4_0-GATA2_OE	0.4884	0.16683	755842	0.563027	4.04685e-05	0.00365723	38.565	26.3953
KIF20B	Day_4_0-GATA2_OE	0.252559	0.0703097	721381	0.537358	0.00299599	0.0889676	23.7668	15.7807
HTR7	Day_4_0-GATA2_OE	0.0285941	0.01908	686126	0.511096	0.00103264	0.0414566	3.13901	0.913621
PLCE1	Day_4_0-GATA2_OE	0.0173342	-0.103064	616199	0.459007	4.91704e-05	0.00438667	1.79372	9.96678
NOC3L	Day_4_0-GATA2_OE	0.0692405	0.0393529	694968	0.517683	0.00194553	0.0652373	6.27803	2.75748
HELLS	Day_4_0-GATA2_OE	0.377169	0.149734	768308	0.572314	1.15097e-07	2.89489e-05	33.6323	19.0698
CUTC	Day_4_0-GATA2_OE	0.048162	0.0208056	692891	0.516135	0.00345914	0.0987867	5.8296	2.57475
PCGF6	Day_4_0-GATA2_OE	0.0900748	0.0499383	702934	0.523616	0.000403087	0.020111	8.52018	3.8206
SMC3	Day_4_0-GATA2_OE	0.230342	0.0792102	726545	0.541204	0.000508873	0.0233478	21.9731	13.6379
EIF3A	Day_4_0-GATA2_OE	0.485293	0.129743	748259	0.557379	0.000302423	0.0177842	40.8072	29.1528
RGS10	Day_4_0-GATA2_OE	0.022146	0.0171407	688694	0.513009	1.28738e-06	0.000211617	3.13901	0.531561
TEX36	Day_4_0-GATA2_OE	0.00419714	0.00395767	674120	0.502153	0.000420023	0.020111	0.44843	0.0166113
EBF3	Day_4_0-GATA2_OE	0.0173378	0.0119479	680476	0.506887	0.00297587	0.0886222	1.79372	0.415282
VENTX	Day_4_0-GATA2_OE	0.0201883	0.0116015	687418	0.512058	7.27283e-05	0.00607311	3.13901	0.714286
TALDO1	Day_4_0-GATA2_OE	0.10547	0.0603557	700501	0.521804	0.00184008	0.0624721	8.52018	4.25249
STK33	Day_4_0-GATA2_OE	0.205319	0.0761239	720082	0.53639	0.000605827	0.0273159	17.9372	10.5482
ADM	Day_4_0-GATA2_OE	0.045803	0.0356177	693575	0.516645	1.42734e-05	0.00170269	4.4843	1.16279
KCNJ11	Day_4_0-GATA2_OE	0.0184801	0.0173957	676687	0.504065	0.000368855	0.0200981	0.896861	0.0830565
LDHA	Day_4_0-GATA2_OE	0.0415127	0.0232425	693085	0.51628	0.000303353	0.0177888	4.93274	1.66113
LINC02726	Day_4_0-GATA2_OE	0.00378432	0.00378432	674232	0.502236	2.20686e-07	4.34626e-05	0.44843	0
LGR4	Day_4_0-GATA2_OE	0.184224	-0.168385	595492	0.443583	0.000267012	0.0160177	17.4888	27.8073
CAPRIN1	Day_4_0-GATA2_OE	0.329585	0.10596	727732	0.542088	0.00195186	0.0652998	27.3543	19.103
CD44	Day_4_0-GATA2_OE	0.00779138	0.00627974	676460	0.503896	0.00260633	0.0807935	0.896861	0.116279
TSPAN18	Day_4_0-GATA2_OE	0.142547	0.0645283	713168	0.531239	0.000490853	0.0226558	13.4529	7.22591
AHNAK	Day_4_0-GATA2_OE	0.429803	-0.281442	554824	0.413289	1.73772e-06	0.000272757	32.287	47.2093
POLR2G	Day_4_0-GATA2_OE	0.0341179	0.0237423	685401	0.510556	0.00306775	0.0907114	3.13901	1.0299
PLAAT3	Day_4_0-GATA2_OE	0.0332356	0.0150558	691577	0.515157	0.00138377	0.0500651	4.93274	1.86047
MALAT1	Day_4_0-GATA2_OE	2.18911	-0.437379	504738	0.37598	2.97657e-10	1.27829e-07	91.0314	94.4518
TALAM1	Day_4_0-GATA2_OE	0.619235	-0.234789	583330	0.434524	0.000478011	0.0221411	47.5336	54.9003
TBX10	Day_4_0-GATA2_OE	0.00335792	0.00312026	674120	0.502153	0.000420023	0.020111	0.44843	0.0166113
TCIRG1	Day_4_0-GATA2_OE	0.00671981	0.00609744	676795	0.504145	8.74694e-05	0.00677248	0.896861	0.0664452
CPT1A	Day_4_0-GATA2_OE	0.0775349	0.0376172	701988	0.522911	0.000690001	0.0300093	8.52018	3.92027
FGF4	Day_4_0-GATA2_OE	0.0204091	0.017261	683929	0.509459	1.65299e-05	0.0018894	2.24215	0.348837
ENSG00000261578	Day_4_0-GATA2_OE	0.00737905	0.00626182	676571	0.503979	0.00110951	0.0423091	0.896861	0.0996678
TMEM126B	Day_4_0-GATA2_OE	0.0371805	0.0215194	691503	0.515102	0.0003428	0.0193413	4.4843	1.44518
SESN3	Day_4_0-GATA2_OE	0.0506539	-0.242344	544985	0.40596	4.72243e-11	2.29268e-08	4.03587	22.7575
MAML2	Day_4_0-GATA2_OE	0.0637087	0.0322622	697418	0.519508	0.000696623	0.0302343	6.72646	2.7907
TRPC6	Day_4_0-GATA2_OE	0.0628925	-0.0886703	621906	0.463258	0.00116552	0.0433731	5.38117	12.7741
DDX10	Day_4_0-GATA2_OE	0.159962	0.0510222	713247	0.531299	0.00169146	0.0592026	15.6951	9.16944
BCO2	Day_4_0-GATA2_OE	0.00408446	0.0028711	676455	0.503892	0.00263115	0.0808951	0.896861	0.116279
USP28	Day_4_0-GATA2_OE	0.265675	0.10348	726760	0.541364	0.000658976	0.0290228	22.87	14.4518
HTR3A	Day_4_0-GATA2_OE	0.00228368	0.00203189	674120	0.502153	0.000420023	0.020111	0.44843	0.0166113
ENSG00000287238	Day_4_0-GATA2_OE	0.0656995	0.0344749	697034	0.519222	0.00094524	0.0386918	6.72646	2.85714
USP2-AS1	Day_4_0-GATA2_OE	0.0548067	0.0375603	699368	0.52096	3.30382e-06	0.000492647	5.8296	1.62791
THY1	Day_4_0-GATA2_OE	0.0604168	0.0323548	697912	0.519876	0.000148512	0.0099689	6.27803	2.27575
HSPA8	Day_4_0-GATA2_OE	0.420024	0.177077	766470	0.570944	4.33543e-07	8.08094e-05	34.5291	20.5814
CDON	Day_4_0-GATA2_OE	0.0315892	-0.0918837	627904	0.467726	0.00141624	0.0510629	3.58744	9.93355
ETS1	Day_4_0-GATA2_OE	0.0196874	0.0137958	685135	0.510358	0.000240093	0.0146555	2.69058	0.614618
ADAMTS8	Day_4_0-GATA2_OE	0.0159735	0.0154265	676798	0.504148	8.67045e-05	0.00677248	0.896861	0.0664452
B4GALNT3	Day_4_0-GATA2_OE	0.0141379	-0.065817	632213	0.470936	0.000802675	0.0334464	1.34529	7.14286
ENSG00000288729	Day_4_0-GATA2_OE	0.00297546	0.00287127	674121	0.502154	0.00041809	0.020111	0.44843	0.0166113
RAD51AP1	Day_4_0-GATA2_OE	0.0607374	0.0315821	696446	0.518783	0.00146359	0.0525885	6.72646	2.95681
CD9	Day_4_0-GATA2_OE	0.0620064	0.0424804	697445	0.519528	5.68958e-05	0.00501164	5.8296	1.92691
LPAR5	Day_4_0-GATA2_OE	0.00641708	0.00546034	676461	0.503896	0.00260139	0.0807935	0.896861	0.116279
NANOG	Day_4_0-GATA2_OE	0.0239695	0.0163044	690764	0.514551	1.03361e-06	0.000175428	3.58744	0.664452
ENSG00000287713	Day_4_0-GATA2_OE	0.0014571	0.00136762	674120	0.502153	0.000420023	0.020111	0.44843	0.0166113
LINC00937	Day_4_0-GATA2_OE	0.0861173	0.0467539	705142	0.525261	7.08181e-05	0.00593734	8.52018	3.42193
PHC1	Day_4_0-GATA2_OE	0.215869	0.124075	752997	0.560908	1.11688e-10	5.29909e-08	20.1794	7.90698
KLRG1	Day_4_0-GATA2_OE	0.0229851	0.0153211	684026	0.509531	0.00231566	0.0755338	2.69058	0.780731
A2M-AS1	Day_4_0-GATA2_OE	0.0150389	0.0124894	678912	0.505723	0.000609034	0.0273525	1.34529	0.199336
CLEC2A	Day_4_0-GATA2_OE	0	-0.0480233	640564	0.477157	0.00110113	0.0423091	0	4.56811
LRP6	Day_4_0-GATA2_OE	0.290062	0.0934659	730846	0.544408	0.000635608	0.0281122	26.009	17.0598
ATF7IP	Day_4_0-GATA2_OE	0.250062	-0.163225	597155	0.444821	0.000706578	0.0304135	21.9731	32.309
SUPT16HP1	Day_4_0-GATA2_OE	0.00728528	0.00620612	676794	0.504145	8.77258e-05	0.00677248	0.896861	0.0664452
BMAL2	Day_4_0-GATA2_OE	0.0836102	0.0566288	699770	0.52126	9.71402e-05	0.00729128	6.72646	2.47508
KLHL42	Day_4_0-GATA2_OE	0.0518973	0.0186457	697051	0.519234	0.0018929	0.0638389	7.17489	3.27243
BICD1	Day_4_0-GATA2_OE	0.515	0.10868	737650	0.549476	0.00222707	0.0734477	41.2556	30.897
SLC2A13	Day_4_0-GATA2_OE	0.0738258	-0.126365	610702	0.454913	0.000397616	0.020111	8.07175	16.8272
SLC38A2	Day_4_0-GATA2_OE	0.282599	0.0973691	736383	0.548533	0.000115238	0.008136	25.5605	15.7143
ENSG00000257663	Day_4_0-GATA2_OE	0.0045595	0.00367415	676792	0.504143	8.82407e-05	0.00677248	0.896861	0.0664452
GIHCG	Day_4_0-GATA2_OE	0.0014571	0.00135812	674120	0.502153	0.000420023	0.020111	0.44843	0.0166113
ENSG00000286279	Day_4_0-GATA2_OE	0.0519826	0.0423663	694762	0.517529	8.80235e-07	0.000154418	4.4843	0.980066
CPSF6	Day_4_0-GATA2_OE	0.421495	0.101792	738287	0.549951	0.000968622	0.0393404	35.426	25.4319
LINC02882	Day_4_0-GATA2_OE	0.0552129	-0.0938481	620160	0.461958	0.000668283	0.0291863	4.93274	12.4419
CCDC59	Day_4_0-GATA2_OE	0.0436278	0.0278121	688739	0.513042	0.00178288	0.0613137	4.03587	1.42857
MGAT4C	Day_4_0-GATA2_OE	0.131127	0.108203	740008	0.551233	1.64584e-24	3.81762e-21	12.1076	1.84385
CCDC38	Day_4_0-GATA2_OE	0.0131707	0.0115971	676462	0.503897	0.00259646	0.0807935	0.896861	0.116279
RMST	Day_4_0-GATA2_OE	0.356074	0.218117	801046	0.5967	1.54975e-19	2.48867e-16	30.0448	10.299
TMPO-AS1	Day_4_0-GATA2_OE	0.0140268	0.0116826	678578	0.505474	0.00275691	0.0832899	1.34529	0.249169
SLC17A8	Day_4_0-GATA2_OE	0.00812025	0.00776595	676796	0.504146	8.72137e-05	0.00677248	0.896861	0.0664452
UTP20	Day_4_0-GATA2_OE	0.202844	0.0933203	737766	0.549563	1.20712e-06	0.000199998	19.7309	9.5515
PMCH	Day_4_0-GATA2_OE	0.00426746	0.00408014	674120	0.502153	0.000420023	0.020111	0.44843	0.0166113
UNG	Day_4_0-GATA2_OE	0.0864619	0.0583165	698506	0.520318	0.000331453	0.0189055	6.72646	2.69103
OAS3	Day_4_0-GATA2_OE	0.00445705	0.00366625	676905	0.504227	1.17814e-05	0.00145532	0.896861	0.0498339
LHX5-AS1	Day_4_0-GATA2_OE	0.00319444	-0.0662111	637464	0.474847	0.000984531	0.0398315	0.44843	5.46512
ENSG00000286067	Day_4_0-GATA2_OE	0.0107292	0.00938421	676462	0.503897	0.00259646	0.0807935	0.896861	0.116279
CABP1-DT	Day_4_0-GATA2_OE	0.01226	0.0118198	677019	0.504312	5.81611e-07	0.000103357	0.896861	0.0332226
KNTC1	Day_4_0-GATA2_OE	0.205789	0.0609994	718858	0.535478	0.00200412	0.0668338	20.1794	12.6744
ENSG00000256152	Day_4_0-GATA2_OE	0.00419714	0.00412236	674121	0.502154	0.00041809	0.020111	0.44843	0.0166113
THRIL	Day_4_0-GATA2_OE	0.00790683	0.00703467	676574	0.503981	0.00110237	0.0423091	0.896861	0.0996678
TMEM132B	Day_4_0-GATA2_OE	0.215988	0.106025	738831	0.550356	4.75497e-07	8.78449e-05	19.2825	9.10299
TMEM132D	Day_4_0-GATA2_OE	0.173025	0.0885584	733005	0.546016	3.78523e-07	7.11896e-05	16.5919	7.29236
SKA3	Day_4_0-GATA2_OE	0.063299	0.0396944	703868	0.524312	4.30704e-06	0.000615847	7.17489	2.29236
SLC7A1	Day_4_0-GATA2_OE	0.0685445	0.040278	696087	0.518516	0.000793435	0.0331908	6.27803	2.55814
TEX26-AS1	Day_4_0-GATA2_OE	0.0116023	0.00975298	676570	0.503978	0.00111191	0.0423091	0.896861	0.0996678
HSPH1	Day_4_0-GATA2_OE	0.181616	0.0924195	725022	0.54007	2.35126e-05	0.00241417	16.1435	8.12292
N4BP2L1	Day_4_0-GATA2_OE	0.0246532	0.020206	680479	0.50689	0.00296654	0.0884708	1.79372	0.415282
FREM2	Day_4_0-GATA2_OE	0.13938	-0.174468	595183	0.443353	8.05726e-05	0.00663034	12.1076	22.7741
EBPL	Day_4_0-GATA2_OE	0.0805347	0.0514159	707093	0.526714	3.42383e-06	0.000506922	8.07175	2.74086
ENSG00000289894	Day_4_0-GATA2_OE	0.199576	0.0998948	718507	0.535217	0.000297316	0.0176329	15.6951	8.6711
CNMD	Day_4_0-GATA2_OE	0.0841684	0.0472121	699864	0.52133	0.000676171	0.0294692	7.62332	3.35548
LINC00458	Day_4_0-GATA2_OE	0.167129	0.0830541	717238	0.534271	0.000164269	0.0107839	14.3498	7.44186
ENSG00000274090	Day_4_0-GATA2_OE	0.459489	0.185054	781120	0.581857	1.05078e-08	3.42752e-06	38.565	21.5282
DIAPH3	Day_4_0-GATA2_OE	0.324323	0.102926	730721	0.544315	0.0010635	0.0423091	27.8027	18.9037
SLITRK1	Day_4_0-GATA2_OE	0.00671675	0.00659665	674121	0.502154	0.00041809	0.020111	0.44843	0.0166113
GPC6	Day_4_0-GATA2_OE	0.443546	0.104115	731492	0.544889	0.00262609	0.0808588	34.0807	24.4352
NALF1	Day_4_0-GATA2_OE	0.571865	0.303922	806473	0.600743	8.8731e-13	5.29242e-10	39.9103	20.6146
TFDP1	Day_4_0-GATA2_OE	0.0932521	0.0468073	705166	0.525279	0.000376153	0.020111	9.41704	4.36877
RASA3	Day_4_0-GATA2_OE	0.0410186	0.0317511	689062	0.513283	0.000110162	0.00798524	3.58744	0.930233
METTL17	Day_4_0-GATA2_OE	0.0294312	0.0170554	688001	0.512493	0.000654936	0.0289058	3.58744	1.07973
BAZ1A	Day_4_0-GATA2_OE	0.200682	0.119386	713700	0.531636	0.00051661	0.0235475	13.4529	7.50831
PNN	Day_4_0-GATA2_OE	0.287684	0.0838653	725702	0.540577	0.00202315	0.067361	26.009	17.5581
LRFN5	Day_4_0-GATA2_OE	0.0248233	0.0160932	684253	0.5097	0.00157664	0.0559762	2.69058	0.747508
ENSG00000286595	Day_4_0-GATA2_OE	0.00560871	0.00512368	676686	0.504064	0.000369773	0.0200981	0.896861	0.0830565
TMX1	Day_4_0-GATA2_OE	0.141441	0.0495677	712995	0.531111	0.00121318	0.0448908	14.7982	8.45515
ENSG00000286355	Day_4_0-GATA2_OE	0.0125031	0.0105187	678688	0.505556	0.00177052	0.0612958	1.34529	0.232558
ENSG00000259039	Day_4_0-GATA2_OE	0.00983531	0.00879716	676465	0.503899	0.00258173	0.0807935	0.896861	0.116279
HIF1A-AS1	Day_4_0-GATA2_OE	0.0108094	0.00994649	676466	0.5039	0.00257683	0.0807935	0.896861	0.116279
GPHN	Day_4_0-GATA2_OE	0.298609	0.0888464	740174	0.551357	0.000102564	0.00753917	28.6996	17.7243
ENSG00000285612	Day_4_0-GATA2_OE	0.0130383	0.0111934	679135	0.505889	0.000151842	0.0100894	1.34529	0.166113
ENSG00000258603	Day_4_0-GATA2_OE	0.0295229	0.0222672	684843	0.51014	0.000507094	0.0233174	2.69058	0.664452
ENSG00000285826	Day_4_0-GATA2_OE	0.00217264	0.00207774	674120	0.502153	0.000420023	0.020111	0.44843	0.0166113
FOXN3	Day_4_0-GATA2_OE	0.695723	0.234573	787231	0.586409	2.89882e-07	5.60331e-05	50.2242	34.9834
CALM1	Day_4_0-GATA2_OE	0.169518	0.0560126	727212	0.541701	6.3671e-05	0.00549254	18.8341	10.0831
FBLN5	Day_4_0-GATA2_OE	0.0131488	0.011266	676463	0.503898	0.00259154	0.0807935	0.896861	0.116279
ITPK1	Day_4_0-GATA2_OE	0.0712563	0.0418714	693095	0.516287	0.00325349	0.0944643	5.8296	2.59136
VRK1	Day_4_0-GATA2_OE	0.130986	0.050134	724708	0.539836	1.32868e-05	0.00160332	15.6951	7.49169
BCL11B	Day_4_0-GATA2_OE	0.092101	0.0641286	707030	0.526667	4.24572e-06	0.000611266	8.07175	2.7907
HSP90AA1	Day_4_0-GATA2_OE	1.42691	0.387268	811994	0.604855	4.77907e-08	1.31273e-05	80.7175	62.9568
CDC42BPB	Day_4_0-GATA2_OE	0.159117	0.0610101	713074	0.53117	0.00153194	0.0547617	15.2466	8.90365
ENSG00000287122	Day_4_0-GATA2_OE	0.00437967	0.00364491	676570	0.503978	0.00111191	0.0423091	0.896861	0.0996678
SNHG14	Day_4_0-GATA2_OE	1.84578	0.381168	818145	0.609437	2.23669e-08	6.76712e-06	87.8924	76.6445
ENSG00000257647	Day_4_0-GATA2_OE	0.140694	0.0869094	715811	0.533208	1.60817e-05	0.00186512	11.6592	5.1495
GABRB3	Day_4_0-GATA2_OE	0.472831	0.270007	805638	0.600121	2.60413e-14	1.69887e-11	36.7713	17.1595
ENTREP2	Day_4_0-GATA2_OE	0.107816	0.0533234	701165	0.522298	0.00308116	0.0908507	9.41704	4.98339
PGBD4	Day_4_0-GATA2_OE	0.0118146	0.00998252	679243	0.505969	6.43507e-05	0.00550568	1.34529	0.149502
ZNF770	Day_4_0-GATA2_OE	0.175169	0.0969277	725952	0.540762	5.29266e-06	0.000741541	15.2466	7.14286
MEIS2	Day_4_0-GATA2_OE	0.0476657	-0.145406	612823	0.456493	0.00022882	0.0143019	5.8296	14.103
ENSG00000259580	Day_4_0-GATA2_OE	0.00439685	0.00370839	676906	0.504228	1.17397e-05	0.00145532	0.896861	0.0498339
EIF2AK4	Day_4_0-GATA2_OE	0.117744	0.0577061	709066	0.528184	0.000394895	0.020111	11.2108	5.56478
PAK6	Day_4_0-GATA2_OE	0.00842187	0.00647049	679019	0.505802	0.00032192	0.0184627	1.34529	0.182724
DISP2	Day_4_0-GATA2_OE	0.00600591	0.00600591	674232	0.502236	2.20686e-07	4.34626e-05	0.44843	0
BAHD1	Day_4_0-GATA2_OE	0.0593956	0.0375879	696426	0.518768	0.000172307	0.0111389	5.8296	2.0598
SCG3	Day_4_0-GATA2_OE	0.0878733	0.0521733	707354	0.526909	1.05086e-05	0.00136259	8.52018	3.12292
ONECUT1	Day_4_0-GATA2_OE	0.0495071	0.0209068	695881	0.518363	0.000877015	0.0361116	6.27803	2.55814
PRTG	Day_4_0-GATA2_OE	0.170246	-0.540203	460334	0.342904	2.78609e-19	4.15446e-16	11.6592	41.6445
OAZ2	Day_4_0-GATA2_OE	0.123347	0.0494387	710169	0.529006	0.000780525	0.0330512	12.5561	6.66113
RBPMS2	Day_4_0-GATA2_OE	0.166132	0.083099	723366	0.538837	1.98713e-05	0.00217189	15.2466	7.42525
PIF1	Day_4_0-GATA2_OE	0.0711377	0.0253668	699185	0.520824	0.00293129	0.0875445	8.52018	4.25249
ENSG00000274383	Day_4_0-GATA2_OE	0.0217585	0.0213979	676911	0.504232	1.15333e-05	0.00145532	0.896861	0.0498339
ZWILCH	Day_4_0-GATA2_OE	0.1048	0.0577455	702671	0.52342	0.000891227	0.0366245	8.96861	4.30233
ENSG00000259410	Day_4_0-GATA2_OE	0.025697	0.0181136	686735	0.51155	0.000369646	0.0200981	3.13901	0.830565
ENSG00000260269	Day_4_0-GATA2_OE	0.0142875	0.0091799	682789	0.50861	0.000854377	0.0353888	2.24215	0.51495
LINC01418	Day_4_0-GATA2_OE	0.634755	-0.302669	559142	0.416506	1.00356e-05	0.00130939	48.4305	57.6246
ENSG00000259177	Day_4_0-GATA2_OE	0.00310483	0.00310483	674232	0.502236	2.20686e-07	4.34626e-05	0.44843	0
ENSG00000257060	Day_4_0-GATA2_OE	0.0192442	-0.0752544	633935	0.472219	0.000790728	0.0331908	0.896861	6.47841
RPUSD1	Day_4_0-GATA2_OE	0.0203311	0.0176506	681269	0.507478	0.000214978	0.0135997	1.79372	0.299003
ENSG00000260989	Day_4_0-GATA2_OE	0.00787268	0.00706372	676795	0.504145	8.74694e-05	0.00677248	0.896861	0.0664452
SRRM2-AS1	Day_4_0-GATA2_OE	0.0102658	0.00842339	678909	0.50572	0.000612043	0.0273525	1.34529	0.199336
SRRM2	Day_4_0-GATA2_OE	0.772389	0.143938	756021	0.563161	0.000461613	0.0216068	58.7444	45.1329
TRAP1	Day_4_0-GATA2_OE	0.151047	0.0588446	710624	0.529345	0.00219583	0.0726468	14.3498	8.40532
C16orf89	Day_4_0-GATA2_OE	0.0204359	0.0200885	677019	0.504312	5.81611e-07	0.000103357	0.896861	0.0332226
TVP23A	Day_4_0-GATA2_OE	0.0158187	0.0106077	680576	0.506962	0.00225	0.0739702	1.79372	0.398671
SOCS1	Day_4_0-GATA2_OE	0.00744592	0.00732814	674121	0.502154	0.00041809	0.020111	0.44843	0.0166113
RSL1D1	Day_4_0-GATA2_OE	0.250273	0.132015	739069	0.550533	1.61316e-06	0.000255123	20.1794	10.2824
KNOP1	Day_4_0-GATA2_OE	0.174587	0.0905287	722945	0.538523	3.01276e-05	0.00298077	15.2466	7.67442
GPRC5B	Day_4_0-GATA2_OE	0.100888	0.0449237	711725	0.530165	3.87593e-05	0.00362165	10.7623	4.63455
IL21R	Day_4_0-GATA2_OE	0.0143864	0.0135463	676909	0.50423	1.16155e-05	0.00145532	0.896861	0.0498339
MT1F	Day_4_0-GATA2_OE	0.0213348	0.0182955	678582	0.505477	0.00274223	0.0832791	1.34529	0.249169
KIFC3	Day_4_0-GATA2_OE	0.0549267	0.0400097	701690	0.52269	1.14063e-06	0.000190494	6.27803	1.74419
ENSG00000260834	Day_4_0-GATA2_OE	0.076315	0.0203435	701263	0.522371	0.00253852	0.0807935	9.41704	4.80066
CDH5	Day_4_0-GATA2_OE	0.00457	0.00437952	674120	0.502153	0.000420023	0.020111	0.44843	0.0166113
VPS4A	Day_4_0-GATA2_OE	0.032654	0.0163331	688709	0.51302	0.00171771	0.0598647	4.03587	1.41196
ST3GAL2	Day_4_0-GATA2_OE	0.0774251	0.0414925	706051	0.525938	3.43307e-05	0.00330271	8.52018	3.30565
HYDIN	Day_4_0-GATA2_OE	0.0204716	0.0160925	684025	0.509531	9.62631e-06	0.00126389	2.24215	0.332226
ENSG00000247033	Day_4_0-GATA2_OE	0.00413014	0.00279656	676568	0.503976	0.0011167	0.0423091	0.896861	0.0996678
LINC01229	Day_4_0-GATA2_OE	0.0124656	0.0117129	676687	0.504065	0.000368855	0.0200981	0.896861	0.0830565
ENSG00000286221	Day_4_0-GATA2_OE	0.0120004	0.010778	679359	0.506055	2.29553e-05	0.00240163	1.34529	0.13289
ATMIN	Day_4_0-GATA2_OE	0.056001	0.0352858	694708	0.517489	0.000237356	0.0145737	5.38117	1.86047
GSE1	Day_4_0-GATA2_OE	0.315292	0.0999402	724947	0.540014	0.00285959	0.0856482	26.4574	18.505
MVD	Day_4_0-GATA2_OE	0.0332195	0.0248126	683961	0.509483	0.00267206	0.0818472	2.69058	0.797342
PITPNA-AS1	Day_4_0-GATA2_OE	0.0212821	0.0184308	678908	0.50572	0.00061305	0.0273525	1.34529	0.199336
ENSG00000262791	Day_4_0-GATA2_OE	0.0103271	0.00969486	676907	0.504229	1.16981e-05	0.00145532	0.896861	0.0498339
MYBBP1A	Day_4_0-GATA2_OE	0.0665468	0.0262908	700486	0.521793	0.000827979	0.0343636	8.07175	3.63787
SLC52A1	Day_4_0-GATA2_OE	0.0120163	0.0103705	676462	0.503897	0.00259646	0.0807935	0.896861	0.116279
GPS2	Day_4_0-GATA2_OE	0.117449	0.0625206	713300	0.531338	2.94304e-05	0.00293574	11.2108	4.86711
KCNAB3	Day_4_0-GATA2_OE	0.0014571	0.00134586	674120	0.502153	0.000420023	0.020111	0.44843	0.0166113
CENPV	Day_4_0-GATA2_OE	0.076398	0.0531133	699998	0.521429	1.45255e-05	0.00170729	6.27803	1.99336
BLTP2	Day_4_0-GATA2_OE	0.107436	0.0359098	707621	0.527108	0.00151955	0.0544118	12.1076	6.52824
ATAD5	Day_4_0-GATA2_OE	0.26653	0.0991563	738665	0.550232	3.82969e-05	0.00361759	24.6637	14.5515
MIR4733HG	Day_4_0-GATA2_OE	0.0131912	0.0120198	676686	0.504064	0.000369773	0.0200981	0.896861	0.0830565
ASIC2	Day_4_0-GATA2_OE	0.0568846	0.0383977	701073	0.52223	2.98285e-06	0.000447985	6.27803	1.82724
UNC45B	Day_4_0-GATA2_OE	0.465639	0.120451	733004	0.546015	0.00308833	0.0909336	35.8744	27.5249
MYO19	Day_4_0-GATA2_OE	0.182913	0.0554685	717484	0.534455	0.00184627	0.0625695	18.8341	11.6279
STAC2	Day_4_0-GATA2_OE	0.00102557	0.000629019	674120	0.502153	0.000420023	0.020111	0.44843	0.0166113
KLHL11	Day_4_0-GATA2_OE	0.0175128	0.0115001	682241	0.508202	0.00290426	0.0868616	2.24215	0.598007
ARL17A	Day_4_0-GATA2_OE	0.0232061	0.017744	682708	0.50855	0.00108928	0.0423091	2.24215	0.531561
NFE2L1	Day_4_0-GATA2_OE	0.122298	0.0656006	711824	0.530239	8.58089e-05	0.00677248	11.2108	5.16611
MTCO1P40	Day_4_0-GATA2_OE	0.0190337	0.0182288	677019	0.504312	5.81611e-07	0.000103357	0.896861	0.0332226
CCDC47	Day_4_0-GATA2_OE	0.0714364	0.0334502	696268	0.518651	0.00321593	0.093896	7.17489	3.43854
PRKCA	Day_4_0-GATA2_OE	0.190482	0.0599567	716833	0.53397	0.00167853	0.0589916	17.9372	11.0299
ENSG00000289587	Day_4_0-GATA2_OE	0.0152608	0.013583	676574	0.503981	0.00110237	0.0423091	0.896861	0.0996678
CACNG5	Day_4_0-GATA2_OE	0.0218241	0.0153355	684470	0.509863	0.0010474	0.0419682	2.69058	0.714286
PITPNC1	Day_4_0-GATA2_OE	0.376926	0.157513	738213	0.549896	0.000204062	0.0129878	28.2511	18.505
ENSG00000267168	Day_4_0-GATA2_OE	0.0540074	0.0338491	693720	0.516752	0.000700104	0.0302596	5.38117	2.02658
USP36	Day_4_0-GATA2_OE	0.0951379	0.0361343	701768	0.522747	0.00317344	0.0929155	9.86547	5.23256
CCDC137	Day_4_0-GATA2_OE	0.0655816	0.036796	696193	0.518595	0.000753368	0.0321622	6.27803	2.55814
NOTUM	Day_4_0-GATA2_OE	0.00793904	0.00714426	676465	0.503899	0.00258173	0.0807935	0.896861	0.116279
LAMA1	Day_4_0-GATA2_OE	0.0669765	-0.122865	613898	0.457293	0.000442391	0.0210373	6.72646	15.0831
ENSG00000266708	Day_4_0-GATA2_OE	0.0014571	0.00104771	674120	0.502153	0.000420023	0.020111	0.44843	0.0166113
VAPA	Day_4_0-GATA2_OE	0.090658	0.0387634	701371	0.522452	0.00260222	0.0807935	9.41704	4.86711
PRELID3A	Day_4_0-GATA2_OE	0.0130359	0.010182	681029	0.507299	0.000542798	0.0246336	1.79372	0.332226
GREB1L	Day_4_0-GATA2_OE	0.0223007	-0.593901	431064	0.3211	6.32523e-26	1.65057e-22	2.69058	37.8239
TTC39C-AS1	Day_4_0-GATA2_OE	0.00257411	0.00237876	674120	0.502153	0.000420023	0.020111	0.44843	0.0166113
KCTD1	Day_4_0-GATA2_OE	0.0354633	-0.0713056	630426	0.469605	0.00180994	0.0618401	3.13901	9.15282
CHST9	Day_4_0-GATA2_OE	0.0338522	0.020271	692389	0.515762	9.66284e-05	0.00728236	4.4843	1.31229
DSC2	Day_4_0-GATA2_OE	0.0906798	-0.112889	613740	0.457176	0.000794951	0.0331908	8.52018	16.9269
GAREM1	Day_4_0-GATA2_OE	0.134261	0.0649636	718264	0.535036	1.88012e-05	0.00209889	13.0045	5.8804
MIR924HG	Day_4_0-GATA2_OE	0.660987	0.149743	745948	0.555657	0.00107287	0.0423091	47.5336	36.3621
PIAS2	Day_4_0-GATA2_OE	0.220203	0.117671	720040	0.536359	0.000347892	0.0195201	16.5919	9.56811
NARS1	Day_4_0-GATA2_OE	0.149511	0.0572249	718703	0.535363	0.000232237	0.0144721	15.6951	8.40532
ENSG00000267396	Day_4_0-GATA2_OE	0.0081396	0.00807017	677132	0.504396	4.05541e-09	1.43493e-06	0.896861	0.0166113
PMAIP1	Day_4_0-GATA2_OE	0.0826189	0.0539704	707182	0.526781	2.86848e-06	0.00043393	8.07175	2.70764
SALL3	Day_4_0-GATA2_OE	0.184999	0.0799549	723618	0.539024	0.000146144	0.00984165	17.4888	9.78405
ENSG00000267469	Day_4_0-GATA2_OE	0.0426548	0.0141071	691702	0.51525	0.00339382	0.0973206	5.38117	2.27575
ENSG00000267688	Day_4_0-GATA2_OE	0.0112949	0.010522	682701	0.508545	4.00123e-11	1.9888e-08	1.79372	0.0830565
HDGFL2	Day_4_0-GATA2_OE	0.0891956	0.0461046	698919	0.520625	0.0022946	0.0750816	8.07175	3.95349
VAV1	Day_4_0-GATA2_OE	0.00917813	0.00810099	676462	0.503897	0.00259646	0.0807935	0.896861	0.116279
KEAP1	Day_4_0-GATA2_OE	0.0487028	0.0336743	691370	0.515003	0.000428988	0.0204933	4.4843	1.47841
ENSG00000289985	Day_4_0-GATA2_OE	0.04648	0.0383197	692665	0.515967	1.59222e-06	0.000253734	4.03587	0.847176
ZNF441	Day_4_0-GATA2_OE	0.0175739	0.00985863	682561	0.50844	0.00146204	0.0525885	2.24215	0.548173
BRME1	Day_4_0-GATA2_OE	0.0212496	0.0187342	681377	0.507558	0.00012916	0.00886959	1.79372	0.282392
ILVBL	Day_4_0-GATA2_OE	0.031091	0.0213271	686805	0.511602	0.000308045	0.0180133	3.13901	0.813953
UNC13A	Day_4_0-GATA2_OE	0.0383647	0.0228334	688131	0.512589	0.0031254	0.0916375	4.03587	1.49502
ZNF66	Day_4_0-GATA2_OE	0.149819	0.0608362	712580	0.530802	0.00108436	0.0423091	14.3498	8.0897
LINC02987	Day_4_0-GATA2_OE	0.00860712	0.00408051	680769	0.507105	0.00121495	0.0448908	1.79372	0.365449
CHST8	Day_4_0-GATA2_OE	0.0683101	0.0553423	701688	0.522688	2.83675e-08	8.18e-06	5.8296	1.29568
ZNF569	Day_4_0-GATA2_OE	0.058168	0.0356534	692082	0.515533	0.000953733	0.0389631	4.93274	1.82724
B9D2	Day_4_0-GATA2_OE	0.0060176	0.00480656	676458	0.503894	0.00261623	0.0807935	0.896861	0.116279
ZNF225-AS1	Day_4_0-GATA2_OE	0.00851268	0.00690512	676459	0.503895	0.00261128	0.0807935	0.896861	0.116279
ZNF180	Day_4_0-GATA2_OE	0.03373	0.0238124	686371	0.511279	0.000698819	0.0302596	3.13901	0.880399
TOMM40	Day_4_0-GATA2_OE	0.0482589	0.0248451	693240	0.516395	0.00103239	0.0414566	5.38117	2.07641
SLC1A5	Day_4_0-GATA2_OE	0.118138	0.0673768	707155	0.526761	0.000223172	0.0139908	9.86547	4.5515
ATF5	Day_4_0-GATA2_OE	0.0184337	0.0154977	681699	0.507799	1.99753e-05	0.00217189	1.79372	0.232558
ZNF528-AS1	Day_4_0-GATA2_OE	0.0172336	0.0157084	676461	0.503896	0.00260139	0.0807935	0.896861	0.116279
ENSG00000269842	Day_4_0-GATA2_OE	0.0400281	0.0301334	686426	0.51132	0.000668074	0.0291863	3.13901	0.880399
LENG1	Day_4_0-GATA2_OE	0.0104067	0.00897364	679245	0.505971	6.40802e-05	0.0055051	1.34529	0.149502
EPS8L1	Day_4_0-GATA2_OE	0.0205045	0.0140672	682681	0.50853	0.00111921	0.0423273	2.24215	0.531561
PPP1R12C	Day_4_0-GATA2_OE	0.0728927	0.0482896	692833	0.516092	0.00160986	0.0570586	5.38117	2.17608
ENSG00000267523	Day_4_0-GATA2_OE	0.0198426	0.0140572	682478	0.508378	0.00181902	0.0619832	2.24215	0.564784
ITPA	Day_4_0-GATA2_OE	0.0629986	0.0376081	692504	0.515847	0.00210729	0.0700505	5.38117	2.22591
SLC4A11	Day_4_0-GATA2_OE	0.0176147	0.014434	681587	0.507715	4.00612e-05	0.00365723	1.79372	0.249169
DNMT3B	Day_4_0-GATA2_OE	0.660815	0.275907	796600	0.593388	6.10044e-09	2.02147e-06	47.5336	29.9668
ENSG00000226143	Day_4_0-GATA2_OE	0.00252266	0.00238324	674120	0.502153	0.000420023	0.020111	0.44843	0.0166113
STK4	Day_4_0-GATA2_OE	0.125127	0.0572307	716675	0.533852	4.99825e-05	0.00444015	13.0045	6.14618
NEURL2	Day_4_0-GATA2_OE	0.00847124	0.00771937	676795	0.504145	8.74694e-05	0.00677248	0.896861	0.0664452
PLTP	Day_4_0-GATA2_OE	0.0407654	0.0218422	693282	0.516427	0.000235367	0.014537	4.93274	1.62791
MMP9	Day_4_0-GATA2_OE	0.0104462	0.00912282	676572	0.503979	0.00110713	0.0423091	0.896861	0.0996678
SALL4	Day_4_0-GATA2_OE	0.178878	-0.112057	612174	0.456009	0.00261414	0.0807935	15.2466	23.7375
SYCP2	Day_4_0-GATA2_OE	0.0171273	0.0148051	681583	0.507712	4.03371e-05	0.00365723	1.79372	0.249169
CDH4	Day_4_0-GATA2_OE	0.184356	0.104809	716066	0.533398	9.86964e-05	0.00735852	13.0045	6.54485
GATA5	Day_4_0-GATA2_OE	0.0145783	0.0128761	679138	0.505891	0.000150966	0.0100894	1.34529	0.166113
SLCO4A1	Day_4_0-GATA2_OE	0.0287912	0.0244765	689392	0.513529	4.47034e-08	1.2443e-05	3.13901	0.431894
PCMTD2	Day_4_0-GATA2_OE	0.124854	0.0380889	710764	0.529449	0.00116429	0.0433731	13.4529	7.42525
ENSG00000281383	Day_4_0-GATA2_OE	0.0179833	0.0114388	685209	0.510413	0.00018741	0.0120381	2.69058	0.598007
ENSG00000280441	Day_4_0-GATA2_OE	2.10046	0.48642	854210	0.636302	3.73616e-12	2.16656e-09	91.4798	80.6977
CCT8	Day_4_0-GATA2_OE	0.153436	0.0666916	723755	0.539126	2.72364e-05	0.00276013	15.6951	7.84053
SOD1	Day_4_0-GATA2_OE	0.035327	0.0204394	690139	0.514085	0.00169304	0.0592026	4.4843	1.66113
SON	Day_4_0-GATA2_OE	0.506362	0.123363	740373	0.551505	0.00135158	0.0492046	39.9103	30.299
SETD4	Day_4_0-GATA2_OE	0.0405652	0.0240853	691648	0.515209	0.000289445	0.017215	4.4843	1.42857
B3GALT5-AS1	Day_4_0-GATA2_OE	0.00986734	0.00734895	681681	0.507785	2.06418e-05	0.00223273	1.79372	0.232558
WDR4	Day_4_0-GATA2_OE	0.0431517	0.0247688	690033	0.514006	0.00188449	0.063658	4.4843	1.67774
ERVH48-1	Day_4_0-GATA2_OE	0.018986	0.016191	678584	0.505478	0.00273491	0.0832791	1.34529	0.249169
HSF2BP	Day_4_0-GATA2_OE	0.0359297	0.0287068	685070	0.510309	0.000301707	0.0177842	2.69058	0.631229
RRP1B	Day_4_0-GATA2_OE	0.0804969	0.0288673	703831	0.524284	0.00116556	0.0433731	9.86547	4.88372
LINC01424	Day_4_0-GATA2_OE	0.00259324	0.00259324	674232	0.502236	2.20686e-07	4.34626e-05	0.44843	0
COL6A1	Day_4_0-GATA2_OE	0.197668	0.0940038	728691	0.542803	2.24724e-05	0.00236936	17.9372	9.36877
LSS	Day_4_0-GATA2_OE	0.0504	0.030987	689454	0.513575	0.00320039	0.0935732	4.4843	1.7608
CDC45	Day_4_0-GATA2_OE	0.0666203	0.0480962	704400	0.524709	1.65529e-07	4.01811e-05	6.72646	1.77741
PCAT14	Day_4_0-GATA2_OE	0.402018	0.288449	837928	0.624174	1.42808e-33	7.45315e-30	34.0807	9.18605
CPMER	Day_4_0-GATA2_OE	0.045878	0.0364964	698071	0.519994	1.26777e-08	4.07168e-06	4.93274	0.930233
XBP1	Day_4_0-GATA2_OE	0.11024	0.0515047	710250	0.529066	0.0001118	0.00804802	10.7623	4.91694
SF3A1	Day_4_0-GATA2_OE	0.0562743	0.0224202	701510	0.522555	0.000166802	0.0108817	7.62332	3.02326
SYN3	Day_4_0-GATA2_OE	0.276242	0.137736	740658	0.551717	2.61317e-06	0.000401122	21.5247	11.3787
MCM5	Day_4_0-GATA2_OE	0.0940357	0.0512246	705473	0.525508	0.000132662	0.00905049	8.96861	3.80399
GGA1	Day_4_0-GATA2_OE	0.0819928	0.0405446	697672	0.519697	0.00256439	0.0807935	7.62332	3.6711
TNRC6B	Day_4_0-GATA2_OE	0.317989	-0.118799	606070	0.451462	0.00342669	0.0981284	24.6637	34.1196
TAFA5	Day_4_0-GATA2_OE	0.122418	0.0395049	707527	0.527038	0.00281361	0.0843921	13.0045	7.40864
LINC01310	Day_4_0-GATA2_OE	0.0113528	0.00626084	680437	0.506858	0.00309953	0.0911016	1.79372	0.415282
TUBGCP6	Day_4_0-GATA2_OE	0.0211808	0.0148256	685025	0.510276	0.000315682	0.0182553	2.69058	0.631229
NCAPH2	Day_4_0-GATA2_OE	0.037835	0.028396	685623	0.510722	0.00227841	0.0747863	3.13901	0.996678
ARSL	Day_4_0-GATA2_OE	0.0186624	0.0179677	682492	0.508389	4.47331e-09	1.55641e-06	1.79372	0.116279
NLGN4X	Day_4_0-GATA2_OE	0.480624	0.130782	732594	0.54571	0.00274567	0.0832791	35.426	26.0465
FRMPD4	Day_4_0-GATA2_OE	0.0223315	0.0167409	683138	0.50887	0.000334366	0.0190197	2.24215	0.465116
GPM6B	Day_4_0-GATA2_OE	0.137938	0.0938663	722128	0.537914	5.47149e-08	1.46439e-05	11.6592	4.10299
AP1S2	Day_4_0-GATA2_OE	0.322395	0.174004	747466	0.556788	9.65129e-07	0.000166513	23.7668	12.8405
TXLNG	Day_4_0-GATA2_OE	0.107855	0.0661904	698439	0.520268	0.00331779	0.0959309	8.07175	4.13621
ENSG00000289084	Day_4_0-GATA2_OE	0.105337	0.063504	708622	0.527853	3.34018e-05	0.00322822	9.41704	3.83721
SLC38A5	Day_4_0-GATA2_OE	0.0190404	0.0150435	681466	0.507625	7.59378e-05	0.00631585	1.79372	0.265781
WAS	Day_4_0-GATA2_OE	0.00251856	0.00237302	674120	0.502153	0.000420023	0.020111	0.44843	0.0166113
PIM2	Day_4_0-GATA2_OE	0.0273458	0.0194778	690317	0.514218	4.48451e-06	0.000636862	3.58744	0.730897
GNL3L	Day_4_0-GATA2_OE	0.161642	0.0644393	710286	0.529093	0.00307841	0.0908507	14.7982	8.90365
MTMR8	Day_4_0-GATA2_OE	0.0375609	0.0225906	689578	0.513667	0.000628732	0.0278671	4.03587	1.29568
OPHN1	Day_4_0-GATA2_OE	0.074441	-0.0874317	623538	0.464474	0.00239583	0.0777843	6.72646	13.7708
SLC7A3	Day_4_0-GATA2_OE	0.181236	0.0784448	716748	0.533907	0.000792759	0.0331908	16.1435	9.45183
PHKA1	Day_4_0-GATA2_OE	0.0588198	0.0409291	696228	0.518621	3.89209e-05	0.00362165	5.38117	1.66113
FTX	Day_4_0-GATA2_OE	0.804463	-0.214996	595095	0.443287	0.00306212	0.0906734	56.5022	62.4585
POU3F4	Day_4_0-GATA2_OE	0.00173222	0.00173222	674232	0.502236	2.20686e-07	4.34626e-05	0.44843	0
PCDH11X	Day_4_0-GATA2_OE	0.436292	-0.273108	566543	0.422019	1.45523e-05	0.00170729	33.6323	45.5482
ENSG00000289479	Day_4_0-GATA2_OE	0.0749894	0.0236779	704375	0.524689	0.000863734	0.0357056	9.86547	4.78405
NAP1L3	Day_4_0-GATA2_OE	0.0515426	0.0341651	696924	0.519139	1.2745e-05	0.00155593	5.38117	1.54485
RADX	Day_4_0-GATA2_OE	0.00426746	0.00412222	674121	0.502154	0.00041809	0.020111	0.44843	0.0166113
ALG13	Day_4_0-GATA2_OE	0.177094	0.0601036	714142	0.531965	0.00223699	0.0736584	16.5919	10.2326
XACT	Day_4_0-GATA2_OE	0.939637	-0.368984	558379	0.415937	1.23106e-05	0.00151174	56.9507	64.3854
ENSG00000289287	Day_4_0-GATA2_OE	0.044974	0.0315486	692313	0.515705	0.000121742	0.00844348	4.4843	1.34551
DANT2	Day_4_0-GATA2_OE	0.333645	0.115161	740764	0.551796	0.000114934	0.008136	28.6996	18.4718
DANT1	Day_4_0-GATA2_OE	0.458925	0.296807	819579	0.610505	6.91992e-20	1.20384e-16	35.426	13.8704
TMEM255A	Day_4_0-GATA2_OE	0.00225267	0.00203728	674120	0.502153	0.000420023	0.020111	0.44843	0.0166113
GPC4	Day_4_0-GATA2_OE	0.142201	0.0581074	722054	0.537859	3.48549e-05	0.00332251	15.2466	7.50831
FGF13	Day_4_0-GATA2_OE	0.270004	0.226993	785296	0.584968	3.92593e-34	2.73192e-30	20.6278	3.77076
GABRE	Day_4_0-GATA2_OE	0.00797132	0.00644888	676459	0.503895	0.00261128	0.0807935	0.896861	0.116279
TBL1Y	Day_4_0-GATA2_OE	0.0127473	-0.0752499	635699	0.473533	0.00276992	0.0834413	2.24215	7.42525
MT-RNR1	Day_4_0-GATA2_OE	3.24917	0.677856	884801	0.659089	6.38898e-16	4.93987e-13	96.861	93.7209
MT-RNR2	Day_4_0-GATA2_OE	5.2509	0.8124	891842	0.664334	6.99478e-17	5.61627e-14	100	99.9003
MT-ND1	Day_4_0-GATA2_OE	0.39511	0.117004	741558	0.552387	0.00023649	0.0145633	32.287	21.5282
MT-ND2	Day_4_0-GATA2_OE	0.674202	0.30325	795630	0.592666	3.85981e-09	1.41364e-06	45.2915	28.1561
MT-CO1	Day_4_0-GATA2_OE	1.45087	0.618796	887465	0.661074	5.5322e-18	5.77451e-15	76.2332	52.1595
MT-TS1	Day_4_0-GATA2_OE	0.0377667	0.0285675	689837	0.51386	1.92716e-05	0.00212865	3.58744	0.813953
MT-CO2	Day_4_0-GATA2_OE	0.579833	0.248033	786168	0.585618	1.52012e-08	4.8082e-06	41.2556	25.1661
MT-ATP8	Day_4_0-GATA2_OE	0.544479	0.250051	790608	0.588925	8.10134e-10	3.25238e-07	39.4619	22.2259
MT-ATP6	Day_4_0-GATA2_OE	0.976479	0.507773	878499	0.654395	1.98505e-20	4.14399e-17	61.435	33.3223
MT-CO3	Day_4_0-GATA2_OE	0.926794	0.466963	869796	0.647912	6.80455e-19	9.47012e-16	59.1928	33.3555
MT-TG	Day_4_0-GATA2_OE	0.0188524	0.0170036	676465	0.503899	0.00258173	0.0807935	0.896861	0.116279
MT-ND3	Day_4_0-GATA2_OE	0.235941	0.121739	740882	0.551883	3.07074e-07	5.82771e-05	19.7309	9.38538
MT-ND4L	Day_4_0-GATA2_OE	0.200873	0.115347	738492	0.550104	1.8626e-08	5.80353e-06	17.0404	6.99336
MT-ND4	Day_4_0-GATA2_OE	1.27699	0.571357	881138	0.656361	6.04231e-18	6.00664e-15	70.4036	45.5814
MT-ND5	Day_4_0-GATA2_OE	1.20143	0.50982	864542	0.643998	1.58342e-15	1.13984e-12	69.5067	45.0831
MT-ND6	Day_4_0-GATA2_OE	0.0985851	0.0390249	703368	0.52394	0.00163471	0.057841	9.86547	5.06645
MT-CYB	Day_4_0-GATA2_OE	0.524904	0.17055	758509	0.565014	2.13318e-05	0.00227206	39.0135	26.0797
ENSG00000293331	Day_4_0-NR4A2_OE	0.317056	-0.097064	2778670	0.463596	1.27364e-06	8.23172e-05	23.2911	31.0399
MXRA8	Day_4_0-NR4A2_OE	0.005767	-0.0160104	2.9601e+06	0.493866	0.00298263	0.0480814	0.675105	1.89798
GPR153	Day_4_0-NR4A2_OE	0.0235859	0.0142019	3.02765e+06	0.505137	0.0015778	0.0304983	1.85654	0.830368
ERRFI1	Day_4_0-NR4A2_OE	0.0215851	-0.0376618	2.87658e+06	0.479932	1.35852e-08	1.46945e-06	1.77215	5.81257
RERE	Day_4_0-NR4A2_OE	0.624524	-0.139616	2714585	0.452904	6.59139e-08	5.89126e-06	42.0253	51.9573
ENO1	Day_4_0-NR4A2_OE	0.337619	0.0914095	3162853	0.527694	3.05195e-05	0.00132184	24.8945	20.1661
GPR157	Day_4_0-NR4A2_OE	0.00853286	-0.010632	2.95596e+06	0.493175	0.00106274	0.0225236	0.590717	1.9573
SRM	Day_4_0-NR4A2_OE	0.0482791	0.0285613	3.07357e+06	0.512797	4.47467e-08	4.1517e-06	4.21941	1.66074
FBXO2	Day_4_0-NR4A2_OE	0.0354284	0.0185406	3.03346e+06	0.506106	0.0054639	0.0735899	2.8692	1.66074
VPS13D	Day_4_0-NR4A2_OE	0.0910527	-0.0218789	2.90916e+06	0.485367	0.0020997	0.037084	7.08861	10.1621
PRDM2	Day_4_0-NR4A2_OE	0.0505068	-0.0236337	2.9252e+06	0.488044	0.00255952	0.0431603	4.47257	6.89996
KAZN	Day_4_0-NR4A2_OE	0.550454	0.140274	3244609	0.541334	9.94509e-08	8.50876e-06	38.0591	31.2772
DNAJC16	Day_4_0-NR4A2_OE	0.031195	-0.0227756	2.92835e+06	0.488569	0.000767172	0.0174081	2.78481	5.08106
DDI2	Day_4_0-NR4A2_OE	0.0975198	-0.0137214	2893711	0.48279	0.000336665	0.00944427	6.83544	10.4587
ENSG00000290851	Day_4_0-NR4A2_OE	0.00702754	0.00613785	3.01351e+06	0.502777	0.00027475	0.00798765	0.675105	0.118624
PAX7	Day_4_0-NR4A2_OE	0.113598	0.0541446	3.12317e+06	0.521074	1.98615e-08	2.03249e-06	9.11392	4.94267
ALDH4A1	Day_4_0-NR4A2_OE	0.0056856	-0.0121516	2.96345e+06	0.494425	0.00338515	0.0522198	0.506329	1.62119
EMC1-AS1	Day_4_0-NR4A2_OE	0.00671087	-0.0106345	2.96543e+06	0.494755	0.00640111	0.0820683	0.590717	1.64096
TMCO4	Day_4_0-NR4A2_OE	0.00873008	-0.0132101	2.95262e+06	0.492618	0.000744047	0.0170854	0.675105	2.155
ALPL	Day_4_0-NR4A2_OE	0.1043	0.0343059	3.06188e+06	0.510847	0.00701543	0.0881723	8.35443	6.24753
HSPG2	Day_4_0-NR4A2_OE	0.0938618	-0.0331974	2907573	0.485102	0.00248797	0.0420899	7.8481	10.9332
EPHB2	Day_4_0-NR4A2_OE	0.044085	0.020188	3.0458e+06	0.508164	0.000753023	0.0171781	3.62869	1.99684
GRHL3	Day_4_0-NR4A2_OE	0.0104848	-0.0116396	2.95579e+06	0.493147	0.0021593	0.0377217	0.843882	2.21431
MACO1	Day_4_0-NR4A2_OE	0.0130864	-0.0196091	2.94338e+06	0.491077	0.000546841	0.0135419	1.18143	2.9656
CRYBG2	Day_4_0-NR4A2_OE	0.0344482	0.0303357	3.06344e+06	0.511107	2.07037e-14	5.68086e-12	2.61603	0.395413
LIN28A	Day_4_0-NR4A2_OE	0.687624	0.127265	3.22048e+06	0.537307	9.51019e-06	0.000474963	46.5823	42.5267
TMEM222	Day_4_0-NR4A2_OE	0.0222429	0.0160272	3.02259e+06	0.504293	0.00516652	0.0710553	1.60338	0.751285
WASF2	Day_4_0-NR4A2_OE	0.0908851	-0.0163852	2919124	0.48703	0.00608964	0.0797037	7.25738	9.96441
PUM1	Day_4_0-NR4A2_OE	0.284134	-0.0584974	2.82329e+06	0.471041	7.53759e-05	0.00277522	22.1097	28.5686
ZCCHC17	Day_4_0-NR4A2_OE	0.0202426	-0.0214077	2.92748e+06	0.488424	0.000185993	0.00588303	1.94093	4.27046
SYNC	Day_4_0-NR4A2_OE	0.11664	0.0450293	3093888	0.516187	0.000123291	0.00417895	9.87342	6.76157
KIAA1522	Day_4_0-NR4A2_OE	0.0213094	-0.0175666	2.94617e+06	0.491542	0.00475102	0.0668795	2.19409	3.89482
ENSG00000284773	Day_4_0-NR4A2_OE	0.00164181	0.00164181	3.00188e+06	0.500837	0.0037653	0.0558036	0.168776	0
AGO3	Day_4_0-NR4A2_OE	0.121029	-0.0371731	2862238	0.477539	3.71823e-05	0.00154318	9.19831	13.8988
MACF1	Day_4_0-NR4A2_OE	0.583756	-0.0628493	2845835	0.474802	0.00317824	0.0501503	40.0844	47.0937
RLF	Day_4_0-NR4A2_OE	0.0623938	-0.0231801	2907221	0.485044	0.000368225	0.0100853	4.81013	7.86872
SLC2A1	Day_4_0-NR4A2_OE	0.0224994	-0.0155419	2.95448e+06	0.492928	0.00829526	0.0991252	1.68776	3.10399
PTPRF	Day_4_0-NR4A2_OE	0.316118	-0.121371	2714069	0.452818	1.0485e-09	1.46903e-07	24.3882	34.0648
RNF220	Day_4_0-NR4A2_OE	0.203883	0.0950175	3196546	0.533315	1.52311e-11	3.1173e-09	15.6118	9.19336
RPS8	Day_4_0-NR4A2_OE	0.644093	0.165294	3289409	0.548808	1.74204e-09	2.28722e-07	43.2911	36.2792
MMACHC	Day_4_0-NR4A2_OE	0.0886606	0.0450766	3.08677e+06	0.515	1.63211e-05	0.00075884	7.25738	4.32977
PRDX1	Day_4_0-NR4A2_OE	0.281537	0.110135	3230197	0.538929	8.27618e-11	1.50238e-08	22.1941	14.9268
NASP	Day_4_0-NR4A2_OE	0.420143	0.0804791	3120350	0.520602	0.00567484	0.0754965	30.8861	28.3116
GPBP1L1	Day_4_0-NR4A2_OE	0.151648	-0.0209664	2896586	0.483269	0.00377403	0.0558771	11.9831	15.6188
MAST2	Day_4_0-NR4A2_OE	0.0764975	-0.0224448	2909066	0.485352	0.00151486	0.0295003	6.49789	9.54923
UQCRH	Day_4_0-NR4A2_OE	0.117792	0.0498838	3.07672e+06	0.513324	0.00131563	0.026562	9.11392	6.62317
DMBX1	Day_4_0-NR4A2_OE	0.0285562	0.0207351	3.04073e+06	0.507319	5.6904e-06	0.00030538	2.19409	0.731514
STIL	Day_4_0-NR4A2_OE	0.0606711	-0.0230041	2911468	0.485752	0.0012332	0.0253888	5.7384	8.65955
TRABD2B	Day_4_0-NR4A2_OE	0.0512275	0.0261951	3.04568e+06	0.508145	0.00204913	0.0364399	4.05063	2.45156
FAF1	Day_4_0-NR4A2_OE	0.236835	-0.031895	2864530	0.477921	0.00102289	0.0218898	17.6371	22.6967
OSBPL9	Day_4_0-NR4A2_OE	0.123064	-0.0510221	2864464	0.47791	0.000100836	0.00354985	10.7173	15.2036
TXNDC12	Day_4_0-NR4A2_OE	0.0106662	-0.00706848	2.96476e+06	0.494643	0.00440437	0.0633671	0.506329	1.58165
ZFYVE9	Day_4_0-NR4A2_OE	0.0606902	-0.0254222	2915481	0.486422	0.00146037	0.028707	5.31646	8.06643
GPX7	Day_4_0-NR4A2_OE	0.00564251	0.0037199	3.00978e+06	0.502155	0.00638995	0.082052	0.590717	0.158165
MAGOH	Day_4_0-NR4A2_OE	0.00425555	-0.00922056	2.96861e+06	0.495286	0.00695351	0.087658	0.421941	1.36418
LRP8	Day_4_0-NR4A2_OE	0.0501724	0.0237541	3.05124e+06	0.509072	0.00049506	0.0126964	4.13502	2.33294
TMEM59	Day_4_0-NR4A2_OE	0.0288928	-0.0155564	2.9495e+06	0.492098	0.0083488	0.0995293	2.27848	3.87505
FGGY	Day_4_0-NR4A2_OE	0.0588925	-0.0194369	2.92113e+06	0.487364	0.00178921	0.0332902	4.64135	7.21629
PATJ	Day_4_0-NR4A2_OE	0.352758	-0.251946	2.48243e+06	0.414172	1.73574e-25	1.57545e-22	26.3291	42.6849
FOXD3-AS1	Day_4_0-NR4A2_OE	0.0108687	0.00666156	3.01669e+06	0.503308	0.00605009	0.0792357	1.09705	0.434955
ROR1	Day_4_0-NR4A2_OE	0.767605	0.262434	3.48289e+06	0.581089	3.68545e-23	2.84954e-20	49.6203	36.2792
JAK1	Day_4_0-NR4A2_OE	0.0673445	-0.0233143	2927501	0.488427	0.00705948	0.0885128	5.7384	8.10597
WLS	Day_4_0-NR4A2_OE	0.0662158	-0.0409577	2902531	0.484261	0.000340654	0.00950735	5.48523	8.63978
LINC01707	Day_4_0-NR4A2_OE	0	-0.00706872	2.97846e+06	0.496929	0.0067846	0.0857875	0	0.61289
ZRANB2-DT	Day_4_0-NR4A2_OE	0.0128174	-0.00882377	2.96091e+06	0.494001	0.00655844	0.083535	0.92827	2.13523
SLC44A5	Day_4_0-NR4A2_OE	0.03324	-0.0525836	2.85045e+06	0.475571	1.69513e-09	2.25399e-07	2.78481	7.69079
ST6GALNAC3	Day_4_0-NR4A2_OE	0.167199	0.0460853	3105909	0.518193	0.000283904	0.00818616	13.6709	10.083
ST6GALNAC5	Day_4_0-NR4A2_OE	0.141298	0.0419904	3.09733e+06	0.516761	0.000287476	0.00824362	11.6456	8.36299
ZZZ3	Day_4_0-NR4A2_OE	0.12261	-0.0338426	2898486	0.483586	0.00256588	0.0432327	10.211	13.6418
USP33	Day_4_0-NR4A2_OE	0.098674	-0.0293422	2885531	0.481425	0.000242864	0.00723256	7.8481	11.7438
MIGA1	Day_4_0-NR4A2_OE	0.0394752	-0.0131593	2.94158e+06	0.490776	0.00577159	0.0764742	2.95359	4.84381
ADGRL2	Day_4_0-NR4A2_OE	0.301113	-0.0554764	2837647	0.473436	0.000263611	0.00771644	22.2785	28.0743
SYDE2	Day_4_0-NR4A2_OE	0.0579161	-0.0353971	2863979	0.477829	5.44897e-07	3.90903e-05	4.47257	9.03519
ENSG00000267561	Day_4_0-NR4A2_OE	0.00436385	0.0041331	3.00829e+06	0.501905	0.000418772	0.0109828	0.421941	0.0395413
KYAT3	Day_4_0-NR4A2_OE	0.0327411	-0.0251863	2.93017e+06	0.488872	0.0012258	0.0252805	2.95359	5.19968
BTBD8	Day_4_0-NR4A2_OE	0.0140195	-0.0116197	2.95708e+06	0.493363	0.00564504	0.0752048	1.18143	2.51087
FNBP1L	Day_4_0-NR4A2_OE	0.262977	-0.120055	2686637	0.448241	3.223e-12	7.39376e-10	19.6624	30.6643
BCAR3	Day_4_0-NR4A2_OE	0.0517455	-0.00854055	2.93189e+06	0.489159	0.00374223	0.0558036	3.88186	6.10913
ARHGAP29	Day_4_0-NR4A2_OE	0.040652	-0.0383967	2.86374e+06	0.477789	1.67358e-08	1.79167e-06	2.70042	7.19652
SLC44A3-AS1	Day_4_0-NR4A2_OE	0.0544752	-0.0177054	2.92222e+06	0.487546	0.00182996	0.0338072	4.47257	7.03836
DBT	Day_4_0-NR4A2_OE	0.0449689	-0.0184481	2.92033e+06	0.487231	0.000617791	0.0148583	3.5443	6.14868
OLFM3	Day_4_0-NR4A2_OE	0.0206939	0.0139651	3.01824e+06	0.503567	0.00753466	0.0927438	1.26582	0.553578
EEIG2	Day_4_0-NR4A2_OE	0.0399912	-0.0153264	2.93728e+06	0.490059	0.004468	0.0641499	3.29114	5.31831
GNAI3	Day_4_0-NR4A2_OE	0.0417208	-0.0229355	2.93034e+06	0.4889	0.00228415	0.0395062	3.5443	5.7928
LAMTOR5	Day_4_0-NR4A2_OE	0.0160911	0.00999342	3.01895e+06	0.503685	0.00825455	0.0987518	1.35021	0.61289
RAP1A	Day_4_0-NR4A2_OE	0.0510176	-0.0123941	2.93257e+06	0.489272	0.00407157	0.0596477	3.88186	6.08936
CTTNBP2NL	Day_4_0-NR4A2_OE	0.0441538	-0.0136132	2.93957e+06	0.490441	0.00823864	0.098618	3.71308	5.67418
SLC16A1	Day_4_0-NR4A2_OE	0.581014	-0.106921	2764069	0.46116	5.87383e-06	0.000313611	39.5781	48.0625
LRIG2	Day_4_0-NR4A2_OE	0.0985051	-0.0321939	2892802	0.482638	0.000659258	0.0157108	8.27004	11.8624
MAGI3	Day_4_0-NR4A2_OE	0.190515	-0.308394	2335254	0.389616	1.95793e-46	1.02185e-42	14.2616	36.1605
OLFML3	Day_4_0-NR4A2_OE	0.21516	0.0817978	3133627	0.522818	2.10045e-05	0.000958378	15.9494	11.7635
SYT6	Day_4_0-NR4A2_OE	0.205842	0.05547	3.10885e+06	0.518684	0.00091331	0.0201759	16.8776	13.4243
IGSF3	Day_4_0-NR4A2_OE	0.0733868	-0.0140737	2928741	0.488634	0.00814824	0.0976479	5.7384	8.10597
MAN1A2	Day_4_0-NR4A2_OE	0.0864821	-0.0277998	2.91736e+06	0.486735	0.00473227	0.0667055	7.08861	9.82602
NBPF10	Day_4_0-NR4A2_OE	0.00153709	-0.0101415	2.96694e+06	0.495007	0.00166107	0.0315354	0.168776	1.16647
ENSG00000227242	Day_4_0-NR4A2_OE	0.00785504	0.00653019	3.01097e+06	0.502354	0.00137511	0.0274444	0.590717	0.118624
OTUD7B	Day_4_0-NR4A2_OE	0.0335762	-0.019451	2.93017e+06	0.488872	0.000815416	0.0184028	2.61603	4.86358
MCL1	Day_4_0-NR4A2_OE	0.0733902	-0.0487043	2.8472e+06	0.47503	4.05512e-07	3.05612e-05	6.24473	11.3286
ARNT	Day_4_0-NR4A2_OE	0.0302566	-0.0148539	2.94273e+06	0.490969	0.00322355	0.0504889	2.27848	4.09253
PSMB4	Day_4_0-NR4A2_OE	0.037439	0.0188634	3.04264e+06	0.507637	0.00109529	0.0230496	3.37553	1.85844
GATAD2B	Day_4_0-NR4A2_OE	0.167087	-0.0266886	2899272	0.483717	0.00656996	0.0836307	13.4177	16.9632
RPS27	Day_4_0-NR4A2_OE	0.180637	0.0589537	3.12623e+06	0.521583	2.26703e-05	0.00101341	14.5148	10.3796
CKS1B	Day_4_0-NR4A2_OE	0.0300527	0.0157564	3.03854e+06	0.506953	0.000376067	0.0101599	2.61603	1.22578
EFNA1	Day_4_0-NR4A2_OE	0.0113858	-0.0157666	2.93976e+06	0.490473	6.31343e-05	0.00237905	0.675105	2.58996
MIR9-1HG	Day_4_0-NR4A2_OE	0	-0.00778456	2.97194e+06	0.495842	0.00162123	0.0309934	0	0.830368
CRABP2	Day_4_0-NR4A2_OE	0.12177	0.0444298	3.08498e+06	0.514702	0.000371149	0.0101018	9.36709	6.48478
ARHGEF11	Day_4_0-NR4A2_OE	0.0669576	-0.022537	2926103	0.488194	0.00537754	0.0727083	5.48523	7.90826
IFI16	Day_4_0-NR4A2_OE	0.0206477	-0.0252576	2.92829e+06	0.488558	0.000178799	0.00571609	1.85654	4.15184
AIM2	Day_4_0-NR4A2_OE	0.018221	-0.00982846	2.95612e+06	0.493201	0.00750044	0.0927438	1.4346	2.80743
ATP1A4	Day_4_0-NR4A2_OE	0.0015696	0.0015696	3.00188e+06	0.500837	0.0037653	0.0558036	0.168776	0
F11R	Day_4_0-NR4A2_OE	0.126328	-0.0184002	2912939	0.485998	0.00810643	0.0974827	9.70464	12.7323
NECTIN4	Day_4_0-NR4A2_OE	0	-0.00744592	2.97846e+06	0.496929	0.0067846	0.0857875	0	0.61289
ATF6	Day_4_0-NR4A2_OE	0.0659323	-0.0295185	2.89061e+06	0.482272	7.28154e-05	0.0026952	5.40084	9.03519
NOS1AP	Day_4_0-NR4A2_OE	0.0388893	0.0130513	3.03907e+06	0.507041	0.00752509	0.0927438	3.88186	2.47133
UHMK1	Day_4_0-NR4A2_OE	0.0189528	-0.0168562	2.9495e+06	0.492098	0.004474	0.0641918	1.77215	3.36101
MPZL1	Day_4_0-NR4A2_OE	0.0753733	-0.0244221	2890619	0.482274	0.000100599	0.00354748	5.7384	9.41083
DCAF6	Day_4_0-NR4A2_OE	0.139906	-0.037724	2.89121e+06	0.482373	0.00183158	0.0338072	11.1392	14.9268
SFT2D2	Day_4_0-NR4A2_OE	0.0418087	-0.0181873	2.93739e+06	0.490077	0.00587855	0.0775719	3.62869	5.63464
ENSG00000213062	Day_4_0-NR4A2_OE	0.00069416	-0.00822136	2.97387e+06	0.496164	0.00449321	0.0642869	0.0843882	0.850138
ENSG00000231424	Day_4_0-NR4A2_OE	0.100187	0.0449162	3.09201e+06	0.515875	1.14495e-05	0.000558456	7.8481	4.70542
MROH9	Day_4_0-NR4A2_OE	0.00814798	0.0064011	3.01367e+06	0.502804	0.00161149	0.0308355	0.759494	0.197707
RC3H1	Day_4_0-NR4A2_OE	0.109493	-0.022061	2.91556e+06	0.486436	0.0079091	0.095817	8.94515	11.7635
RABGAP1L	Day_4_0-NR4A2_OE	0.458028	-0.0439963	2.84801e+06	0.475165	0.00211508	0.0372172	32.0675	38.3749
COP1-DT	Day_4_0-NR4A2_OE	0.0027989	-0.0106724	2.97064e+06	0.495625	0.00546152	0.0735899	0.253165	1.12693
RALGPS2	Day_4_0-NR4A2_OE	0.115517	-0.0406944	2880820	0.480639	0.000411465	0.0108593	9.95781	13.9581
LAMC1	Day_4_0-NR4A2_OE	0.194862	-0.0873193	2736467	0.456555	1.57432e-10	2.65045e-08	14.7679	24.0807
NMNAT2	Day_4_0-NR4A2_OE	0.0416194	-0.0270205	2.91692e+06	0.486663	0.00041643	0.0109489	3.62869	6.32661
C1orf21	Day_4_0-NR4A2_OE	0.160533	0.0506149	3106408	0.518276	0.00021081	0.00648139	13.2489	9.70739
NEK7	Day_4_0-NR4A2_OE	0.0569459	-0.00806258	2.92942e+06	0.488748	0.00340314	0.0522766	4.13502	6.46501
INAVA	Day_4_0-NR4A2_OE	0.00424974	-0.00926243	2.96859e+06	0.495282	0.00690774	0.0871863	0.421941	1.36418
KIF21B	Day_4_0-NR4A2_OE	0.0125056	0.00861394	3.01923e+06	0.503732	0.0022605	0.0391945	1.18143	0.434955
KDM5B	Day_4_0-NR4A2_OE	0.301299	-0.049948	2848100	0.47518	0.000681128	0.0160488	22.7004	28.3116
ATP2B4	Day_4_0-NR4A2_OE	0.110761	-0.0955943	2758367	0.460209	1.93274e-11	3.8796e-09	9.36709	17.418
NUCKS1	Day_4_0-NR4A2_OE	0.579592	0.123428	3.2176e+06	0.536827	4.46826e-06	0.000248084	40.6751	35.3302
CD55	Day_4_0-NR4A2_OE	0.0550164	-0.031467	2890469	0.482249	2.23073e-05	0.00100148	4.3038	7.92803
CD46	Day_4_0-NR4A2_OE	0.184032	-0.0200631	2893685	0.482785	0.00556791	0.0743671	14.5992	18.5251
MIR205HG	Day_4_0-NR4A2_OE	0.0235722	-0.0204717	2.93627e+06	0.489891	0.000863778	0.0192858	2.02532	4.05299
UTP25	Day_4_0-NR4A2_OE	0.00424751	-0.00918976	2.96549e+06	0.494766	0.00272819	0.0448808	0.337553	1.38395
LPGAT1	Day_4_0-NR4A2_OE	0.0404722	-0.0330135	2.91768e+06	0.486789	0.000539302	0.0134029	3.79747	6.44524
FLVCR1	Day_4_0-NR4A2_OE	0.154887	0.0492793	3093434	0.516112	0.000923266	0.0203228	12.4895	9.48992
VASH2	Day_4_0-NR4A2_OE	0.185586	0.0614885	3121238	0.520751	5.39761e-05	0.00207517	14.5992	10.6366
PROX1	Day_4_0-NR4A2_OE	0.00863703	0.00620882	3.01929e+06	0.503742	4.08259e-05	0.00164216	0.92827	0.177936
PTPN14	Day_4_0-NR4A2_OE	0.112117	-0.0253516	2.8987e+06	0.483622	0.00202694	0.0361971	9.45148	12.9102
IARS2	Day_4_0-NR4A2_OE	0.0491254	-0.0303095	2.90702e+06	0.485011	0.00022198	0.00675518	4.3038	7.35469
LINC02257	Day_4_0-NR4A2_OE	0.0102878	0.00753416	3.01441e+06	0.502928	0.00275202	0.0451305	0.843882	0.257019
DNAH14	Day_4_0-NR4A2_OE	0.119036	-0.0307058	2901009	0.484007	0.00240961	0.0412996	9.36709	12.6928
SRP9	Day_4_0-NR4A2_OE	0.137037	0.0416718	3.07397e+06	0.512865	0.00501369	0.069407	10.8017	8.36299
MIXL1	Day_4_0-NR4A2_OE	0.00229671	0.00229671	3.00188e+06	0.500837	0.0037653	0.0558036	0.168776	0
LIN9	Day_4_0-NR4A2_OE	0.046663	-0.011497	2.93514e+06	0.489702	0.00425397	0.0617136	3.5443	5.65441
ZNF678	Day_4_0-NR4A2_OE	0.060589	-0.0237047	2923866	0.487821	0.00419671	0.0610526	5.48523	7.96758
ARID4B	Day_4_0-NR4A2_OE	0.289063	-0.0336609	2.85969e+06	0.477114	0.0013845	0.0276053	21.4346	26.7102
MTR	Day_4_0-NR4A2_OE	0.0725618	-0.0104019	2.9257e+06	0.488126	0.00547785	0.0736733	5.56962	8.04666
PLD5	Day_4_0-NR4A2_OE	0.0839646	0.0456138	3.0924e+06	0.515938	2.97113e-07	2.33178e-05	6.4135	3.26216
SDCCAG8	Day_4_0-NR4A2_OE	0.0596483	-0.0253004	2.91901e+06	0.487011	0.00158548	0.0305619	4.81013	7.47331
ZNF124	Day_4_0-NR4A2_OE	0.0589962	-0.0252674	2.89822e+06	0.483542	0.000104345	0.00365487	4.72574	8.0862
ENSG00000231482	Day_4_0-NR4A2_OE	0.0510488	-0.028737	2.93361e+06	0.489446	0.00761783	0.0933822	4.72574	6.80111
PXDN	Day_4_0-NR4A2_OE	0.198417	-0.0556501	2.83506e+06	0.473005	3.44744e-05	0.00145676	15.3586	21.1744
ENSG00000237720	Day_4_0-NR4A2_OE	0.00157374	0.00157374	3.00188e+06	0.500837	0.0037653	0.0558036	0.168776	0
SOX11	Day_4_0-NR4A2_OE	0.315468	0.0694941	3125792	0.52151	0.00103146	0.0220396	23.3755	19.652
ID2	Day_4_0-NR4A2_OE	0.0513005	-0.0143864	2.93774e+06	0.490135	0.00799625	0.0964911	3.96624	6.01028
MBOAT2	Day_4_0-NR4A2_OE	0.0830713	-0.024543	2907070	0.485019	0.00183067	0.0338072	7.25738	10.3994
TAF1B	Day_4_0-NR4A2_OE	0.0771504	-0.0202219	2915912	0.486494	0.0028748	0.0466312	6.32911	9.13405
GRHL1	Day_4_0-NR4A2_OE	0.00896439	-0.0119005	2.95336e+06	0.492741	0.000340009	0.00950204	0.421941	1.87821
RRM2	Day_4_0-NR4A2_OE	0.163614	0.0518086	3089626	0.515476	0.00207385	0.0368144	13.1646	10.2807
VSNL1	Day_4_0-NR4A2_OE	0.0271538	0.0156618	3.02726e+06	0.505071	0.00284637	0.0463501	1.94093	0.929221
LINC01376	Day_4_0-NR4A2_OE	0.0240548	-0.0127417	2.94883e+06	0.491985	0.00316236	0.0499375	1.60338	3.22262
LDAH	Day_4_0-NR4A2_OE	0.0343463	-0.0196969	2.93186e+06	0.489155	0.00154638	0.030058	2.95359	5.14037
FKBP1B	Day_4_0-NR4A2_OE	0.0128174	0.00777883	3.0188e+06	0.50366	0.00553775	0.074059	1.26582	0.533808
ITSN2	Day_4_0-NR4A2_OE	0.0394013	-0.0198962	2.93369e+06	0.48946	0.00277732	0.0454384	3.29114	5.41716
NCOA1	Day_4_0-NR4A2_OE	0.130799	-0.0354876	2848281	0.47521	1.11695e-05	0.000548648	9.87342	15.1246
EFR3B	Day_4_0-NR4A2_OE	0.0451573	0.0247743	3.03666e+06	0.50664	0.00307322	0.0489263	3.03797	1.72005
DTNB	Day_4_0-NR4A2_OE	0.12759	-0.0344488	2883928	0.481157	0.000688549	0.0161871	10.3797	14.3535
ASXL2	Day_4_0-NR4A2_OE	0.0811621	-0.0251467	2919055	0.487018	0.00623955	0.0812782	7.34177	10.0435
RAB10	Day_4_0-NR4A2_OE	0.174622	-0.0235134	2.89461e+06	0.482939	0.0052368	0.0715468	14.0084	17.8134
DPYSL5	Day_4_0-NR4A2_OE	0.0147859	0.00778209	3.02051e+06	0.503944	0.0019235	0.0350699	1.26582	0.474496
EMILIN1	Day_4_0-NR4A2_OE	0.00529313	0.00467912	3.00887e+06	0.502003	6.17094e-05	0.00234653	0.421941	0.0197707
BABAM2	Day_4_0-NR4A2_OE	0.0892925	-0.0383269	2883289	0.481051	0.000138502	0.00460408	7.42616	11.3088
PPP1CB	Day_4_0-NR4A2_OE	0.0424608	-0.0129774	2.93396e+06	0.489505	0.00315707	0.0498917	3.37553	5.51601
BIRC6	Day_4_0-NR4A2_OE	0.3243	-0.0419054	2.87704e+06	0.480008	0.00753057	0.0927438	25.3165	30.0712
LTBP1	Day_4_0-NR4A2_OE	0.152121	-0.111242	2721769	0.454103	1.99001e-12	4.77512e-10	12.6582	21.8664
LINC01320	Day_4_0-NR4A2_OE	0.00252212	-0.0116794	2.96723e+06	0.495055	0.0038555	0.0568816	0.337553	1.32463
CRIM1	Day_4_0-NR4A2_OE	0.0788521	-0.0902586	2743138	0.457668	2.09535e-14	5.68086e-12	6.58228	15.1443
FEZ2	Day_4_0-NR4A2_OE	0.0553063	-0.0473059	2859890	0.477147	3.3111e-07	2.55064e-05	4.64135	9.25267
STRN	Day_4_0-NR4A2_OE	0.0723144	-0.0300694	2891200	0.482371	0.000213237	0.00653677	6.66667	10.2807
HEATR5B	Day_4_0-NR4A2_OE	0.0339502	-0.02478	2.92087e+06	0.487321	0.000293855	0.00835764	2.8692	5.43693
PRKD3	Day_4_0-NR4A2_OE	0.074879	-0.0260264	2914902	0.486325	0.00265326	0.0441769	6.4135	9.21313
CYP1B1	Day_4_0-NR4A2_OE	0.0142317	-0.0841184	2.7823e+06	0.464203	2.28671e-18	1.03777e-15	1.09705	8.26414
CYP1B1-AS1	Day_4_0-NR4A2_OE	0.00685492	-0.0114279	2.95393e+06	0.492837	0.000381225	0.0102425	0.421941	1.85844
DHX57	Day_4_0-NR4A2_OE	0.0752415	-0.009315	2925850	0.488152	0.0051702	0.0710553	5.40084	7.90826
SOS1	Day_4_0-NR4A2_OE	0.196016	-0.0812628	2766969	0.461644	1.08631e-08	1.18732e-06	15.1055	23.1514
MAP4K3	Day_4_0-NR4A2_OE	0.184504	-0.02428	2898539	0.483595	0.00778177	0.094614	14.5148	18.1495
SLC8A1	Day_4_0-NR4A2_OE	0.0330568	-0.0534883	2.88086e+06	0.480645	3.1346e-07	2.43264e-05	2.70042	6.56386
ENSG00000221300	Day_4_0-NR4A2_OE	0.00874314	0.00758603	3.0098e+06	0.502159	0.00628845	0.0814883	0.590717	0.158165
MTA3	Day_4_0-NR4A2_OE	0.355186	-0.0394199	2860601	0.477266	0.00284584	0.0463501	26.2447	31.8703
SIX3	Day_4_0-NR4A2_OE	0.104734	0.0713172	3.1477e+06	0.525165	1.23589e-17	5.26541e-15	7.51055	2.4911
ENSG00000225156	Day_4_0-NR4A2_OE	0.00508793	0.00376813	3.01096e+06	0.502352	0.00139034	0.0276689	0.590717	0.118624
SRBD1	Day_4_0-NR4A2_OE	0.0580406	-0.0298196	2899558	0.483765	0.000148254	0.00487393	4.89451	8.22459
EPAS1	Day_4_0-NR4A2_OE	0.00466484	-0.00928629	2.96713e+06	0.495039	0.00264801	0.0441769	0.253165	1.24555
BCYRN1	Day_4_0-NR4A2_OE	0.00918546	0.0067841	3.0156e+06	0.503125	0.000823695	0.0185696	0.843882	0.217477
EPCAM	Day_4_0-NR4A2_OE	0.16933	-0.0567325	2819113	0.470344	2.75425e-06	0.000160936	13.5021	19.8102
KCNK12	Day_4_0-NR4A2_OE	0.100603	-0.0347911	2.86464e+06	0.47794	2.38655e-05	0.00106457	8.10127	12.673
NRXN1	Day_4_0-NR4A2_OE	0.256096	0.0834349	3.14132e+06	0.524101	2.84188e-05	0.00124452	18.3966	13.9779
PSME4	Day_4_0-NR4A2_OE	0.150122	-0.0188363	2891061	0.482348	0.00236877	0.040767	11.9831	15.8561
SPTBN1	Day_4_0-NR4A2_OE	0.359832	-0.0687348	2784669	0.464597	5.21103e-06	0.000284035	26.0759	34.2823
RPS27A	Day_4_0-NR4A2_OE	0.224774	0.0622341	3124406	0.521279	0.000188853	0.00594646	17.6371	13.7208
CCDC88A	Day_4_0-NR4A2_OE	0.287858	0.118807	3237269	0.540109	1.18713e-11	2.47826e-09	21.8565	14.3733
USP34	Day_4_0-NR4A2_OE	0.374098	-0.0407815	2860866	0.47731	0.00327101	0.0508455	27.5105	33.0565
COMMD1	Day_4_0-NR4A2_OE	0.092365	-0.0224946	2914485	0.486256	0.0041372	0.0603974	7.42616	10.2807
B3GNT2	Day_4_0-NR4A2_OE	0.0973362	-0.033488	2871201	0.479034	5.02205e-05	0.0019633	8.01688	12.3764
ENSG00000228541	Day_4_0-NR4A2_OE	0.00816475	-0.0157096	2.95695e+06	0.49334	0.00265366	0.0441769	0.843882	2.17477
VPS54	Day_4_0-NR4A2_OE	0.0890295	-0.0294299	2.88817e+06	0.481866	0.000182401	0.00581312	6.91983	10.6959
SERTAD2	Day_4_0-NR4A2_OE	0.0168553	-0.0179721	2.93916e+06	0.490372	0.000664706	0.0157507	1.60338	3.53895
RAB1A	Day_4_0-NR4A2_OE	0.0658153	-0.0194884	2.91483e+06	0.486312	0.00148724	0.0290829	5.40084	8.24437
MEIS1	Day_4_0-NR4A2_OE	0.00212494	-0.0198909	2.94382e+06	0.49115	1.25399e-05	0.000603857	0.168776	1.93752
PCBP1	Day_4_0-NR4A2_OE	0.124049	0.0400998	3080742	0.513994	0.00138931	0.0276689	10.1266	7.47331
SNRPG	Day_4_0-NR4A2_OE	0.0301279	0.0181447	3.02905e+06	0.50537	0.00366926	0.0553464	2.19409	1.12693
MCEE	Day_4_0-NR4A2_OE	0.0213732	-0.0178886	2.9343e+06	0.489561	0.000414533	0.0109262	1.77215	3.87505
ZNF638	Day_4_0-NR4A2_OE	0.447219	-0.0694878	2824608	0.47126	0.000399408	0.0106488	32.4051	39.0273
ALMS1	Day_4_0-NR4A2_OE	0.155646	-0.0225333	2894758	0.482964	0.00310341	0.0491928	11.8143	15.5397
ACTG2	Day_4_0-NR4A2_OE	0.00280302	0.00258197	3.00576e+06	0.501483	0.00301499	0.0483417	0.337553	0.0395413
ENSG00000286739	Day_4_0-NR4A2_OE	0.00580229	0.0044041	3.00979e+06	0.502156	0.00635324	0.0817192	0.590717	0.158165
LRRTM4	Day_4_0-NR4A2_OE	0.613906	-0.113322	2805486	0.46807	0.000182669	0.00581312	40.2532	46.8169
KRCC1	Day_4_0-NR4A2_OE	0.0125117	-0.0145323	2.9523e+06	0.492565	0.00214877	0.0376007	1.09705	2.58996
C2orf92	Day_4_0-NR4A2_OE	0.00383502	-0.013935	2.95249e+06	0.492596	0.00019264	0.00604745	0.337553	1.8189
TMEM131	Day_4_0-NR4A2_OE	0.141194	-0.0210804	2899447	0.483747	0.00383316	0.0565919	11.1392	14.6698
TSGA10	Day_4_0-NR4A2_OE	0.0282404	-0.0137442	2.94512e+06	0.491366	0.00372241	0.0558036	2.1097	3.85528
RPL31	Day_4_0-NR4A2_OE	0.342199	0.114195	3237780	0.540195	6.00712e-10	9.08729e-08	25.9072	18.4658
RNF149	Day_4_0-NR4A2_OE	0.135141	-0.0775177	2783354	0.464378	4.2827e-09	5.16796e-07	10.8861	18.1692
TMEM182	Day_4_0-NR4A2_OE	0.0284767	-0.0138616	2.94848e+06	0.491928	0.00794086	0.0959893	2.36287	3.99367
ST6GAL2	Day_4_0-NR4A2_OE	0.0616182	0.0236203	3.05921e+06	0.510401	0.000502211	0.0127856	5.23207	3.16331
DPP10	Day_4_0-NR4A2_OE	0.169166	-0.0462752	2869224	0.478704	0.000527128	0.0132264	13.7553	18.1495
TMEM185B	Day_4_0-NR4A2_OE	0.0136679	0.00759591	3.01935e+06	0.503751	0.00400671	0.0587801	1.26582	0.514037
GLI2	Day_4_0-NR4A2_OE	0.183137	0.055333	3.07895e+06	0.513695	0.00793365	0.0959577	13.5021	11.0123
TFCP2L1	Day_4_0-NR4A2_OE	0.0043447	-0.00824042	2.96862e+06	0.495288	0.00698552	0.0879021	0.421941	1.36418
CLASP1	Day_4_0-NR4A2_OE	0.197886	-0.0396919	2.87422e+06	0.479538	0.00147365	0.0288864	15.865	20.2649
CNTNAP5	Day_4_0-NR4A2_OE	0.0561689	0.0382304	3.07682e+06	0.51334	1.28215e-09	1.73908e-07	4.05063	1.38395
BIN1	Day_4_0-NR4A2_OE	0.0125994	-0.0195102	2.94336e+06	0.491073	0.000446613	0.011585	1.09705	2.88652
MAP3K2	Day_4_0-NR4A2_OE	0.0675899	-0.0176423	2915985	0.486506	0.00159642	0.0307442	5.31646	8.10597
MZT2B	Day_4_0-NR4A2_OE	0.0318303	0.0160339	3.03465e+06	0.506304	0.00238603	0.0409966	2.70042	1.44326
ARHGEF4	Day_4_0-NR4A2_OE	0.0495533	0.0296329	3.04771e+06	0.508483	0.000317745	0.00896111	3.5443	1.85844
LRP1B	Day_4_0-NR4A2_OE	0.0175045	-0.0452291	2.87572e+06	0.479788	6.00678e-09	7.00545e-07	1.60338	5.63464
MBD5	Day_4_0-NR4A2_OE	0.241309	-0.0522187	2854918	0.476317	0.000535477	0.0133237	18.6498	23.705
KIF5C	Day_4_0-NR4A2_OE	0.214848	-0.0768022	2.80576e+06	0.468116	2.43499e-06	0.000146072	16.7089	23.3491
ENSG00000227400	Day_4_0-NR4A2_OE	0.028562	-0.0235344	2.92163e+06	0.487448	0.000114882	0.00392518	2.19409	4.72519
GALNT13	Day_4_0-NR4A2_OE	0.0865707	-0.026264	2908467	0.485252	0.0017569	0.032983	6.91983	9.96441
LINC01876	Day_4_0-NR4A2_OE	0.531423	-0.0864911	2.81096e+06	0.468984	0.000198677	0.00617391	36.1181	42.843
NR4A2	Day_4_0-NR4A2_OE	0.0669952	0.0393636	3.09859e+06	0.516973	2.1099e-10	3.49573e-08	5.56962	2.17477
ACVR1	Day_4_0-NR4A2_OE	0.0363207	-0.0294601	2.89258e+06	0.4826	2.55996e-06	0.000151393	2.70042	6.22776
UPP2	Day_4_0-NR4A2_OE	0.00219586	-0.00970443	2.96694e+06	0.495008	0.00166167	0.0315354	0.168776	1.16647
TANC1	Day_4_0-NR4A2_OE	0.0373089	-0.0276378	2.90607e+06	0.484852	3.5609e-05	0.00149272	2.95359	6.03005
WDSUB1	Day_4_0-NR4A2_OE	0.046712	-0.0240608	2.92611e+06	0.488196	0.00193723	0.0352586	3.96624	6.36615
MARCHF7	Day_4_0-NR4A2_OE	0.128302	-0.0286688	2878564	0.480263	0.00036479	0.0100162	10.1266	14.314
RBMS1	Day_4_0-NR4A2_OE	0.136031	-0.0345443	2904598	0.484606	0.00592002	0.0779234	11.2236	14.4524
KCNH7-AS1	Day_4_0-NR4A2_OE	0.00331027	0.00331027	3.00441e+06	0.501259	0.000372634	0.0101159	0.253165	0
FIGN	Day_4_0-NR4A2_OE	0.201283	-0.0839906	2.77065e+06	0.462258	2.16593e-08	2.16041e-06	15.5274	23.3887
GALNT3	Day_4_0-NR4A2_OE	0.0367747	-0.00877788	2.94265e+06	0.490955	0.0052013	0.0713419	2.70042	4.54725
LRP2	Day_4_0-NR4A2_OE	0.0407689	-0.0193695	2.94075e+06	0.490638	0.0047135	0.0664858	2.8692	4.76473
MYO3B	Day_4_0-NR4A2_OE	0.0572701	0.0155938	3.04605e+06	0.508205	0.00443016	0.063667	4.64135	2.98537
GAD1	Day_4_0-NR4A2_OE	0.0299676	0.0138438	3.03302e+06	0.506032	0.00251307	0.0424457	2.53165	1.32463
RPS15P4	Day_4_0-NR4A2_OE	0.00293155	0.0021333	3.00575e+06	0.501483	0.00302482	0.0484621	0.337553	0.0395413
MAP3K20	Day_4_0-NR4A2_OE	0.0185775	-0.0140777	2.94858e+06	0.491944	0.00300858	0.0483264	1.60338	3.22262
CDCA7	Day_4_0-NR4A2_OE	0.0593119	0.0224625	3.05463e+06	0.509638	0.00190043	0.0347706	5.40084	3.47964
ATP5MC3	Day_4_0-NR4A2_OE	0.0510154	0.0193129	3.04445e+06	0.50794	0.00577696	0.0764742	4.55696	2.98537
ENSG00000289349	Day_4_0-NR4A2_OE	0.182386	-0.050536	2.85412e+06	0.476185	0.000112367	0.00385819	13.3333	18.446
AGPS	Day_4_0-NR4A2_OE	0.0504291	-0.0334302	2903780	0.48447	0.000226587	0.0068159	4.81013	7.92803
OSBPL6	Day_4_0-NR4A2_OE	0.0310459	0.0153993	3.03083e+06	0.505667	0.00538165	0.0727168	2.53165	1.40372
ZNF385B	Day_4_0-NR4A2_OE	0.0553676	0.0275482	3.0527e+06	0.509316	0.000248641	0.00734176	4.05063	2.19454
PPP1R1C	Day_4_0-NR4A2_OE	0.00352573	-0.0113575	2.96841e+06	0.495253	0.00490488	0.0683084	0.337553	1.28509
FRZB	Day_4_0-NR4A2_OE	0.077602	0.0577675	3.14833e+06	0.52527	8.10131e-24	6.50473e-21	6.58228	1.52234
ENSG00000286797	Day_4_0-NR4A2_OE	0.130564	-0.0453794	2867375	0.478396	0.00012502	0.00423003	10.4641	14.9071
FSIP2	Day_4_0-NR4A2_OE	0.0319379	-0.0296802	2.92424e+06	0.487883	0.000459371	0.0118539	2.8692	5.27877
LINC01473	Day_4_0-NR4A2_OE	0.226991	-0.0334606	2873796	0.479467	0.00178376	0.0332708	16.7932	21.3721
ZC3H15	Day_4_0-NR4A2_OE	0.0399853	-0.0133135	2.94251e+06	0.490931	0.00801002	0.096548	3.20675	5.06129
GULP1	Day_4_0-NR4A2_OE	0.431504	-0.0463505	2.85756e+06	0.476757	0.00350913	0.0533552	30.8861	36.4373
MYO1B	Day_4_0-NR4A2_OE	0.0864087	-0.0210189	2913889	0.486156	0.00348988	0.0531398	7.173	10.0435
HSPD1	Day_4_0-NR4A2_OE	0.369656	0.0806427	3.1433e+06	0.524432	0.000567164	0.0139021	28.0169	24.3377
FZD7	Day_4_0-NR4A2_OE	0.201027	0.0754764	3148527	0.525303	7.48722e-07	5.12469e-05	15.2743	10.3203
BMPR2	Day_4_0-NR4A2_OE	0.245727	-0.0726452	2791833	0.465792	1.12392e-06	7.33218e-05	18.3122	25.8798
ADAM23	Day_4_0-NR4A2_OE	0.139635	0.070991	3.15936e+06	0.52711	3.57642e-11	6.84966e-09	11.2236	5.89166
FZD5	Day_4_0-NR4A2_OE	0.107618	0.0668407	3.15527e+06	0.526428	3.2094e-15	9.99993e-13	8.77637	3.51918
MAP2	Day_4_0-NR4A2_OE	0.125301	0.0807196	3.15439e+06	0.526282	5.08556e-17	1.93029e-14	8.18565	2.92606
KANSL1L	Day_4_0-NR4A2_OE	0.0879769	-0.0251969	2.8998e+06	0.483805	0.000761536	0.017299	7.08861	10.4587
ENSG00000273118	Day_4_0-NR4A2_OE	0.00807297	-0.0125419	2.96125e+06	0.494058	0.00291145	0.0470793	0.590717	1.77936
IKZF2	Day_4_0-NR4A2_OE	0.0436535	-0.0448853	2.86157e+06	0.477427	4.04487e-08	3.80364e-06	3.29114	7.82918
SPAG16	Day_4_0-NR4A2_OE	0.0433478	-0.0172784	2.93964e+06	0.490453	0.00777445	0.0945801	3.62869	5.57533
ENSG00000197585	Day_4_0-NR4A2_OE	0.0110341	-0.04027	2.89609e+06	0.483186	2.80955e-08	2.77972e-06	0.92827	4.29023
FN1	Day_4_0-NR4A2_OE	0.0552789	-0.183542	2596632	0.433225	6.38796e-30	8.33469e-27	4.81013	18.0704
USP37	Day_4_0-NR4A2_OE	0.0612634	-0.0199257	2929098	0.488694	0.00732413	0.0910763	5.48523	7.78964
CNOT9	Day_4_0-NR4A2_OE	0.0458739	-0.0245502	2.93394e+06	0.489501	0.00522588	0.0714911	4.05063	6.14868
TTLL4	Day_4_0-NR4A2_OE	0.0228654	-0.0185635	2.94644e+06	0.491586	0.00443131	0.063667	2.1097	3.79597
WNT6	Day_4_0-NR4A2_OE	0.00183875	-0.0161935	2.94844e+06	0.491921	1.95058e-05	0.000895707	0.0843882	1.70028
ACSL3	Day_4_0-NR4A2_OE	0.109047	-0.0308624	2888390	0.481902	0.000662863	0.0157359	9.19831	13.0289
AP1S3	Day_4_0-NR4A2_OE	0.0335597	0.0141675	3.03493e+06	0.506351	0.00343019	0.0525375	2.8692	1.60142
CUL3	Day_4_0-NR4A2_OE	0.110193	-0.0329249	2861868	0.477477	2.12423e-05	0.000964031	8.35443	13.1079
TRIP12	Day_4_0-NR4A2_OE	0.146801	-0.0665428	2813770	0.469452	5.7557e-07	4.07308e-05	11.8987	18.3076
CAB39	Day_4_0-NR4A2_OE	0.0532263	-0.0155645	2.93243e+06	0.48925	0.00571145	0.0757992	4.38819	6.6034
ITM2C	Day_4_0-NR4A2_OE	0.0389748	-0.0188197	2.9343e+06	0.489561	0.00375928	0.0558036	3.5443	5.65441
PSMD1	Day_4_0-NR4A2_OE	0.115042	-0.0197789	2.91083e+06	0.485646	0.0061514	0.0804616	9.45148	12.4753
PTMA	Day_4_0-NR4A2_OE	1.02181	0.107448	3.20008e+06	0.533905	0.000163962	0.00530679	61.4346	58.6991
DIS3L2	Day_4_0-NR4A2_OE	0.0460661	-0.0296257	2.90877e+06	0.485301	0.000160325	0.00521598	3.79747	6.76157
ECEL1P2	Day_4_0-NR4A2_OE	0.0197779	0.0129089	3.02622e+06	0.504898	0.00128682	0.0261319	1.68776	0.711744
GIGYF2	Day_4_0-NR4A2_OE	0.119101	-0.0316221	2868768	0.478628	9.7204e-05	0.00345107	9.53586	14.0767
ARL4C	Day_4_0-NR4A2_OE	0.096883	0.0467606	3.10644e+06	0.518282	1.24906e-07	1.05143e-05	7.76371	4.13207
UBE2F-SCLY	Day_4_0-NR4A2_OE	0.00182783	-0.00666065	2.97347e+06	0.496096	0.00665201	0.0845206	0.168776	0.948992
SNED1	Day_4_0-NR4A2_OE	0.0239845	-0.0294614	2.89869e+06	0.48362	1.31895e-06	8.49827e-05	1.94093	5.23922
HDLBP	Day_4_0-NR4A2_OE	0.155919	-0.0249144	2.89047e+06	0.482249	0.00258785	0.0434975	12.4895	16.3899
CNTN4	Day_4_0-NR4A2_OE	0.0461914	-0.0586673	2865037	0.478006	4.14917e-07	3.10459e-05	4.3038	8.67932
LRRN1	Day_4_0-NR4A2_OE	0.227626	-0.0245457	2883793	0.481135	0.00428451	0.0620273	17.2152	21.5896
VGLL4	Day_4_0-NR4A2_OE	0.0901649	-0.0396841	2.8787e+06	0.480286	8.11871e-05	0.00294759	7.42616	11.4868
CAPN7	Day_4_0-NR4A2_OE	0.0173609	-0.0102707	2.95415e+06	0.492874	0.00548593	0.0736965	1.4346	2.86675
SH3BP5	Day_4_0-NR4A2_OE	0.0293082	-0.0216877	2.91912e+06	0.487028	0.000103532	0.00363249	2.36287	4.98221
METTL6	Day_4_0-NR4A2_OE	0.0198946	-0.0129921	2.95137e+06	0.49241	0.00356095	0.0539858	1.4346	2.9656
DAZL	Day_4_0-NR4A2_OE	0.072749	0.0491722	3.12737e+06	0.521774	3.31156e-17	1.28022e-14	6.16034	1.79913
ENSG00000229271	Day_4_0-NR4A2_OE	0.0219978	0.014667	3.04397e+06	0.507859	8.40775e-08	7.34394e-06	2.1097	0.533808
TBC1D5	Day_4_0-NR4A2_OE	0.285138	-0.049348	2832319	0.472547	0.000134474	0.00448447	21.0127	27.2242
UBE2E1	Day_4_0-NR4A2_OE	0.153795	-0.0308977	2901942	0.484163	0.00639091	0.082052	12.4051	15.7572
RARB	Day_4_0-NR4A2_OE	0.0143107	-0.0327966	2.91395e+06	0.486166	4.06466e-06	0.000229335	1.35021	4.1123
TOP2B	Day_4_0-NR4A2_OE	0.241558	-0.0561855	2830909	0.472312	6.50548e-05	0.002447	18.6498	24.7331
LRRC3B	Day_4_0-NR4A2_OE	0.00154904	-0.00609219	2.9739e+06	0.496168	0.00453343	0.0645747	0.0843882	0.850138
SLC4A7	Day_4_0-NR4A2_OE	0.190968	-0.0341699	2861607	0.477433	0.000370615	0.0101005	14.6835	19.652
STT3B	Day_4_0-NR4A2_OE	0.192227	-0.0566514	2827293	0.471708	1.06367e-05	0.000523706	14.5148	20.4824
TRIM71	Day_4_0-NR4A2_OE	0.827373	0.111355	3183885	0.531203	0.000370468	0.0101005	53.1646	50.9095
GLB1	Day_4_0-NR4A2_OE	0.0493587	-0.018274	2.92777e+06	0.488472	0.00193931	0.0352658	3.71308	6.06959
FBXL2	Day_4_0-NR4A2_OE	0.0195562	-0.0184127	2.95122e+06	0.492385	0.00710193	0.0888848	1.94093	3.45987
GOLGA4	Day_4_0-NR4A2_OE	0.478207	-0.0505271	2841161	0.474022	0.00156702	0.0303462	34.346	40.5892
ITGA9-AS1	Day_4_0-NR4A2_OE	0.0149044	-0.0172424	2.94897e+06	0.492009	0.00173103	0.0326146	1.26582	2.86675
CTDSPL	Day_4_0-NR4A2_OE	0.108808	-0.0414505	2.86846e+06	0.478576	5.8512e-05	0.00224128	8.77637	13.2266
DLEC1	Day_4_0-NR4A2_OE	0.00423223	0.00336621	3.00962e+06	0.502128	0.000978667	0.0211279	0.506329	0.0790826
GASK1A	Day_4_0-NR4A2_OE	0.0110646	0.0064488	3.02036e+06	0.50392	0.000966768	0.0209795	1.18143	0.395413
ANO10	Day_4_0-NR4A2_OE	0.125043	-0.0536488	2830688	0.472275	9.62227e-07	6.39728e-05	9.53586	15.3223
SETD2	Day_4_0-NR4A2_OE	0.227357	-0.0396483	2.87734e+06	0.480058	0.00293182	0.0473355	18.0591	22.4002
MAP4	Day_4_0-NR4A2_OE	0.246246	-0.0342916	2.88088e+06	0.480649	0.00494625	0.0687012	19.5781	23.9818
DAG1	Day_4_0-NR4A2_OE	0.202351	-0.0525177	2818615	0.470261	7.22843e-06	0.000373517	15.6118	22.2025
CAMKV	Day_4_0-NR4A2_OE	0.0205715	0.0110054	3.03184e+06	0.505835	0.000266129	0.00775937	1.94093	0.771056
DOCK3	Day_4_0-NR4A2_OE	0.361065	-0.114554	2.7346e+06	0.456243	3.32368e-08	3.22721e-06	27.3418	36.556
BAP1	Day_4_0-NR4A2_OE	0.0321569	0.0162945	3.03173e+06	0.505817	0.00308014	0.0489353	2.44726	1.28509
STAB1	Day_4_0-NR4A2_OE	0.00775291	0.00593471	3.01038e+06	0.502255	0.00313994	0.0496963	0.590717	0.138395
DCP1A	Day_4_0-NR4A2_OE	0.0550393	-0.0135	2.92705e+06	0.488352	0.00219434	0.0382699	3.96624	6.34638
ESRG	Day_4_0-NR4A2_OE	0.349012	0.171607	3.35015e+06	0.558943	9.0111e-22	5.87861e-19	26.3291	15.2432
TASOR	Day_4_0-NR4A2_OE	0.110543	-0.0163553	2916826	0.486646	0.00812795	0.0975728	8.60759	11.467
ARHGEF3	Day_4_0-NR4A2_OE	0.0266346	-0.0149065	2.94312e+06	0.491033	0.00344872	0.0526918	2.27848	4.09253
FLNB	Day_4_0-NR4A2_OE	0.198963	-0.0282792	2849679	0.475443	0.000129462	0.0043521	14.7679	20.344
FHIT	Day_4_0-NR4A2_OE	0.337535	-0.0498134	2852508	0.475915	0.00119909	0.0248581	24.2194	29.6955
PTPRG	Day_4_0-NR4A2_OE	0.97001	0.224693	3360736	0.560709	4.54797e-12	1.0209e-09	57.8059	50.1779
LINC00698	Day_4_0-NR4A2_OE	0.426096	0.24477	3498562	0.583704	9.65342e-43	3.35875e-39	30.2954	13.9779
SYNPR	Day_4_0-NR4A2_OE	0.020156	-0.0309418	2.90074e+06	0.483962	5.99867e-07	4.21644e-05	1.51899	4.74496
ATXN7	Day_4_0-NR4A2_OE	0.0545508	-0.0274644	2898840	0.483645	0.000120799	0.00410717	4.81013	8.12574
ADAMTS9	Day_4_0-NR4A2_OE	0.0277525	0.0121192	3.02841e+06	0.505264	0.00593792	0.0780173	2.27848	1.22578
LRIG1	Day_4_0-NR4A2_OE	0.175201	0.0660695	3129728	0.522167	5.49097e-06	0.000296967	13.5865	9.31198
TAFA4	Day_4_0-NR4A2_OE	0.0125263	0.00934539	3.01789e+06	0.503508	0.00272235	0.04482	1.09705	0.395413
TMF1	Day_4_0-NR4A2_OE	0.0349491	-0.0259206	2.91819e+06	0.486874	0.000242242	0.00722435	3.03797	5.67418
FOXP1	Day_4_0-NR4A2_OE	0.0315496	-0.014962	2.94187e+06	0.490824	0.00422148	0.0613275	2.61603	4.46817
ROBO2	Day_4_0-NR4A2_OE	0.115405	-0.0473557	2.88971e+06	0.482122	0.000635068	0.0152038	8.94515	12.5544
ROBO1	Day_4_0-NR4A2_OE	0.503528	-0.057968	2842248	0.474204	0.00170856	0.0322787	34.5148	40.7276
CADM2	Day_4_0-NR4A2_OE	0.339308	0.192264	3.39813e+06	0.566947	9.53776e-34	1.53162e-30	24.135	10.9727
HTR1F	Day_4_0-NR4A2_OE	0.0976489	0.0547408	3.09556e+06	0.516466	1.59331e-06	0.000100187	7.34177	4.13207
ZNF654	Day_4_0-NR4A2_OE	0.0304939	-0.0170612	2.93202e+06	0.489182	0.000868432	0.019369	2.44726	4.64611
ALCAM	Day_4_0-NR4A2_OE	0.324834	0.0786651	3134676	0.522993	0.000398599	0.0106409	23.2068	19.0985
CBLB	Day_4_0-NR4A2_OE	0.145967	-0.0701154	2826552	0.471585	2.53773e-06	0.000150505	11.8987	17.7145
LINC00882	Day_4_0-NR4A2_OE	0.0723001	0.0356545	3.07545e+06	0.513111	2.22108e-05	0.000999294	5.90717	3.32147
DPPA4	Day_4_0-NR4A2_OE	0.339114	0.10608	3.18956e+06	0.532149	1.51362e-06	9.57523e-05	25.8228	20.3836
NECTIN3-AS1	Day_4_0-NR4A2_OE	0.136675	-0.0843593	2769070	0.461994	2.77784e-10	4.53048e-08	10.1266	17.9913
NECTIN3	Day_4_0-NR4A2_OE	0.0667327	-0.0119116	2.93228e+06	0.489225	0.00733745	0.0911766	4.81013	7.05813
GRAMD1C	Day_4_0-NR4A2_OE	0.00673867	-0.0114721	2.96421e+06	0.494552	0.00508629	0.0702723	0.590717	1.68051
GSK3B	Day_4_0-NR4A2_OE	0.0974539	-0.0499222	2852774	0.47596	7.39801e-06	0.000379462	8.60759	13.4836
ENSG00000293512	Day_4_0-NR4A2_OE	0.0655164	-0.0537509	2817844	0.470132	8.39983e-10	1.20106e-07	5.14768	11.2297
FSTL1	Day_4_0-NR4A2_OE	0.392856	-0.212715	2527753	0.421733	7.27097e-21	4.46437e-18	29.2827	44.8399
GOLGB1	Day_4_0-NR4A2_OE	0.208412	-0.0793312	2772950	0.462642	4.45167e-08	4.1488e-06	16.2869	24.1202
SEMA5B	Day_4_0-NR4A2_OE	0.108417	0.0522149	3.11993e+06	0.520533	1.83099e-08	1.90168e-06	8.69198	4.62633
SEC22A	Day_4_0-NR4A2_OE	0.0379982	-0.0190121	2.93322e+06	0.489382	0.00203705	0.0363155	3.03797	5.17991
KALRN	Day_4_0-NR4A2_OE	0.0861113	-0.0531724	2838540	0.473585	2.74816e-07	2.18139e-05	7.00422	12.416
ZNF148	Day_4_0-NR4A2_OE	0.128482	-0.053701	2846949	0.474988	1.30091e-05	0.000620806	10.5485	15.6584
PLXNA1	Day_4_0-NR4A2_OE	0.0641759	0.0200184	3.05062e+06	0.508968	0.00568513	0.0755461	5.65401	3.87505
ATP2C1	Day_4_0-NR4A2_OE	0.080165	-0.0575777	2829467	0.472071	5.81424e-08	5.30036e-06	6.83544	12.5148
ACP3	Day_4_0-NR4A2_OE	0.00272389	-0.0127507	2.96001e+06	0.49385	0.000602546	0.0145566	0.253165	1.4828
EPHB1	Day_4_0-NR4A2_OE	0.00493102	-0.0118761	2.96108e+06	0.494029	0.00213895	0.0374603	0.506329	1.70028
ENSG00000240086	Day_4_0-NR4A2_OE	0.0898127	-0.0301231	2913815	0.486144	0.00379018	0.0560368	7.42616	10.2412
STAG1	Day_4_0-NR4A2_OE	0.178953	-0.0342721	2879526	0.480423	0.00153003	0.0297678	14.1772	18.3472
PIK3CB	Day_4_0-NR4A2_OE	0.185403	-0.043703	2856396	0.476564	0.000223365	0.00676607	14.7679	19.7311
TFDP2	Day_4_0-NR4A2_OE	0.132574	-0.069929	2824232	0.471198	1.3692e-06	8.71443e-05	11.3924	17.2202
XRN1	Day_4_0-NR4A2_OE	0.112715	-0.0372708	2893408	0.482739	0.00121986	0.0252387	9.53586	13.0882
PCOLCE2	Day_4_0-NR4A2_OE	0.0838759	-0.0195974	2908830	0.485312	0.00122338	0.0252615	6.16034	9.2329
U2SURP	Day_4_0-NR4A2_OE	0.195873	-0.0257628	2.89325e+06	0.482714	0.00633391	0.0817103	15.5274	19.395
ENSG00000243620	Day_4_0-NR4A2_OE	0.0148605	0.0127149	3.02827e+06	0.505239	4.62752e-07	3.43787e-05	1.26582	0.217477
ZIC1	Day_4_0-NR4A2_OE	0.0559823	0.0262886	3.05315e+06	0.50939	0.000408844	0.0108175	4.3038	2.43179
RNF13	Day_4_0-NR4A2_OE	0.0573784	-0.0203424	2.91547e+06	0.48642	0.000747636	0.0171324	4.38819	7.19652
MED12L	Day_4_0-NR4A2_OE	0.183444	-0.135016	2666118	0.444818	1.93753e-15	6.12845e-13	14.5992	25.8205
SHOX2	Day_4_0-NR4A2_OE	0.00264358	0.00264358	3.00188e+06	0.500837	0.0037653	0.0558036	0.168776	0
PPM1L	Day_4_0-NR4A2_OE	0.204944	-0.124006	2.67582e+06	0.446437	4.07719e-14	1.06394e-11	16.1181	27.1056
MECOM	Day_4_0-NR4A2_OE	0.0680137	0.0330103	3.06497e+06	0.511363	0.000105406	0.00367968	5.23207	2.98537
SKIL	Day_4_0-NR4A2_OE	0.0649662	-0.0195978	2926888	0.488325	0.00533465	0.0722693	5.31646	7.71056
NLGN1	Day_4_0-NR4A2_OE	0.18928	0.0999359	3205776	0.534855	5.89109e-15	1.75689e-12	13.9241	7.01858
NAALADL2	Day_4_0-NR4A2_OE	0.0750976	-0.0798674	2818025	0.470162	3.83999e-09	4.68793e-07	6.24473	12.1392
ENSG00000288895	Day_4_0-NR4A2_OE	0.192317	0.0647742	3102221	0.517578	0.000782971	0.0177473	14.4304	11.2693
LINC01208	Day_4_0-NR4A2_OE	0.0556727	-0.033918	2.91313e+06	0.48603	0.00052362	0.0131542	4.38819	7.19652
TBL1XR1	Day_4_0-NR4A2_OE	0.285739	-0.041629	2.86068e+06	0.477279	0.00163445	0.0311889	22.0253	27.2835
KCNMB2-AS1	Day_4_0-NR4A2_OE	0.169564	-0.0366571	2.87978e+06	0.480465	0.00109007	0.0229862	12.827	17.0225
SOX2-OT	Day_4_0-NR4A2_OE	0.0144076	-0.0116664	2.95936e+06	0.493743	0.00704357	0.0884194	1.09705	2.35271
MCCC1	Day_4_0-NR4A2_OE	0.0500801	-0.0172345	2.93053e+06	0.488933	0.00336263	0.0519626	3.96624	6.22776
KLHL24	Day_4_0-NR4A2_OE	0.0633626	-0.0480028	2869445	0.478741	5.31517e-06	0.000288957	5.7384	10.004
CLCN2	Day_4_0-NR4A2_OE	0.0201934	0.0147637	3.027e+06	0.505028	0.000196159	0.00611195	1.51899	0.514037
VPS8	Day_4_0-NR4A2_OE	0.0753722	-0.0278477	2890828	0.482309	9.44377e-05	0.00337582	5.65401	9.29221
MAP3K13	Day_4_0-NR4A2_OE	0.0270054	-0.0179567	2.94e+06	0.490512	0.00197136	0.0354777	2.19409	4.1123
IGF2BP2	Day_4_0-NR4A2_OE	0.543001	-0.0577507	2844020	0.474499	0.00247714	0.0419531	37.8903	44.6026
P3H2-AS1	Day_4_0-NR4A2_OE	0.00694243	0.00599944	3.01157e+06	0.502453	0.000519189	0.0130901	0.590717	0.0988533
MB21D2	Day_4_0-NR4A2_OE	0.0497769	-0.0288159	2.92254e+06	0.487599	0.00261999	0.0438261	4.9789	7.47331
SENP5	Day_4_0-NR4A2_OE	0.107333	-0.0300564	2899241	0.483712	0.00196258	0.035401	9.2827	12.6532
DLG1	Day_4_0-NR4A2_OE	0.219001	-0.0401353	2888469	0.481915	0.00674107	0.0854442	18.1435	22.0838
RPL35A	Day_4_0-NR4A2_OE	0.19968	0.0620459	3.10831e+06	0.518593	0.00054659	0.0135419	15.3586	12.0008
ZNF141	Day_4_0-NR4A2_OE	0.0678831	-0.019922	2918504	0.486926	0.00247788	0.0419531	5.56962	8.26414
ATP5ME	Day_4_0-NR4A2_OE	0.0503252	0.0294363	3.06314e+06	0.511057	6.23871e-06	0.000331398	4.13502	1.93752
AFAP1	Day_4_0-NR4A2_OE	0.0813339	-0.0793056	2772407	0.462551	7.91465e-12	1.72111e-09	7.00422	14.6105
TRMT44	Day_4_0-NR4A2_OE	0.00619541	-0.01348	2.94932e+06	0.492067	0.000213026	0.00653677	0.506329	2.09569
HMX1	Day_4_0-NR4A2_OE	0.00273448	-0.0128345	2.96425e+06	0.494559	0.00210814	0.0372017	0.337553	1.42349
BOD1L1	Day_4_0-NR4A2_OE	0.183161	-0.0426711	2840470	0.473907	3.57096e-05	0.0014935	13.9241	19.5927
CPEB2	Day_4_0-NR4A2_OE	0.00512783	-0.00888074	2.96496e+06	0.494677	0.00246634	0.0418597	0.337553	1.40372
C1QTNF7-AS1	Day_4_0-NR4A2_OE	0.0426054	-0.030267	2.89881e+06	0.48364	7.12083e-06	0.000368869	2.70042	6.01028
C1QTNF7	Day_4_0-NR4A2_OE	0.0048929	0.00421184	3.00769e+06	0.501806	0.0017587	0.0329871	0.421941	0.059312
LCORL	Day_4_0-NR4A2_OE	0.147719	-0.0188472	2906409	0.484908	0.00833935	0.0994813	11.8987	15.2234
ADGRA3	Day_4_0-NR4A2_OE	0.216719	-0.0664843	2.81605e+06	0.469832	7.73959e-06	0.000395041	16.8776	23.1119
LGI2	Day_4_0-NR4A2_OE	0.00646438	0.0057782	3.01099e+06	0.502356	0.00136004	0.0272478	0.590717	0.118624
STIM2	Day_4_0-NR4A2_OE	0.0326309	-0.0171622	2.93927e+06	0.490391	0.00326374	0.0507704	2.70042	4.64611
PCDH7	Day_4_0-NR4A2_OE	0.519074	0.244589	3480962	0.580767	1.0424e-32	1.55437e-29	34.9367	19.2566
ENSG00000288321	Day_4_0-NR4A2_OE	0.00317437	-0.0182071	2.94035e+06	0.490571	6.11454e-06	0.00032563	0.168776	2.05615
LINC02505	Day_4_0-NR4A2_OE	0.101088	0.0444538	3.0573e+06	0.510082	0.00592854	0.0779863	7.00422	5.08106
C4orf19	Day_4_0-NR4A2_OE	0.0020912	-0.0100956	2.96472e+06	0.494637	0.00159849	0.0307559	0.253165	1.32463
TBC1D1	Day_4_0-NR4A2_OE	0.162112	-0.0669182	2.7927e+06	0.465937	8.44404e-08	7.34491e-06	12.9958	20.2254
SMIM14	Day_4_0-NR4A2_OE	0.0427542	-0.0269248	2.9177e+06	0.486791	0.000585952	0.0142568	3.88186	6.52432
UBE2K	Day_4_0-NR4A2_OE	0.300198	-0.0557392	2839353	0.473721	0.000392286	0.0105127	23.7131	29.4978
PDS5A	Day_4_0-NR4A2_OE	0.242586	-0.0357353	2864902	0.477983	0.00124903	0.025639	18.6498	23.5073
RBM47	Day_4_0-NR4A2_OE	0.181106	-0.0487413	2840525	0.473916	3.43887e-05	0.00145618	13.9241	19.4543
UCHL1	Day_4_0-NR4A2_OE	0.135684	0.066018	3.14901e+06	0.525384	5.67954e-10	8.65446e-08	10.9705	5.95097
KCTD8	Day_4_0-NR4A2_OE	0.0148146	-0.0201551	2.95089e+06	0.492329	0.00322342	0.0504889	1.4346	2.9656
ATP10D	Day_4_0-NR4A2_OE	0.00710465	-0.0242102	2.93521e+06	0.489713	1.7877e-05	0.000829333	0.590717	2.64927
FRYL	Day_4_0-NR4A2_OE	0.181799	-0.0593983	2809791	0.468788	1.14604e-06	7.45321e-05	13.9241	20.5417
LNX1	Day_4_0-NR4A2_OE	0.0105356	-0.0232388	2.93726e+06	0.490056	0.000146878	0.00483633	1.09705	3.08422
KIT	Day_4_0-NR4A2_OE	0.0670745	-0.0594691	2.82688e+06	0.471639	5.355e-09	6.35176e-07	5.40084	11.1309
TMEM165	Day_4_0-NR4A2_OE	0.0964627	-0.0287923	2.90424e+06	0.484546	0.00187021	0.0343684	7.93249	11.1704
NMU	Day_4_0-NR4A2_OE	0.0618305	0.0253447	3.05413e+06	0.509555	0.00171388	0.0323207	5.23207	3.34124
CRACD	Day_4_0-NR4A2_OE	0.149641	-0.0365051	2890539	0.48226	0.00232568	0.0401246	12.2363	15.9352
REST	Day_4_0-NR4A2_OE	0.201227	-0.0254098	2.89352e+06	0.482757	0.0073716	0.091492	16.2025	20.1858
ENSG00000289308	Day_4_0-NR4A2_OE	0.122842	0.0583364	3.12527e+06	0.521424	5.84311e-08	5.30351e-06	9.78903	5.5951
UBA6-DT	Day_4_0-NR4A2_OE	0.0509433	-0.0349437	2.91136e+06	0.485734	0.000409416	0.0108189	4.38819	7.23606
YTHDC1	Day_4_0-NR4A2_OE	0.182794	-0.082804	2.74591e+06	0.45813	4.02818e-10	6.41925e-08	14.346	23.191
G3BP2	Day_4_0-NR4A2_OE	0.333242	0.102276	3174515	0.529639	7.288e-06	0.000375665	24.8945	19.83
CNOT6L	Day_4_0-NR4A2_OE	0.0279809	-0.026231	2.90657e+06	0.484935	9.57238e-06	0.000476401	2.19409	5.23922
MRPL1	Day_4_0-NR4A2_OE	0.0329276	-0.0170659	2.94504e+06	0.491354	0.00811821	0.097512	2.8692	4.60656
ANXA3	Day_4_0-NR4A2_OE	0.0194159	-0.0248611	2.92668e+06	0.48829	0.000113824	0.0038954	1.77215	4.1123
CDS1	Day_4_0-NR4A2_OE	0.030365	-0.0183681	2.92597e+06	0.488171	0.000347612	0.00963711	2.44726	4.84381
WDFY3	Day_4_0-NR4A2_OE	0.212718	-0.0575692	2831484	0.472408	4.24223e-05	0.00169332	17.1308	22.9933
ARHGAP24	Day_4_0-NR4A2_OE	0.0127836	-0.0259462	2.92704e+06	0.48835	1.29531e-05	0.000620202	0.92827	3.26216
MAPK10	Day_4_0-NR4A2_OE	0.161875	0.0311042	3104105	0.517892	0.000299917	0.00851846	13.4177	9.76671
GRID2	Day_4_0-NR4A2_OE	1.53493	0.536014	3742570	0.624414	1.87594e-44	7.83242e-41	71.1392	51.7398
ADH6	Day_4_0-NR4A2_OE	0.00451407	0.00444796	3.00382e+06	0.50116	0.0044991	0.0642869	0.253165	0.0197707
H2AZ1	Day_4_0-NR4A2_OE	0.105491	0.045783	3.09902e+06	0.517044	6.29416e-06	0.00033241	8.52321	5.16014
PPP3CA	Day_4_0-NR4A2_OE	0.0746602	-0.0413766	2.87227e+06	0.479212	1.38204e-05	0.000653235	6.24473	10.4982
MANBA	Day_4_0-NR4A2_OE	0.0828676	-0.0292548	2888937	0.481993	0.000175955	0.00563379	6.75105	10.4784
TET2	Day_4_0-NR4A2_OE	0.0152578	-0.027933	2.91839e+06	0.486907	1.18776e-05	0.000576646	1.4346	4.05299
PPA2	Day_4_0-NR4A2_OE	0.092401	-0.0305638	2892713	0.482623	0.000487423	0.0125348	7.67932	11.3088
INTS12	Day_4_0-NR4A2_OE	0.0137894	-0.0173052	2.95241e+06	0.492584	0.00305229	0.0487153	1.26582	2.74812
RPL34	Day_4_0-NR4A2_OE	0.177322	0.0480081	3091278	0.515752	0.00246277	0.0418495	14.0928	11.1507
SEC24B	Day_4_0-NR4A2_OE	0.091066	-0.0297658	2893198	0.482704	0.00037957	0.0102112	7.173	10.7552
ELOVL6	Day_4_0-NR4A2_OE	0.214928	-0.0764905	2.79046e+06	0.465564	5.24246e-07	3.779e-05	17.0464	24.3377
ENPEP	Day_4_0-NR4A2_OE	0.008844	-0.0286453	2.91555e+06	0.486434	1.353e-06	8.66417e-05	0.92827	3.6378
ENSG00000288692	Day_4_0-NR4A2_OE	0.0590895	-0.0399438	2901541	0.484096	0.000169295	0.00545402	4.81013	8.00712
ZGRF1	Day_4_0-NR4A2_OE	0.172138	0.0506979	3115291	0.519758	0.000132879	0.00444267	14.5992	10.8343
LARP7	Day_4_0-NR4A2_OE	0.244531	0.0780377	3159665	0.527162	3.12311e-06	0.000178625	19.3249	14.2744
MIR302CHG	Day_4_0-NR4A2_OE	0.15869	0.0725934	3.15343e+06	0.526122	9.69948e-09	1.07136e-06	12.827	7.73033
ANK2	Day_4_0-NR4A2_OE	0.992532	0.166896	3274987	0.546402	1.36306e-07	1.13368e-05	57.4684	51.3642
CAMK2D	Day_4_0-NR4A2_OE	0.0593882	-0.0354168	2.87308e+06	0.479348	2.33381e-06	0.000141219	4.55696	8.7584
PRSS12	Day_4_0-NR4A2_OE	0.00264482	-0.0125725	2.96661e+06	0.494952	0.00339289	0.0522389	0.337553	1.3444
USP53	Day_4_0-NR4A2_OE	0.0644397	-0.0489264	2.86373e+06	0.477788	2.01211e-06	0.000124129	5.56962	10.0633
BLTP1	Day_4_0-NR4A2_OE	0.181256	-0.0717173	2.79346e+06	0.466064	1.38795e-07	1.14979e-05	13.6709	20.858
FGF2	Day_4_0-NR4A2_OE	0.138747	0.0384547	3078715	0.513656	0.00483171	0.0676958	12.0675	9.48992
ELF2	Day_4_0-NR4A2_OE	0.234903	-0.0568794	2817093	0.470007	1.48732e-05	0.000696172	18.0591	24.7924
MGST2	Day_4_0-NR4A2_OE	0.0869474	0.029788	3.06991e+06	0.512187	0.00129696	0.0262868	7.76371	5.39739
MAML3	Day_4_0-NR4A2_OE	0.250723	-0.0550018	2842705	0.47428	0.000160407	0.00521598	17.9747	23.5864
GUSBP5	Day_4_0-NR4A2_OE	0.022749	-0.0247419	2.9361e+06	0.489862	0.00083406	0.0187224	2.02532	4.05299
SLC10A7	Day_4_0-NR4A2_OE	0.0184325	-0.0101442	2.95707e+06	0.493361	0.00761041	0.0933822	1.35021	2.68881
EDNRA	Day_4_0-NR4A2_OE	0.0331506	-0.0451237	2.88341e+06	0.481072	2.39286e-07	1.93618e-05	2.36287	6.16845
ARHGAP10	Day_4_0-NR4A2_OE	0.0337246	-0.060505	2827361	0.47172	3.39538e-11	6.56315e-09	2.95359	8.62001
LRBA	Day_4_0-NR4A2_OE	0.438421	-0.0593552	2859414	0.477068	0.0041737	0.0608451	31.8143	37.0107
SH3D19	Day_4_0-NR4A2_OE	0.145571	-0.0524621	2835253	0.473036	6.26046e-06	0.000331709	11.5612	17.2202
FHIP1A	Day_4_0-NR4A2_OE	0.117688	-0.0237354	2902986	0.484337	0.00342721	0.0525375	9.78903	13.1277
FBXW7	Day_4_0-NR4A2_OE	0.215315	-0.0795062	2.79029e+06	0.465534	5.19589e-07	3.7663e-05	17.2152	24.3377
ENSG00000287555	Day_4_0-NR4A2_OE	0.0260677	-0.0100645	2.94563e+06	0.491451	0.00323685	0.0505782	1.94093	3.67734
TMEM154	Day_4_0-NR4A2_OE	0.00717735	-0.0203084	2.93294e+06	0.489335	1.14948e-05	0.000559362	0.590717	2.72835
RNF175	Day_4_0-NR4A2_OE	0.0403273	0.0169885	3.03686e+06	0.506673	0.00768611	0.0938884	3.5443	2.21431
SFRP2	Day_4_0-NR4A2_OE	0.168025	0.0815687	3149847	0.525524	1.82014e-08	1.89986e-06	12.5738	7.69079
LRAT	Day_4_0-NR4A2_OE	0.0533241	0.0266275	3.05931e+06	0.510418	3.95851e-05	0.00160774	4.21941	2.13523
TMEM144	Day_4_0-NR4A2_OE	0.00396853	-0.0133189	2.96017e+06	0.493878	0.000926718	0.020343	0.337553	1.56188
LINC02233	Day_4_0-NR4A2_OE	0.0591352	0.0404128	3.08203e+06	0.514209	6.39212e-09	7.3932e-07	4.64135	1.8189
LINC02477	Day_4_0-NR4A2_OE	0.0429049	0.0243674	3.06211e+06	0.510886	1.76972e-06	0.000110283	3.79747	1.62119
MARCHF1	Day_4_0-NR4A2_OE	0.0336836	-0.0188189	2.94014e+06	0.490536	0.00428057	0.0620133	2.8692	4.76473
APELA	Day_4_0-NR4A2_OE	0.0144712	-0.0224383	2.92302e+06	0.48768	1.39314e-05	0.000656504	1.18143	3.65757
KLHL2	Day_4_0-NR4A2_OE	0.021314	-0.0197665	2.92628e+06	0.488224	0.000111193	0.00383047	1.77215	4.15184
SH3RF1	Day_4_0-NR4A2_OE	0.0687987	-0.0467553	2.86736e+06	0.478393	4.80881e-06	0.000262798	5.90717	10.261
NEK1	Day_4_0-NR4A2_OE	0.0615459	-0.0320899	2907488	0.485088	0.00056443	0.0138624	5.31646	8.34322
CLCN3	Day_4_0-NR4A2_OE	0.0464812	-0.0250974	2.93076e+06	0.488971	0.00482179	0.0676022	4.47257	6.68248
ENSG00000289210	Day_4_0-NR4A2_OE	0.0042632	0.0038966	3.00887e+06	0.502003	6.17094e-05	0.00234653	0.421941	0.0197707
HPGD	Day_4_0-NR4A2_OE	0.0159619	-0.109242	2.7074e+06	0.451705	4.22534e-25	3.52833e-22	1.35021	11.0123
ENSG00000286494	Day_4_0-NR4A2_OE	0.000797174	-0.0102386	2.96322e+06	0.494387	0.00045209	0.0116805	0.0843882	1.20601
SPCS3	Day_4_0-NR4A2_OE	0.108565	-0.0319046	2888465	0.481914	0.000557048	0.0137296	8.86076	12.6137
TENM3	Day_4_0-NR4A2_OE	0.45574	0.0842268	3114714	0.519662	0.0083952	0.0998054	31.0549	28.4302
TRIML2	Day_4_0-NR4A2_OE	0.0306981	-0.0381935	2.8805e+06	0.480586	3.09363e-07	2.4098e-05	2.70042	6.6034
NKD2	Day_4_0-NR4A2_OE	0.0135512	0.010787	3.01327e+06	0.502736	0.0072572	0.0905026	0.843882	0.29656
LPCAT1	Day_4_0-NR4A2_OE	0.171313	-0.0663199	2805862	0.468133	6.03488e-07	4.22766e-05	13.6709	20.3242
IRX2	Day_4_0-NR4A2_OE	0.366319	0.117916	3168323	0.528606	2.53592e-05	0.00112638	25.9916	21.4709
IRX1	Day_4_0-NR4A2_OE	0.0233387	0.00923243	3.03392e+06	0.506183	0.00130956	0.0264906	2.44726	1.20601
ANKRD33B	Day_4_0-NR4A2_OE	0.0175974	-0.0140361	2.94181e+06	0.490814	0.000741087	0.0170572	1.4346	3.28193
MYO10	Day_4_0-NR4A2_OE	0.234525	-0.056811	2838984	0.473659	0.000133008	0.00444267	18.7342	24.2784
CDH18	Day_4_0-NR4A2_OE	0.00287264	-0.0156585	2.96055e+06	0.493941	0.000670325	0.0158479	0.253165	1.46303
ENSG00000248605	Day_4_0-NR4A2_OE	0.121498	0.0596731	3.13732e+06	0.523433	6.53035e-10	9.66863e-08	9.62025	4.98221
CDH9	Day_4_0-NR4A2_OE	0.0530461	0.0406512	3.09821e+06	0.516909	1.95475e-16	6.9165e-14	4.38819	1.0083
PDZD2	Day_4_0-NR4A2_OE	0.090102	-0.0527388	2850635	0.475603	2.24807e-06	0.000136426	7.51055	12.416
ADAMTS12	Day_4_0-NR4A2_OE	0.0719598	-0.0599325	2812057	0.469166	6.24024e-10	9.37203e-08	5.56962	11.8229
C1QTNF3-AMACR	Day_4_0-NR4A2_OE	0.057148	-0.0475763	2.86032e+06	0.477218	4.1375e-07	3.10459e-05	4.72574	9.35152
PRLR	Day_4_0-NR4A2_OE	0.0342435	-0.042621	2.86176e+06	0.477459	2.0372e-08	2.07456e-06	2.95359	7.49308
LMBRD2	Day_4_0-NR4A2_OE	0.0121303	-0.0128969	2.9549e+06	0.492999	0.0022924	0.039616	0.92827	2.33294
SLC1A3	Day_4_0-NR4A2_OE	0.236667	0.103415	3200368	0.533953	2.45318e-10	4.03249e-08	17.7215	11.3484
SLC1A3-AS1	Day_4_0-NR4A2_OE	0.0134125	0.0100734	3.0179e+06	0.50351	0.00270711	0.0447224	1.09705	0.395413
NIPBL	Day_4_0-NR4A2_OE	0.359987	-0.022525	2870859	0.478977	0.00528491	0.0718591	25.5696	30.8225
WDR70	Day_4_0-NR4A2_OE	0.103398	-0.0270146	2894899	0.482988	0.000898262	0.0198856	8.43882	11.981
RICTOR	Day_4_0-NR4A2_OE	0.134675	-0.0305509	2889996	0.48217	0.00147335	0.0288864	10.8861	14.6303
GHR	Day_4_0-NR4A2_OE	0.0311528	-0.0311812	2.90249e+06	0.484255	1.46774e-05	0.000688551	2.78481	5.95097
CCDC152	Day_4_0-NR4A2_OE	0.0207684	-0.019383	2.94598e+06	0.491511	0.0050521	0.0698924	2.27848	3.9739
SELENOP	Day_4_0-NR4A2_OE	0.0515151	-0.0227462	2.93162e+06	0.489114	0.00632719	0.081686	4.72574	6.9395
PAIP1	Day_4_0-NR4A2_OE	0.0417833	-0.0222378	2.93498e+06	0.489675	0.00663162	0.0843643	4.21941	6.28707
NNT	Day_4_0-NR4A2_OE	0.0498913	-0.0457992	2832806	0.472628	5.01452e-10	7.75431e-08	3.5443	9.13405
ENSG00000272335	Day_4_0-NR4A2_OE	0.0127066	0.00852674	3.01729e+06	0.503407	0.00412256	0.0602258	1.09705	0.415184
HCN1	Day_4_0-NR4A2_OE	0.0274186	-0.0226252	2.93351e+06	0.489429	0.00144518	0.0284697	2.70042	4.82404
ISL1	Day_4_0-NR4A2_OE	0	-0.0132611	2.95713e+06	0.493371	6.70253e-05	0.00250756	0	1.32463
FST	Day_4_0-NR4A2_OE	0.0358076	0.0162979	3.03233e+06	0.505918	0.00617111	0.0806688	2.78481	1.60142
ARL15	Day_4_0-NR4A2_OE	0.335022	-0.0470895	2842341	0.474219	0.000523258	0.0131542	23.8819	29.7351
PLPP1	Day_4_0-NR4A2_OE	0.150732	-0.0810621	2.76655e+06	0.461574	4.8955e-10	7.68409e-08	11.1392	19.0391
SLC38A9	Day_4_0-NR4A2_OE	0.0903928	-0.0268416	2901966	0.484167	0.00128551	0.0261307	7.67932	10.9332
IL6ST	Day_4_0-NR4A2_OE	0.0139435	-0.0188397	2.93311e+06	0.489363	0.000110631	0.00381742	1.26582	3.40055
PDE4D	Day_4_0-NR4A2_OE	0.0448762	-0.0288323	2.93095e+06	0.489003	0.00299327	0.0482156	3.79747	5.99051
ZSWIM6	Day_4_0-NR4A2_OE	0.248282	-0.0417509	2879803	0.480469	0.00421687	0.0613032	19.1561	23.4282
TRIM23	Day_4_0-NR4A2_OE	0.00729593	-0.0183461	2.94182e+06	0.490816	6.74901e-05	0.00251593	0.590717	2.43179
OCLN	Day_4_0-NR4A2_OE	0.0661985	-0.0188403	2926753	0.488302	0.00548068	0.0736733	5.40084	7.78964
MAP1B	Day_4_0-NR4A2_OE	0.424148	0.0617602	3128178	0.521908	0.0028521	0.0463773	30.8017	26.9079
FCHO2	Day_4_0-NR4A2_OE	0.0692438	-0.00942696	2.91565e+06	0.48645	0.00109976	0.0231205	4.81013	7.65125
FAM169A	Day_4_0-NR4A2_OE	0.176703	-0.0431726	2862899	0.477649	0.000384199	0.0103092	14.5992	19.2764
CERT1	Day_4_0-NR4A2_OE	0.116486	-0.0315423	2895443	0.483079	0.00186838	0.0343651	10.1266	13.6418
DMGDH	Day_4_0-NR4A2_OE	0.0264439	-0.0117268	2.94643e+06	0.491585	0.00285987	0.0464612	1.77215	3.47964
TENT2	Day_4_0-NR4A2_OE	0.115324	-0.0494242	2853087	0.476012	1.25538e-05	0.000603857	9.19831	14.2151
FAM151B-DT	Day_4_0-NR4A2_OE	0.0191993	-0.0167632	2.94778e+06	0.49181	0.00387298	0.0570491	1.85654	3.49941
RASGRF2	Day_4_0-NR4A2_OE	0.0269331	-0.0217361	2.92519e+06	0.488042	0.000232575	0.00696591	2.27848	4.68565
SSBP2	Day_4_0-NR4A2_OE	0.263738	-0.178573	2.63253e+06	0.439213	1.18451e-15	3.98835e-13	20.7595	32.76
ATG10	Day_4_0-NR4A2_OE	0.139149	-0.0735906	2807714	0.468442	1.87796e-07	1.53142e-05	11.4768	17.9518
RPS23	Day_4_0-NR4A2_OE	0.225735	0.0601565	3090624	0.515643	0.00722231	0.0901753	17.2996	14.7291
VCAN	Day_4_0-NR4A2_OE	0.25497	0.0750587	3111125	0.519063	0.00121971	0.0252387	18.3966	15.0257
HAPLN1	Day_4_0-NR4A2_OE	0.288226	-0.243442	2502531	0.417525	9.84879e-26	9.34561e-23	21.0127	37.0304
EDIL3	Day_4_0-NR4A2_OE	0.145593	-0.0271577	2902581	0.48427	0.00594263	0.0780241	11.8143	15.2234
COX7C	Day_4_0-NR4A2_OE	0.0731132	0.0297764	3.06059e+06	0.510632	0.00160337	0.0307804	6.24473	4.17161
POLR3G	Day_4_0-NR4A2_OE	0.0848469	0.0247825	3.0577e+06	0.510151	0.00649544	0.0828337	7.25738	5.27877
ADGRV1	Day_4_0-NR4A2_OE	0.545647	0.214247	3.39099e+06	0.565756	1.97101e-19	1.08281e-16	36.4557	24.9308
ENSG00000250049	Day_4_0-NR4A2_OE	0.0619532	-0.0289969	2904628	0.484611	0.000262147	0.00770451	4.81013	7.94781
FAM172A	Day_4_0-NR4A2_OE	0.0725046	-0.0324517	2914388	0.486239	0.00270785	0.0447224	6.58228	9.37129
RHOBTB3	Day_4_0-NR4A2_OE	0.0298017	-0.0469711	2.85993e+06	0.477154	4.25732e-09	5.1672e-07	2.44726	7.05813
ELL2	Day_4_0-NR4A2_OE	0.0389368	-0.0161504	2.93611e+06	0.489864	0.00328259	0.0509876	3.12236	5.17991
PCSK1	Day_4_0-NR4A2_OE	0.00871297	0.00536727	3.01442e+06	0.502929	0.00273666	0.0449493	0.843882	0.257019
LIX1-AS1	Day_4_0-NR4A2_OE	0.0151402	-0.0267616	2.93014e+06	0.488868	9.70692e-05	0.00345107	1.4346	3.65757
SLCO4C1	Day_4_0-NR4A2_OE	0.0133191	-0.0133508	2.94585e+06	0.491488	0.000700708	0.0163807	1.09705	2.80743
LINC00491	Day_4_0-NR4A2_OE	0.0203599	-0.0150298	2.94996e+06	0.492174	0.004764	0.0670171	1.77215	3.34124
NIHCOLE	Day_4_0-NR4A2_OE	0.131624	-0.0583224	2846268	0.474874	5.3311e-06	0.00028907	9.19831	14.4128
ENSG00000251574	Day_4_0-NR4A2_OE	0.00410322	-0.0116461	2.96491e+06	0.494668	0.00242485	0.041391	0.337553	1.40372
EFNA5	Day_4_0-NR4A2_OE	0.46887	0.135664	3.22607e+06	0.538241	4.76521e-08	4.4017e-06	29.8734	22.9142
FER	Day_4_0-NR4A2_OE	0.159109	-0.061561	2806459	0.468232	2.91401e-07	2.30427e-05	12.2363	18.9403
REEP5	Day_4_0-NR4A2_OE	0.031779	-0.0177528	2.93384e+06	0.489485	0.001392	0.0276756	2.61603	4.74496
DCP2	Day_4_0-NR4A2_OE	0.177092	-0.0189852	2.88661e+06	0.481606	0.00279198	0.0456424	14.0084	18.1692
KCNN2	Day_4_0-NR4A2_OE	0.0624658	0.0368787	3.0711e+06	0.512386	6.74094e-06	0.000351809	4.9789	2.53064
SEMA6A	Day_4_0-NR4A2_OE	0.89036	-0.12122	2774380	0.46288	3.90279e-05	0.0015913	55.0211	61.724
SEMA6A-AS1	Day_4_0-NR4A2_OE	0.0525498	-0.0360814	2905220	0.48471	0.000275106	0.00798765	4.81013	7.88849
DTWD2	Day_4_0-NR4A2_OE	0.418141	0.107769	3164403	0.527952	0.000111597	0.00383805	29.8734	25.7019
SNX24	Day_4_0-NR4A2_OE	0.0373777	-0.0349713	2.90974e+06	0.485464	0.000119711	0.00407682	3.45992	6.36615
CEP120	Day_4_0-NR4A2_OE	0.0246419	-0.016935	2.93982e+06	0.490482	0.00148786	0.0290829	2.02532	3.93436
GRAMD2B	Day_4_0-NR4A2_OE	0.0252912	-0.0138824	2.9426e+06	0.490947	0.00230034	0.0397204	2.02532	3.85528
FBN2	Day_4_0-NR4A2_OE	0.22193	-0.0906853	2768057	0.461825	3.41266e-08	3.29827e-06	16.962	24.9506
ADAMTS19	Day_4_0-NR4A2_OE	0.421169	-0.0718167	2806239	0.468196	5.38333e-05	0.00207517	28.1857	35.5476
HNRNPA0	Day_4_0-NR4A2_OE	0.164035	0.0792207	3162676	0.527664	8.14443e-10	1.17257e-07	12.827	7.47331
KDM3B	Day_4_0-NR4A2_OE	0.159959	-0.0327079	2885071	0.481348	0.0017866	0.0332713	12.9114	16.9237
CTNNA1	Day_4_0-NR4A2_OE	0.314764	-0.0441036	2.85957e+06	0.477094	0.00204926	0.0364399	24.4726	29.5571
PPP2R2B	Day_4_0-NR4A2_OE	0.0897134	0.0512093	3.10346e+06	0.517784	1.80575e-08	1.89432e-06	6.83544	3.32147
DPYSL3	Day_4_0-NR4A2_OE	0.488446	0.259332	3539102	0.590467	9.37157e-42	2.79487e-38	35.2743	18.1495
JAKMIP2-AS1	Day_4_0-NR4A2_OE	0.589213	0.428487	3830998	0.639168	2.67175e-124	5.57754e-120	37.9747	10.2412
JAKMIP2	Day_4_0-NR4A2_OE	0.142705	0.0836526	3.19969e+06	0.53384	1.63752e-17	6.70292e-15	11.8987	5.19968
G3BP1	Day_4_0-NR4A2_OE	0.525724	0.0994583	3173464	0.529464	0.000189583	0.00596044	37.8903	33.5904
WWC1	Day_4_0-NR4A2_OE	0.0578989	-0.0358765	2.87618e+06	0.479865	6.86928e-06	0.000357614	5.06329	9.15382
SLIT3	Day_4_0-NR4A2_OE	0.0144413	-0.0230594	2.94339e+06	0.491078	0.00111465	0.0233471	1.51899	3.3017
MSX2	Day_4_0-NR4A2_OE	0.00323366	-0.0125322	2.96311e+06	0.494368	0.00168099	0.0318732	0.337553	1.46303
NSD1	Day_4_0-NR4A2_OE	0.307942	-0.0346449	2.85642e+06	0.476567	0.00147312	0.0288864	23.2911	29.0036
RAB24	Day_4_0-NR4A2_OE	0.00474581	0.00460779	3.00382e+06	0.50116	0.0044991	0.0642869	0.253165	0.0197707
HNRNPAB	Day_4_0-NR4A2_OE	0.195462	0.0769738	3.1381e+06	0.523564	5.61448e-06	0.000302863	15.1899	10.8146
CANX	Day_4_0-NR4A2_OE	0.32531	-0.0414159	2.87207e+06	0.47918	0.00516898	0.0710553	24.8945	29.6758
RACK1	Day_4_0-NR4A2_OE	0.248762	0.059992	3137093	0.523396	0.000106413	0.00370863	20.1688	15.7572
SERPINB9	Day_4_0-NR4A2_OE	0.459298	0.108507	3171569	0.529148	9.41762e-05	0.00337225	32.4895	28.1534
TUBB2B	Day_4_0-NR4A2_OE	0.115279	0.050767	3.12649e+06	0.521627	3.6426e-08	3.4882e-06	9.78903	5.49624
SLC22A23	Day_4_0-NR4A2_OE	0.0325644	-0.0161365	2.93863e+06	0.490284	0.00387505	0.0570491	2.95359	4.92289
CDYL	Day_4_0-NR4A2_OE	0.203183	-0.0222314	2890734	0.482293	0.00532263	0.0721997	15.6118	19.573
FARS2	Day_4_0-NR4A2_OE	0.0972537	-0.0163633	2.92079e+06	0.487307	0.00814173	0.097626	7.59494	10.261
RREB1	Day_4_0-NR4A2_OE	0.083174	-0.0777354	2777874	0.463463	1.91427e-11	3.8796e-09	7.00422	14.393
DSP	Day_4_0-NR4A2_OE	0.54796	-0.164854	2662844	0.444272	1.03965e-10	1.8393e-08	38.481	49.8616
ENSG00000285216	Day_4_0-NR4A2_OE	0.0100324	-0.00708973	2.96563e+06	0.494789	0.00835291	0.0995293	0.675105	1.72005
TFAP2A	Day_4_0-NR4A2_OE	0.0526616	-0.0530341	2853350	0.476056	6.81463e-08	6.02806e-06	4.3038	9.13405
GCNT2	Day_4_0-NR4A2_OE	0.0975891	-0.0631892	2817276	0.470037	5.28336e-08	4.83752e-06	8.35443	14.5117
TMEM14C	Day_4_0-NR4A2_OE	0.0524187	0.0290979	3.061e+06	0.510701	5.11303e-05	0.00199141	4.47257	2.35271
NEDD9	Day_4_0-NR4A2_OE	0.0146649	-0.0136493	2.941e+06	0.49068	0.000236396	0.00706009	1.01266	2.88652
EDN1	Day_4_0-NR4A2_OE	0.030561	-0.0252512	2.92751e+06	0.488429	0.000918309	0.0202435	3.03797	5.35785
RANBP9	Day_4_0-NR4A2_OE	0.068184	-0.0249934	2902154	0.484198	0.000435722	0.011356	5.82278	9.05496
JARID2	Day_4_0-NR4A2_OE	0.856108	0.1	3151796	0.525849	0.00307363	0.0489263	51.8987	50.0989
MYLIP	Day_4_0-NR4A2_OE	0.014215	-0.01448	2.95498e+06	0.493013	0.00539723	0.07288	1.35021	2.74812
CAP2	Day_4_0-NR4A2_OE	0.0536484	-0.0272519	2.91178e+06	0.485805	0.000595793	0.0144326	4.72574	7.59193
FAM8A1	Day_4_0-NR4A2_OE	0.00601075	-0.0093765	2.96703e+06	0.495022	0.00674557	0.0854494	0.506329	1.50257
NUP153	Day_4_0-NR4A2_OE	0.111213	-0.042809	2861323	0.477386	3.75864e-05	0.00154835	9.45148	14.1163
DEK	Day_4_0-NR4A2_OE	0.290999	0.0748316	3117467	0.520121	0.00178498	0.0332708	22.1941	18.8414
ID4	Day_4_0-NR4A2_OE	0.0857872	-0.0265145	2905348	0.484731	0.00126393	0.0258178	6.91983	10.083
MBOAT1	Day_4_0-NR4A2_OE	0.00750446	-0.0171425	2.94794e+06	0.491838	0.000397583	0.0106273	0.759494	2.39225
CDKAL1	Day_4_0-NR4A2_OE	0.179765	-0.0541782	2829831	0.472132	1.34744e-05	0.0006393	14.5148	20.2847
SOX4	Day_4_0-NR4A2_OE	0.208865	-0.0430413	2858329	0.476887	0.000421254	0.011034	16.2869	21.3128
CARMIL1	Day_4_0-NR4A2_OE	0.0952101	-0.0461883	2840143	0.473852	5.58056e-07	3.97731e-05	7.42616	12.8509
HLA-A	Day_4_0-NR4A2_OE	0.0463813	0.0254356	3.04535e+06	0.50809	0.000568628	0.0139164	3.45992	1.85844
TRIM26	Day_4_0-NR4A2_OE	0.0177798	-0.0138231	2.95412e+06	0.492869	0.00617693	0.0806944	1.51899	2.94583
TUBB	Day_4_0-NR4A2_OE	0.627758	0.207437	3398000	0.566926	2.48639e-17	9.79358e-15	43.2911	32.4832
PHF1	Day_4_0-NR4A2_OE	0.0362291	0.0205623	3.04157e+06	0.507459	0.000304853	0.0086469	2.8692	1.38395
GRM4	Day_4_0-NR4A2_OE	0.0581206	0.027139	3.05695e+06	0.510025	0.000492084	0.0126356	4.89451	2.90629
HMGA1	Day_4_0-NR4A2_OE	0.284216	0.0704055	3.10656e+06	0.518302	0.00417021	0.0608367	21.4346	18.5251
RPL10A	Day_4_0-NR4A2_OE	0.164404	0.0439261	3078945	0.513694	0.00643285	0.0822365	12.9114	10.3401
TEAD3	Day_4_0-NR4A2_OE	0.0260165	-0.0188481	2.93249e+06	0.48926	0.000723854	0.016753	2.27848	4.4484
SRPK1	Day_4_0-NR4A2_OE	0.127923	-0.0295675	2905759	0.4848	0.00625948	0.0813654	11.0549	14.2546
C6orf89	Day_4_0-NR4A2_OE	0.0169875	-0.0157615	2.9468e+06	0.491647	0.00142807	0.0282581	1.35021	3.02491
MTCH1	Day_4_0-NR4A2_OE	0.0715448	0.0311543	3.05727e+06	0.510078	0.00192076	0.0350505	5.82278	3.85528
ZFAND3	Day_4_0-NR4A2_OE	0.264669	-0.060471	2827524	0.471747	6.7473e-05	0.00251593	20.1688	26.1961
BTBD9	Day_4_0-NR4A2_OE	0.118034	-0.0131729	2912531	0.48593	0.00523236	0.0715329	8.43882	11.467
CCND3	Day_4_0-NR4A2_OE	0.00879956	-0.011287	2.96086e+06	0.493993	0.00347648	0.0530131	0.675105	1.87821
UBR2	Day_4_0-NR4A2_OE	0.0996738	-0.0184914	2905016	0.484676	0.00205741	0.0365537	7.93249	11.1902
BICRAL	Day_4_0-NR4A2_OE	0.0289362	-0.0188136	2.93049e+06	0.488926	0.000609678	0.014697	2.36287	4.60656
PTK7	Day_4_0-NR4A2_OE	0.116573	-0.0545413	2846712	0.474948	7.98415e-06	0.000406295	9.70464	14.9268
GTPBP2	Day_4_0-NR4A2_OE	0.00433738	-0.0098996	2.96803e+06	0.495188	0.00620879	0.0810092	0.421941	1.38395
VEGFA	Day_4_0-NR4A2_OE	0.0209441	0.0116249	3.03093e+06	0.505683	0.000756904	0.0172126	2.02532	0.88968
SLC29A1	Day_4_0-NR4A2_OE	0.0567187	0.0247603	3.05099e+06	0.50903	0.00169498	0.0320801	4.72574	2.94583
HSP90AB1	Day_4_0-NR4A2_OE	0.813181	0.0799215	3143126	0.524402	0.00529515	0.0718736	52.827	50.5338
CLIC5	Day_4_0-NR4A2_OE	0	-0.0062547	2.97787e+06	0.49683	0.00594878	0.0780558	0	0.632661
C6orf141	Day_4_0-NR4A2_OE	0.0889488	0.0491654	3.13698e+06	0.523376	6.21971e-13	1.54575e-10	8.01688	3.34124
EFHC1	Day_4_0-NR4A2_OE	0.046412	0.0246643	3.05291e+06	0.50935	0.000107816	0.00374594	3.79747	1.93752
FAM83B	Day_4_0-NR4A2_OE	0.0137269	-0.01993	2.93831e+06	0.490231	0.000276044	0.00800374	1.26582	3.22262
KHDRBS2	Day_4_0-NR4A2_OE	0.222538	0.0713967	3.13238e+06	0.52261	4.8145e-05	0.00188924	17.0464	12.8707
PHF3	Day_4_0-NR4A2_OE	0.203534	-0.0449157	2844072	0.474508	0.000112918	0.00387075	16.2869	21.7873
EYS	Day_4_0-NR4A2_OE	0.01377	-0.015263	2.95182e+06	0.492484	0.00235783	0.0406123	1.18143	2.68881
LMBRD1	Day_4_0-NR4A2_OE	0.022663	-0.0224173	2.93913e+06	0.490368	0.00211952	0.037245	2.36287	4.29023
COL9A1	Day_4_0-NR4A2_OE	0.0176248	0.0106141	3.02444e+06	0.504601	0.000567377	0.0139021	1.4346	0.514037
EEF1A1	Day_4_0-NR4A2_OE	1.17897	0.200511	3358068	0.560263	3.21513e-11	6.27282e-09	66.2447	62.3962
FILIP1	Day_4_0-NR4A2_OE	0.0589135	0.0164034	3.05076e+06	0.508991	0.00342775	0.0525375	5.23207	3.42032
MYO6	Day_4_0-NR4A2_OE	0.353238	-0.0915448	2.76746e+06	0.461726	9.02012e-07	6.05479e-05	26.3291	34.5789
IBTK	Day_4_0-NR4A2_OE	0.05586	-0.0190321	2.92189e+06	0.487492	0.00264194	0.0441225	5.06329	7.63147
SMIM8	Day_4_0-NR4A2_OE	0.0188159	-0.0221172	2.93118e+06	0.489042	0.000144315	0.00477451	1.51899	3.71688
PNRC1	Day_4_0-NR4A2_OE	0.0440144	-0.029036	2.92453e+06	0.487931	0.00204062	0.0363481	4.3038	6.72202
UBE2J1	Day_4_0-NR4A2_OE	0.00298946	-0.0129665	2.96426e+06	0.494561	0.00211615	0.0372172	0.337553	1.42349
MDN1	Day_4_0-NR4A2_OE	0.283632	-0.0782959	2793445	0.466061	4.29629e-06	0.000239171	22.0253	29.4978
EPHA7	Day_4_0-NR4A2_OE	0.0652962	0.0372774	3.08897e+06	0.515366	3.79292e-08	3.60389e-06	5.56962	2.51087
ENSG00000289178	Day_4_0-NR4A2_OE	0.0667395	0.0318722	3.06633e+06	0.51159	0.00010205	0.00358653	5.40084	3.10399
UFL1	Day_4_0-NR4A2_OE	0.0362725	-0.0185717	2.93459e+06	0.48961	0.00266223	0.044249	3.12236	5.21945
LIN28B	Day_4_0-NR4A2_OE	0.367747	0.0985695	3151176	0.525745	0.000183843	0.00584156	26.4979	22.3408
PRDM1	Day_4_0-NR4A2_OE	0.105825	-0.0469938	2.89708e+06	0.483351	0.000916793	0.0202315	8.10127	11.4472
CD24	Day_4_0-NR4A2_OE	0.452198	0.106132	3163282	0.527765	0.000187329	0.00590919	31.6456	27.9162
BEND3	Day_4_0-NR4A2_OE	0.0769781	0.0286134	3.06068e+06	0.510647	0.00221948	0.0386116	6.58228	4.48794
SOBP	Day_4_0-NR4A2_OE	0.0748611	0.0489506	3.09477e+06	0.516334	7.02756e-10	1.02593e-07	5.40084	2.155
CD164	Day_4_0-NR4A2_OE	0.0410455	-0.0150936	2.93586e+06	0.489822	0.00315618	0.0498917	3.12236	5.17991
FIG4	Day_4_0-NR4A2_OE	0.0265527	-0.0155321	2.93995e+06	0.490503	0.00174996	0.0329118	2.1097	4.03321
CDC40	Day_4_0-NR4A2_OE	0.0273315	-0.0206421	2.9348e+06	0.489644	0.000694945	0.0162642	2.02532	4.1123
CDK19	Day_4_0-NR4A2_OE	0.129778	-0.0466967	2855514	0.476417	3.02877e-05	0.00131453	10.211	15.1246
MFSD4B	Day_4_0-NR4A2_OE	0.0945967	-0.0337526	2.88314e+06	0.481026	0.000171157	0.0055055	7.76371	11.6845
REV3L	Day_4_0-NR4A2_OE	0.0776651	-0.0527689	2835195	0.473027	7.54489e-08	6.64587e-06	6.32911	11.8229
TRAF3IP2-AS1	Day_4_0-NR4A2_OE	0.110081	0.0387922	3065957	0.511527	0.00599495	0.0785628	9.02954	6.86042
HDAC2-AS2	Day_4_0-NR4A2_OE	0.18509	0.0605557	3.11737e+06	0.520106	0.000129069	0.00434586	15.0211	11.2495
HS3ST5	Day_4_0-NR4A2_OE	0.199008	0.0668162	3102952	0.5177	0.000829151	0.0186523	14.7679	11.5856
FAM184A	Day_4_0-NR4A2_OE	0.0468489	-0.0493467	2850540	0.475587	1.92458e-08	1.98899e-06	3.88186	8.77817
RNF217	Day_4_0-NR4A2_OE	0.0298705	-0.00925454	2.94455e+06	0.491272	0.00387	0.0570491	2.19409	3.9739
PTPRK	Day_4_0-NR4A2_OE	0.314758	-0.0617222	2.82569e+06	0.47144	0.000123311	0.00417895	23.4599	29.913
ARHGAP18	Day_4_0-NR4A2_OE	0.015003	-0.0395237	2.87003e+06	0.478839	1.45556e-10	2.47679e-08	0.92827	5.17991
LINC01013	Day_4_0-NR4A2_OE	0.232513	0.0558234	3098366	0.516935	0.00409663	0.0599308	18.2278	15.1048
RPS12	Day_4_0-NR4A2_OE	0.197814	0.0668375	3.14808e+06	0.525229	2.10376e-06	0.000128792	16.2025	11.4077
MAP3K5	Day_4_0-NR4A2_OE	0.00835515	-0.013754	2.94969e+06	0.492129	0.000426254	0.011137	0.675105	2.25386
PERP	Day_4_0-NR4A2_OE	0.0629159	-0.0176275	2.93148e+06	0.489092	0.00628022	0.0814322	4.72574	6.95927
REPS1	Day_4_0-NR4A2_OE	0.134269	-0.0697901	2775670	0.463096	8.11474e-10	1.17257e-07	10.1266	17.8727
CITED2	Day_4_0-NR4A2_OE	0.143925	0.0510801	3119166	0.520405	6.57032e-06	0.000343764	11.8143	7.82918
SF3B5	Day_4_0-NR4A2_OE	0.0327552	0.0180535	3.04165e+06	0.507472	0.000132536	0.00444113	2.70042	1.20601
UTRN	Day_4_0-NR4A2_OE	0.454229	-0.239453	2510005	0.418772	2.08436e-21	1.31858e-18	33.1646	48.9324
TAB2	Day_4_0-NR4A2_OE	0.0825166	-0.030873	2.90359e+06	0.484437	0.00123716	0.0254453	7.25738	10.4587
ESR1	Day_4_0-NR4A2_OE	0	-0.00860137	2.97135e+06	0.495743	0.00142517	0.0282275	0	0.850138
SYNE1	Day_4_0-NR4A2_OE	0.0265733	-0.0932836	2760385	0.460545	5.61889e-19	2.79286e-16	1.77215	9.70739
MYCT1	Day_4_0-NR4A2_OE	0	-0.00757827	2.97431e+06	0.496237	0.00271962	0.0448103	0	0.751285
RGS17	Day_4_0-NR4A2_OE	0.053572	0.022573	3.04111e+06	0.507382	0.00760467	0.0933822	4.21941	2.74812
SCAF8	Day_4_0-NR4A2_OE	0.141299	-0.036178	2.87914e+06	0.480358	0.000603156	0.0145566	11.308	15.4013
SYNJ2	Day_4_0-NR4A2_OE	0.0123463	-0.0445067	2.87847e+06	0.480247	5.77279e-09	6.77038e-07	1.4346	5.37762
TULP4	Day_4_0-NR4A2_OE	0.11915	-0.0264373	2895952	0.483164	0.00190438	0.0348084	9.95781	13.5627
TMEM181	Day_4_0-NR4A2_OE	0.0976659	-0.0176641	2902485	0.484254	0.00149668	0.0292166	7.76371	11.1507
EZR	Day_4_0-NR4A2_OE	0.202882	-0.304384	2366308	0.394797	1.4158e-41	3.69453e-38	16.6245	36.7932
RSPH3	Day_4_0-NR4A2_OE	0.0117352	-0.012016	2.9608e+06	0.493983	0.00640129	0.0820683	0.92827	2.13523
IGF2R	Day_4_0-NR4A2_OE	0.137892	-0.0349441	2849546	0.475421	1.27564e-05	0.00061219	9.78903	15.0652
ENSG00000224371	Day_4_0-NR4A2_OE	0.00699567	-0.0110149	2.96625e+06	0.494893	0.00438384	0.0631152	0.421941	1.44326
ENSG00000292246	Day_4_0-NR4A2_OE	0.0374895	-0.0282776	2.90623e+06	0.484878	3.58181e-05	0.0014935	2.95359	6.01028
PRKN	Day_4_0-NR4A2_OE	0.103205	-0.0750338	2788539	0.465243	4.96471e-10	7.73457e-08	8.01688	15.1641
DLL1	Day_4_0-NR4A2_OE	0.0445673	-0.0234542	2.90542e+06	0.484742	4.71384e-05	0.00186023	3.20675	6.30684
FAM120B	Day_4_0-NR4A2_OE	0.0523237	-0.0222726	2.90949e+06	0.485422	0.000223958	0.00676607	3.96624	6.95927
FAM20C	Day_4_0-NR4A2_OE	0.0656358	0.0352924	3.07674e+06	0.513326	2.46313e-06	0.000146915	5.31646	2.66904
ZFAND2A	Day_4_0-NR4A2_OE	0.00887503	0.00656788	3.0125e+06	0.502608	0.00525878	0.0718	0.759494	0.237248
TNRC18	Day_4_0-NR4A2_OE	0.0960979	-0.0348329	2891839	0.482477	0.000587102	0.0142681	8.27004	11.8624
ACTB	Day_4_0-NR4A2_OE	0.94211	0.262314	3.46517e+06	0.578132	3.17557e-19	1.65733e-16	57.9747	48.2009
FSCN1	Day_4_0-NR4A2_OE	0.114843	0.0360348	3.08351e+06	0.514456	0.000518237	0.0130901	9.45148	6.62317
RNF216	Day_4_0-NR4A2_OE	0.0813243	-0.0260397	2896654	0.483281	0.000415044	0.0109262	6.66667	10.1423
C1GALT1	Day_4_0-NR4A2_OE	0.115494	-0.0334484	2.87831e+06	0.480221	0.000262855	0.00770695	9.45148	13.6615
MIOS	Day_4_0-NR4A2_OE	0.0335813	-0.0231344	2.91801e+06	0.486844	0.000215125	0.00658496	2.95359	5.61487
GLCCI1	Day_4_0-NR4A2_OE	0.0767134	-0.0393082	2879970	0.480497	4.3676e-05	0.00174004	6.4135	10.3994
ENSG00000278254	Day_4_0-NR4A2_OE	0.00164789	-0.0159327	2.94311e+06	0.491032	6.30553e-06	0.00033241	0.0843882	1.87821
NDUFA4	Day_4_0-NR4A2_OE	0.0472711	0.0171806	3.05011e+06	0.508884	0.00177497	0.0331731	4.64135	2.86675
PHF14	Day_4_0-NR4A2_OE	0.197746	-0.0333443	2877639	0.480108	0.00176303	0.0330386	15.2743	19.7113
THSD7A	Day_4_0-NR4A2_OE	0.029082	-0.0187122	2.93126e+06	0.489054	0.000598966	0.014489	2.27848	4.48794
ENSG00000229618	Day_4_0-NR4A2_OE	0.135986	-0.0569142	2.86092e+06	0.477319	9.74249e-05	0.00345304	11.4768	16.0735
AHR	Day_4_0-NR4A2_OE	0	-0.00538537	2.97905e+06	0.497028	0.00774038	0.0943305	0	0.59312
SNX13	Day_4_0-NR4A2_OE	0.0797392	-0.0343402	2883812	0.481138	6.30499e-05	0.00237905	6.24473	10.1226
ENSG00000223838	Day_4_0-NR4A2_OE	0.0100142	-0.0108032	2.96088e+06	0.493996	0.00349646	0.0532012	0.675105	1.87821
SP8	Day_4_0-NR4A2_OE	0.0642566	0.0320573	3.05881e+06	0.510335	0.000249585	0.00735922	4.81013	2.76789
LINC01162	Day_4_0-NR4A2_OE	0.245512	0.0846223	3158927	0.527039	2.94431e-06	0.000170737	18.9873	14.0372
TOMM7	Day_4_0-NR4A2_OE	0.0353395	0.0180221	3.04182e+06	0.507501	0.000518293	0.0130901	3.03797	1.54211
CCDC126	Day_4_0-NR4A2_OE	0.0122225	-0.0180156	2.95506e+06	0.493026	0.00340314	0.0522766	1.09705	2.4911
NFE2L3	Day_4_0-NR4A2_OE	0.0115215	-0.0210743	2.93229e+06	0.489226	2.68374e-05	0.00118448	0.843882	3.00514
CBX3	Day_4_0-NR4A2_OE	0.186947	0.0610386	3.10127e+06	0.517419	0.000988654	0.0213214	14.6835	11.5658
SKAP2	Day_4_0-NR4A2_OE	0.00884434	-0.0181126	2.94563e+06	0.491452	0.000257599	0.00758483	0.759494	2.47133
HIBADH	Day_4_0-NR4A2_OE	0.100758	-0.0422687	2875917	0.479821	0.000128771	0.00434285	8.69198	12.8509
TAX1BP1	Day_4_0-NR4A2_OE	0.100683	-0.0433419	2875420	0.479738	0.000117517	0.00400862	8.69198	12.7916
CPVL	Day_4_0-NR4A2_OE	0.0189339	-0.0123	2.95097e+06	0.492344	0.00436944	0.0629732	1.60338	3.14353
CHN2	Day_4_0-NR4A2_OE	0.027923	-0.025535	2.93077e+06	0.488972	0.000702945	0.0163978	2.44726	4.66588
ZNRF2	Day_4_0-NR4A2_OE	0.0425298	-0.0245818	2.91941e+06	0.487078	0.000444564	0.0115576	3.37553	5.99051
PDE1C	Day_4_0-NR4A2_OE	0.0163883	-0.0193335	2.94572e+06	0.491466	0.00140171	0.0278156	1.4346	3.14353
BMPER	Day_4_0-NR4A2_OE	0.0392002	-0.0664455	2.84953e+06	0.475418	5.5257e-09	6.5172e-07	3.37553	8.28391
ENSG00000236212	Day_4_0-NR4A2_OE	0.0846902	-0.0352636	2885646	0.481444	0.000109512	0.00379762	6.66667	10.4784
NPSR1-AS1	Day_4_0-NR4A2_OE	0.0181734	-0.0159063	2.94672e+06	0.491634	0.00223817	0.0389043	1.60338	3.28193
RALA	Day_4_0-NR4A2_OE	0.0540516	-0.00784572	2.93552e+06	0.489765	0.00626896	0.0813873	3.96624	6.10913
CDK13	Day_4_0-NR4A2_OE	0.167734	-0.064126	2808094	0.468505	6.91966e-07	4.79916e-05	13.4177	20.0079
GLI3	Day_4_0-NR4A2_OE	0.176939	0.0476477	3.12108e+06	0.520725	5.39768e-05	0.00207517	14.6835	10.5773
HECW1	Day_4_0-NR4A2_OE	0.0230948	0.0130625	3.02471e+06	0.504645	0.00590293	0.0777473	1.85654	0.929221
PPIA	Day_4_0-NR4A2_OE	0.192846	0.0519988	3085134	0.514727	0.00655453	0.083535	14.9367	12.3567
TNS3	Day_4_0-NR4A2_OE	0.0835521	-0.0748019	2792554	0.465913	3.70935e-10	5.95665e-08	7.34177	14.2942
UPP1	Day_4_0-NR4A2_OE	0.0225698	0.0137056	3.02518e+06	0.504724	0.00340078	0.0522766	1.77215	0.830368
ENSG00000228204	Day_4_0-NR4A2_OE	0.0576447	0.0340985	3.08069e+06	0.513985	3.79793e-08	3.60389e-06	4.81013	2.01661
COBL	Day_4_0-NR4A2_OE	0.183091	-0.136842	2664257	0.444507	1.66526e-15	5.43187e-13	14.7679	26.038
LANCL2	Day_4_0-NR4A2_OE	0.00701932	-0.0162755	2.95384e+06	0.492821	0.00119749	0.0248496	0.759494	2.19454
ENSG00000286342	Day_4_0-NR4A2_OE	0.00410328	0.00394326	3.00635e+06	0.501582	0.000529793	0.0132296	0.337553	0.0197707
ZNF117	Day_4_0-NR4A2_OE	0.0564468	-0.0413778	2897724	0.483459	0.000159908	0.00521598	5.31646	8.62001
TMEM248	Day_4_0-NR4A2_OE	0.0310697	-0.0149922	2.94899e+06	0.492013	0.00780643	0.0947482	2.27848	3.89482
TYW1	Day_4_0-NR4A2_OE	0.0685231	-0.01938	2928485	0.488591	0.00761428	0.0933822	5.65401	8.02689
PMS2P4	Day_4_0-NR4A2_OE	0.0525486	-0.0230933	2.92446e+06	0.487919	0.00261787	0.0438257	4.64135	7.0779
NSUN5	Day_4_0-NR4A2_OE	0.0264784	0.0144437	3.02713e+06	0.50505	0.00726698	0.0905705	2.19409	1.18624
CLDN4	Day_4_0-NR4A2_OE	0.0444497	-0.0361284	2.89349e+06	0.482753	9.23261e-06	0.000462206	3.37553	6.84065
MDH2	Day_4_0-NR4A2_OE	0.0552044	0.0227139	3.0459e+06	0.508181	0.00643087	0.0822365	4.89451	3.28193
YWHAG	Day_4_0-NR4A2_OE	0.150943	0.0492282	3088966	0.515366	0.00160419	0.0307804	12.4051	9.54923
ENSG00000259628	Day_4_0-NR4A2_OE	0.0964709	-0.0398099	2.84409e+06	0.474511	8.50841e-07	5.72973e-05	7.25738	12.5939
PTPN12	Day_4_0-NR4A2_OE	0.17321	-0.0443744	2.84171e+06	0.474114	3.94236e-05	0.0016043	13.8397	19.4741
RSBN1L	Day_4_0-NR4A2_OE	0.0653114	-0.025557	2904354	0.484565	0.000344552	0.00959048	5.14768	8.32345
MAGI2	Day_4_0-NR4A2_OE	0.172827	0.0887328	3.17541e+06	0.529788	2.06884e-11	4.08221e-09	12.9958	7.13721
SEMA3C	Day_4_0-NR4A2_OE	0.00822006	-0.0144276	2.957e+06	0.493348	0.000969768	0.0210009	0.506329	1.83867
SEMA3E	Day_4_0-NR4A2_OE	0.116253	-0.0637273	2833226	0.472698	5.58226e-07	3.97731e-05	8.52321	14.1163
SEMA3A	Day_4_0-NR4A2_OE	0.0514447	-0.0380181	2871774	0.47913	7.22474e-07	4.97768e-05	3.88186	8.14551
SEMA3D	Day_4_0-NR4A2_OE	0.00137467	-0.0383937	2.89875e+06	0.48363	8.92896e-10	1.26803e-07	0.168776	3.44009
SLC25A40	Day_4_0-NR4A2_OE	0.00887242	-0.0137336	2.96231e+06	0.494234	0.00686282	0.0867242	0.843882	1.99684
ZNF804B	Day_4_0-NR4A2_OE	0.108159	0.0549581	3.12069e+06	0.520659	4.48599e-10	7.09466e-08	7.76371	3.61803
CDK14	Day_4_0-NR4A2_OE	0.261781	0.0860524	3195476	0.533136	1.9692e-08	2.02508e-06	20.8439	14.5117
AKAP9	Day_4_0-NR4A2_OE	0.226734	-0.055837	2.83088e+06	0.472306	4.62325e-05	0.00182793	17.5527	23.5073
CDK6	Day_4_0-NR4A2_OE	0.0826421	-0.027506	2918051	0.486851	0.00483592	0.0677094	7.00422	9.68762
DYNC1I1	Day_4_0-NR4A2_OE	0.0105349	-0.0172634	2.94529e+06	0.491396	0.000317445	0.00896111	0.843882	2.57019
DLX6-AS1	Day_4_0-NR4A2_OE	0	-0.00757705	2.97727e+06	0.496731	0.00521754	0.0714706	0	0.652432
SMURF1	Day_4_0-NR4A2_OE	0.0970274	-0.0362281	2.87411e+06	0.47952	5.32773e-05	0.00205966	7.59494	11.8426
MCM7	Day_4_0-NR4A2_OE	0.109128	0.0375707	3.06547e+06	0.511445	0.0057852	0.0765347	8.86076	6.68248
CASTOR3P	Day_4_0-NR4A2_OE	0.0325465	-0.0159663	2.94352e+06	0.491101	0.00579044	0.0765555	2.70042	4.50771
GIGYF1	Day_4_0-NR4A2_OE	0.120251	0.0430759	3078900	0.513687	0.00122338	0.0252615	9.53586	6.91973
POP7	Day_4_0-NR4A2_OE	0.0138479	0.00748425	3.0201e+06	0.503877	0.00451463	0.0643766	1.35021	0.573349
ENSG00000288749	Day_4_0-NR4A2_OE	0.0398523	0.0231957	3.03852e+06	0.506949	0.00171316	0.0323207	3.03797	1.66074
CUX1	Day_4_0-NR4A2_OE	0.436161	-0.0670592	2828817	0.471963	0.000511374	0.0129872	31.4768	38.2958
POLR2J	Day_4_0-NR4A2_OE	0.0219943	0.0144842	3.02422e+06	0.504565	0.00225467	0.039126	1.60338	0.691973
KMT2E	Day_4_0-NR4A2_OE	0.216276	-0.0537342	2846910	0.474981	0.000202252	0.00627372	17.4684	22.8351
ATXN7L1	Day_4_0-NR4A2_OE	0.162063	-0.0227253	2898487	0.483587	0.00497176	0.0690097	12.4051	16.034
COG5	Day_4_0-NR4A2_OE	0.147852	-0.0294123	2895891	0.483153	0.00345022	0.0526918	11.8987	15.52
LAMB1	Day_4_0-NR4A2_OE	0.21044	-0.0371261	2857860	0.476808	0.000354686	0.00976837	15.7806	20.8383
PNPLA8	Day_4_0-NR4A2_OE	0.0229276	-0.0207474	2.93974e+06	0.490469	0.00208963	0.0369525	2.27848	4.19138
IMMP2L	Day_4_0-NR4A2_OE	0.404226	-0.185445	2612391	0.435854	4.90789e-15	1.48489e-12	28.692	41.4393
DOCK4	Day_4_0-NR4A2_OE	0.109508	-0.051025	2.86424e+06	0.477872	3.11499e-05	0.00134586	8.60759	13.1475
ZNF277	Day_4_0-NR4A2_OE	0.0308707	-0.0205209	2.94052e+06	0.4906	0.00454581	0.0646447	2.8692	4.76473
TMEM168	Day_4_0-NR4A2_OE	0.0406046	-0.0218813	2.92146e+06	0.487419	0.000487556	0.0125348	3.20675	5.75326
KCND2	Day_4_0-NR4A2_OE	0.130764	0.0550071	3.12369e+06	0.52116	2.0395e-07	1.65668e-05	10.211	6.03005
PTPRZ1	Day_4_0-NR4A2_OE	0.195246	0.0857537	3.13647e+06	0.523291	1.82191e-06	0.000113197	13.6709	9.31198
AASS	Day_4_0-NR4A2_OE	0.465188	0.117275	3222018	0.537565	3.9651e-07	2.99911e-05	33.6709	27.1056
FEZF1	Day_4_0-NR4A2_OE	0.00623884	0.0050047	3.00962e+06	0.502128	0.000974173	0.0210744	0.506329	0.0790826
FEZF1-AS1	Day_4_0-NR4A2_OE	0.00741717	0.00594233	3.01291e+06	0.502677	0.000704249	0.0164084	0.675105	0.138395
CADPS2	Day_4_0-NR4A2_OE	0.0797458	-0.0303981	2.89413e+06	0.482859	0.000292265	0.00833553	6.58228	10.1423
WASL	Day_4_0-NR4A2_OE	0.0623949	-0.0402579	2.88084e+06	0.480642	1.87201e-05	0.000866521	5.40084	9.31198
ZNF800	Day_4_0-NR4A2_OE	0.0090366	-0.0120878	2.96397e+06	0.494511	0.00758661	0.0932672	0.759494	1.85844
FLNC-AS1	Day_4_0-NR4A2_OE	0.00477626	0.00477626	3.00694e+06	0.501681	3.86192e-05	0.00157772	0.337553	0
AHCYL2	Day_4_0-NR4A2_OE	0.220385	-0.0297423	2888254	0.481879	0.00552084	0.0740038	16.962	20.9174
NRF1	Day_4_0-NR4A2_OE	0.0641275	-0.0316742	2886239	0.481543	2.23607e-05	0.00100172	4.81013	8.60024
UBE2H	Day_4_0-NR4A2_OE	0.193618	-0.080832	2786868	0.464964	1.55541e-07	1.27837e-05	15.6118	22.7165
LINC-PINT	Day_4_0-NR4A2_OE	0.0770651	-0.063208	2808638	0.468596	1.2829e-09	1.73908e-07	6.4135	12.7718
MKLN1	Day_4_0-NR4A2_OE	0.182078	-0.0684919	2.81557e+06	0.469753	3.28247e-06	0.000186716	14.8523	21.1348
PODXL	Day_4_0-NR4A2_OE	0.4368	-0.0976653	2768613	0.461918	2.75987e-06	0.000160936	31.4768	39.3634
EXOC4	Day_4_0-NR4A2_OE	0.315329	-0.03212	2863705	0.477783	0.00247458	0.0419531	23.2911	28.6279
PTN	Day_4_0-NR4A2_OE	0.035985	0.0206782	3.0476e+06	0.508465	4.16672e-05	0.00166957	3.03797	1.3444
DGKI	Day_4_0-NR4A2_OE	0.152054	0.0554204	3091412	0.515774	0.000689551	0.0161924	11.4768	8.54093
CREB3L2	Day_4_0-NR4A2_OE	0.104124	-0.0228373	2.88895e+06	0.481995	0.000337037	0.00944427	7.76371	11.5263
TRIM24	Day_4_0-NR4A2_OE	0.744109	0.105706	3150057	0.525559	0.00269219	0.0445746	46.4979	44.9189
KIAA1549	Day_4_0-NR4A2_OE	0.0441643	-0.0196338	2.9182e+06	0.486875	0.000347302	0.00963711	3.29114	5.97074
CNTNAP2	Day_4_0-NR4A2_OE	0.169618	0.0791375	3157353	0.526776	2.85376e-09	3.56737e-07	12.7426	7.51285
ZNF398	Day_4_0-NR4A2_OE	0.0331035	-0.0160011	2.93434e+06	0.489569	0.00182989	0.0338072	2.78481	4.90312
GALNT11	Day_4_0-NR4A2_OE	0.051975	-0.0158138	2.93362e+06	0.489448	0.00646984	0.0826081	4.38819	6.54409
KMT2C	Day_4_0-NR4A2_OE	0.302991	-0.111882	2694234	0.449509	4.39775e-11	8.34613e-09	22.4473	33.4124
LMBR1	Day_4_0-NR4A2_OE	0.119644	-0.0165564	2913802	0.486142	0.00836036	0.0995378	9.53586	12.5544
PTPRN2	Day_4_0-NR4A2_OE	0.0871746	0.0440138	3.08453e+06	0.514625	8.43709e-06	0.000426471	6.66667	3.7762
ESYT2	Day_4_0-NR4A2_OE	0.115431	-0.113781	2680797	0.447267	1.72843e-17	6.93899e-15	8.94515	19.7311
TDRP	Day_4_0-NR4A2_OE	0.117636	-0.0648177	2789952	0.465478	2.60067e-09	3.27058e-07	9.2827	16.4096
ERICH1	Day_4_0-NR4A2_OE	0.152272	-0.0280441	2899986	0.483837	0.00519861	0.0713419	12.2363	15.6188
PRAG1	Day_4_0-NR4A2_OE	0.102773	-0.094236	2731399	0.455709	2.8216e-14	7.55177e-12	7.93249	16.9237
MFHAS1	Day_4_0-NR4A2_OE	0.15734	0.0499488	3075656	0.513146	0.00777402	0.0945801	12.3207	9.96441
ENSG00000283674	Day_4_0-NR4A2_OE	0.273725	-0.0964493	2744495	0.457894	1.24387e-08	1.35245e-06	21.0127	29.8932
TRMT9B	Day_4_0-NR4A2_OE	0.000548932	-0.0166275	2.95017e+06	0.49221	2.79301e-05	0.00122751	0.0843882	1.64096
DLC1	Day_4_0-NR4A2_OE	0.0183775	-0.0472126	2.85458e+06	0.476261	7.25948e-11	1.34114e-08	1.51899	6.28707
TUSC3	Day_4_0-NR4A2_OE	0.139075	-0.0641541	2796114	0.466506	3.1518e-08	3.08906e-06	11.0549	18.0308
VPS37A	Day_4_0-NR4A2_OE	0.0138737	-0.0140993	2.95626e+06	0.493225	0.00752688	0.0927438	1.4346	2.78766
SLC7A2	Day_4_0-NR4A2_OE	0.0308386	-0.090083	2754168	0.459508	7.78876e-18	3.38746e-15	2.78481	10.8936
MTUS1	Day_4_0-NR4A2_OE	0.0192604	-0.0267982	2.90639e+06	0.484905	1.76694e-06	0.000110283	1.51899	4.56702
ASAH1	Day_4_0-NR4A2_OE	0.0224894	-0.0185858	2.94579e+06	0.491478	0.00326188	0.0507704	1.94093	3.65757
SH2D4A	Day_4_0-NR4A2_OE	0.00810659	-0.0110548	2.95819e+06	0.493548	0.00122673	0.0252805	0.506329	1.79913
ADAM28	Day_4_0-NR4A2_OE	0.00100504	-0.0114089	2.9669e+06	0.495	0.00163383	0.0311889	0.168776	1.16647
NEFL	Day_4_0-NR4A2_OE	0.0135599	0.011003	3.02588e+06	0.504841	1.44115e-05	0.0006776	1.26582	0.29656
DPYSL2	Day_4_0-NR4A2_OE	0.13977	0.0419963	3084234	0.514577	0.00175656	0.032983	11.3924	8.62001
ADRA1A	Day_4_0-NR4A2_OE	0.00312205	0.00312205	3.00441e+06	0.501259	0.000372634	0.0101159	0.253165	0
ELP3	Day_4_0-NR4A2_OE	0.0287263	-0.0192278	2.94507e+06	0.491359	0.0074883	0.0926895	2.78481	4.50771
HMBOX1	Day_4_0-NR4A2_OE	0.0615663	-0.041851	2884066	0.481181	3.98299e-05	0.00161454	5.7384	9.52946
KIF13B	Day_4_0-NR4A2_OE	0.043555	-0.0322528	2.90692e+06	0.484994	0.000135181	0.00450086	3.88186	6.89996
PURG	Day_4_0-NR4A2_OE	0.0246703	0.0173597	3.03029e+06	0.505577	0.000663324	0.0157359	1.94093	0.830368
RAB11FIP1	Day_4_0-NR4A2_OE	0.116277	-0.0701593	2801094	0.467337	2.12024e-08	2.13826e-06	9.87342	16.5283
DDHD2	Day_4_0-NR4A2_OE	0.0202085	-0.0174072	2.93771e+06	0.490131	0.00061942	0.0148803	1.68776	3.67734
NSD3	Day_4_0-NR4A2_OE	0.158684	-0.0317486	2.85717e+06	0.476693	9.49058e-05	0.00338676	11.9831	17.1412
TACC1	Day_4_0-NR4A2_OE	0.015098	-0.0205084	2.94285e+06	0.490988	0.0010234	0.0218898	1.51899	3.32147
PLEKHA2	Day_4_0-NR4A2_OE	0.00738733	-0.00980102	2.96058e+06	0.493947	0.00196069	0.035401	0.506329	1.72005
ADAM9	Day_4_0-NR4A2_OE	0.0221097	-0.0199048	2.93946e+06	0.490422	0.00178439	0.0332708	2.19409	4.1123
SFRP1	Day_4_0-NR4A2_OE	0.486962	0.283907	3.58797e+06	0.598621	2.76684e-55	2.88803e-51	34.0928	14.7291
GINS4	Day_4_0-NR4A2_OE	0.0519153	0.0275522	3.04144e+06	0.507436	0.00590061	0.0777473	4.05063	2.60973
KAT6A	Day_4_0-NR4A2_OE	0.0878135	-0.0295483	2.90707e+06	0.485019	0.00211273	0.0372172	7.59494	10.6959
SLC20A2	Day_4_0-NR4A2_OE	0.0851909	-0.0537673	2.85669e+06	0.476614	4.79923e-06	0.000262798	7.42616	12.159
RNF170	Day_4_0-NR4A2_OE	0.017006	-0.0216362	2.93468e+06	0.489626	0.000262402	0.00770451	1.51899	3.59826
HGSNAT	Day_4_0-NR4A2_OE	0.026292	-0.00735483	2.94905e+06	0.492022	0.0037349	0.0558036	1.68776	3.3017
MCM4	Day_4_0-NR4A2_OE	0.173986	0.0532182	3118718	0.52033	6.65611e-05	0.00249467	14.346	10.4389
SNTG1	Day_4_0-NR4A2_OE	0.0265523	-0.0310831	2.90367e+06	0.484452	5.65562e-06	0.000304296	2.19409	5.31831
OPRK1	Day_4_0-NR4A2_OE	0.00336349	0.00326634	3.00635e+06	0.501582	0.000529074	0.0132296	0.337553	0.0197707
ATP6V1H	Day_4_0-NR4A2_OE	0.0486422	-0.0328909	2.89388e+06	0.482819	3.17945e-05	0.00136572	4.21941	7.69079
PLAG1	Day_4_0-NR4A2_OE	0.0561916	-0.0265456	2.92075e+06	0.487301	0.0017993	0.0334183	4.72574	7.29537
FAM110B	Day_4_0-NR4A2_OE	0.0175784	-0.0236474	2.93403e+06	0.489516	0.000195621	0.0061043	1.4346	3.53895
TOX	Day_4_0-NR4A2_OE	0.0702114	-0.0446088	2872183	0.479198	9.58461e-06	0.000476401	5.90717	10.1226
RAB2A	Day_4_0-NR4A2_OE	0.0515699	-0.0188823	2.92377e+06	0.487804	0.00146038	0.028707	3.96624	6.46501
NKAIN3	Day_4_0-NR4A2_OE	0.0518377	0.0294377	3.05691e+06	0.510018	2.11908e-05	0.000963789	3.79747	1.79913
ARFGEF1	Day_4_0-NR4A2_OE	0.234718	-0.0379082	2.84682e+06	0.474967	0.000223784	0.00676607	17.7215	23.3096
PREX2	Day_4_0-NR4A2_OE	0.114728	0.0579744	3.10188e+06	0.517521	1.62474e-06	0.000101856	8.18565	4.76473
ENSG00000255206	Day_4_0-NR4A2_OE	0.00517474	0.00440108	3.0071e+06	0.501708	0.0052862	0.0718591	0.421941	0.0790826
NCOA2	Day_4_0-NR4A2_OE	0.226004	-0.100015	2740732	0.457267	1.70938e-09	2.25855e-07	17.9747	26.7695
TRAM1	Day_4_0-NR4A2_OE	0.0492829	-0.0229755	2.93232e+06	0.489231	0.00551007	0.0739256	4.38819	6.56386
EYA1	Day_4_0-NR4A2_OE	0.0328127	-0.0165935	2.9357e+06	0.489795	0.00199349	0.0356913	2.70042	4.76473
ENSG00000254277	Day_4_0-NR4A2_OE	0.401318	0.133828	3.24447e+06	0.541311	2.04969e-09	2.65773e-07	29.0295	21.8466
TERF1	Day_4_0-NR4A2_OE	0.208385	0.0583286	3.12843e+06	0.52195	8.35007e-05	0.00301585	17.0464	12.9893
STAU2-AS1	Day_4_0-NR4A2_OE	0.00156096	0.00156096	3.00188e+06	0.500837	0.0037653	0.0558036	0.168776	0
STAU2	Day_4_0-NR4A2_OE	0.120614	-0.0286406	2.89301e+06	0.482672	0.00109384	0.0230425	9.2827	12.9498
ENSG00000254538	Day_4_0-NR4A2_OE	0.00779828	-0.0121303	2.96217e+06	0.494212	0.00550242	0.0738704	0.759494	1.91775
CASC9	Day_4_0-NR4A2_OE	0.195496	-0.0486244	2854056	0.476174	0.000156958	0.0051278	14.346	19.4148
MRPS28	Day_4_0-NR4A2_OE	0.0166325	0.0112947	3.02522e+06	0.504731	0.0006945	0.0162642	1.51899	0.573349
ATP6V0D2	Day_4_0-NR4A2_OE	0.00391454	-0.0282569	2.91158e+06	0.48577	3.88262e-08	3.66759e-06	0.337553	3.18308
ENSG00000253675	Day_4_0-NR4A2_OE	0	-0.00560552	2.97727e+06	0.496731	0.00521754	0.0714706	0	0.652432
WWP1	Day_4_0-NR4A2_OE	0.0803655	-0.0364697	2880961	0.480662	7.87345e-05	0.00287353	7.00422	10.9727
MMP16	Day_4_0-NR4A2_OE	0.0876707	-0.0500494	2851176	0.475693	1.05151e-06	6.90296e-05	6.58228	11.5461
ENSG00000253553	Day_4_0-NR4A2_OE	0.0343001	-0.0332119	2.88975e+06	0.482129	7.54594e-07	5.14801e-05	2.36287	5.97074
RIPK2-DT	Day_4_0-NR4A2_OE	0.0565279	-0.0251565	2.9278e+06	0.488478	0.0048025	0.0674454	4.9789	7.31514
RUNX1T1	Day_4_0-NR4A2_OE	0.0926031	-0.0163547	2918559	0.486935	0.00543695	0.0733216	7.08861	9.84579
TRIQK	Day_4_0-NR4A2_OE	0.0300572	-0.0178662	2.92767e+06	0.488456	0.000353096	0.00973743	2.27848	4.62633
STK3	Day_4_0-NR4A2_OE	0.166676	-0.0486063	2828337	0.471883	4.75545e-06	0.000261249	12.4895	18.4658
VPS13B	Day_4_0-NR4A2_OE	0.241925	-0.0453908	2.84341e+06	0.474398	0.000194399	0.00607525	18.3966	24.1004
PABPC1	Day_4_0-NR4A2_OE	0.751233	0.0831719	3147656	0.525158	0.00368025	0.0554721	50.211	48.2404
GRHL2	Day_4_0-NR4A2_OE	0.133914	-0.177784	2.55591e+06	0.42643	3.47596e-27	3.81917e-24	10.4641	25.3262
UBR5	Day_4_0-NR4A2_OE	0.340773	-0.0641291	2817157	0.470017	9.20463e-05	0.00330165	25.8228	32.7007
AZIN1	Day_4_0-NR4A2_OE	0.10402	-0.0174105	2.90701e+06	0.485008	0.00329086	0.0510781	8.60759	11.8031
MAILR	Day_4_0-NR4A2_OE	0.0265976	-0.0151491	2.94265e+06	0.490954	0.00258731	0.0434975	2.1097	3.93436
EIF3E	Day_4_0-NR4A2_OE	0.11755	-0.0241757	2896630	0.483277	0.00143281	0.0283251	9.02954	12.6137
NUDCD1	Day_4_0-NR4A2_OE	0.0473282	-0.0162238	2.93489e+06	0.489659	0.00500693	0.0693703	3.79747	5.91143
ENSG00000254339	Day_4_0-NR4A2_OE	0.103304	0.0436004	3.09418e+06	0.516236	2.16342e-05	0.000977564	8.52321	5.35785
DSCC1	Day_4_0-NR4A2_OE	0.0458128	0.020641	3.04689e+06	0.508346	0.00144149	0.0284429	4.05063	2.39225
PVT1	Day_4_0-NR4A2_OE	0.260816	0.108742	3221970	0.537557	5.7662e-11	1.08446e-08	20.4219	13.3254
ASAP1	Day_4_0-NR4A2_OE	0.115294	-0.0263101	2876770	0.479963	0.000184267	0.00584614	9.02954	13.3452
JRK	Day_4_0-NR4A2_OE	0.0281112	0.0162209	3.02612e+06	0.504881	0.00462084	0.0653998	1.94093	0.968762
LY6E-DT	Day_4_0-NR4A2_OE	0.0106142	-0.0108444	2.96044e+06	0.493922	0.00403824	0.0592011	0.759494	1.97707
LY6E	Day_4_0-NR4A2_OE	0.05401	-0.0358192	2.88161e+06	0.480771	4.26356e-06	0.000237984	4.05063	7.96758
RPL8	Day_4_0-NR4A2_OE	0.383705	0.139795	3280956	0.547398	2.43405e-12	5.64592e-10	28.9451	20.4824
KANK1	Day_4_0-NR4A2_OE	0.155878	-0.0808192	2.78291e+06	0.464303	1.80528e-08	1.89432e-06	12.827	20.1068
RFX3-DT	Day_4_0-NR4A2_OE	0.0264297	-0.0186661	2.9472e+06	0.491714	0.00723069	0.0902259	2.44726	4.1123
RIC1	Day_4_0-NR4A2_OE	0.03914	-0.0376807	2.9002e+06	0.483873	5.13044e-05	0.00199447	3.88186	7.11744
ERMP1	Day_4_0-NR4A2_OE	0.0503993	-0.0200394	2.91778e+06	0.486805	0.00057482	0.014035	3.79747	6.50455
PTPRD	Day_4_0-NR4A2_OE	0.218115	0.0593006	3.11761e+06	0.520145	0.00031411	0.00889738	16.8776	13.1079
ZDHHC21	Day_4_0-NR4A2_OE	0.0991106	-0.057709	2833305	0.472711	4.71332e-07	3.4892e-05	8.35443	13.8988
FREM1	Day_4_0-NR4A2_OE	0.0476409	-0.112497	2718646	0.453582	6.67678e-19	3.2415e-16	4.3038	13.6022
TTC39B	Day_4_0-NR4A2_OE	0.022152	-0.0147439	2.9491e+06	0.492031	0.00527006	0.0718591	1.94093	3.53895
PSIP1	Day_4_0-NR4A2_OE	0.515124	0.156302	3304022	0.551246	1.31148e-11	2.71074e-09	37.2152	28.6081
BNC2	Day_4_0-NR4A2_OE	0.316393	-0.0273426	2872242	0.479208	0.00419501	0.0610526	22.7004	27.7382
DENND4C	Day_4_0-NR4A2_OE	0.135764	-0.0421539	2.88358e+06	0.4811	0.000964711	0.0209566	11.4768	15.3618
RPS6	Day_4_0-NR4A2_OE	0.566149	0.13369	3.2195e+06	0.537145	2.65951e-06	0.000156394	38.9873	33.6299
MOB3B	Day_4_0-NR4A2_OE	0.0460904	-0.0573923	2829288	0.472041	1.13922e-09	1.57499e-07	4.3038	9.92487
LINGO2	Day_4_0-NR4A2_OE	0.11781	0.0410057	3.07891e+06	0.513688	0.000756463	0.0172126	8.94515	6.28707
APTX	Day_4_0-NR4A2_OE	0.048576	-0.0304983	2.91314e+06	0.486031	0.000563113	0.0138463	4.47257	7.2756
B4GALT1	Day_4_0-NR4A2_OE	0.0147188	-0.0171384	2.94841e+06	0.491916	0.0018517	0.0340882	1.35021	2.9656
NFX1	Day_4_0-NR4A2_OE	0.0440044	-0.0225922	2.92359e+06	0.487774	0.00119716	0.0248496	3.79747	6.2673
UBAP2	Day_4_0-NR4A2_OE	0.133671	-0.0645958	2821051	0.470667	1.02714e-06	6.78561e-05	11.5612	17.497
ENHO	Day_4_0-NR4A2_OE	0.0036637	0.00345168	3.00576e+06	0.501484	0.00301172	0.0483264	0.337553	0.0395413
UNC13B	Day_4_0-NR4A2_OE	0.0515198	-0.0124815	2.92534e+06	0.488067	0.00179822	0.0334183	3.96624	6.42546
EBLN3P	Day_4_0-NR4A2_OE	0.0446035	0.0207648	3.04618e+06	0.508228	0.000837652	0.0187627	3.71308	2.07592
CNTNAP3	Day_4_0-NR4A2_OE	0.0634928	0.0183824	3.05263e+06	0.509304	0.00261259	0.0438257	5.31646	3.45987
FAM242F	Day_4_0-NR4A2_OE	0.00305152	0.00288875	3.00382e+06	0.50116	0.0044991	0.0642869	0.253165	0.0197707
MAMDC2-AS1	Day_4_0-NR4A2_OE	0	-0.00887651	2.97372e+06	0.496138	0.00238891	0.0410122	0	0.771056
SMC5	Day_4_0-NR4A2_OE	0.0941738	-0.0248826	2911800	0.485808	0.00390666	0.0574739	7.93249	10.8739
TRPM3	Day_4_0-NR4A2_OE	0.210193	0.0740937	3163199	0.527751	8.76877e-08	7.59572e-06	16.0338	10.5971
CEMIP2	Day_4_0-NR4A2_OE	0.0948566	-0.0965326	2.72584e+06	0.454783	6.36249e-15	1.87075e-12	7.59494	16.8248
VPS13A	Day_4_0-NR4A2_OE	0.148577	-0.0621938	2815238	0.469697	6.80676e-07	4.7366e-05	11.8987	18.2285
GNAQ	Day_4_0-NR4A2_OE	0.233147	-0.0331252	2888236	0.481876	0.00713388	0.0892312	18.5654	22.6176
RASEF	Day_4_0-NR4A2_OE	0.00371948	-0.0095685	2.9618e+06	0.49415	0.000877659	0.0195331	0.253165	1.42349
NAA35	Day_4_0-NR4A2_OE	0.0658801	-0.034507	2905397	0.484739	0.000501829	0.0127856	5.48523	8.60024
DAPK1	Day_4_0-NR4A2_OE	0.135385	-0.188073	2536140	0.423132	1.85751e-28	2.28102e-25	11.1392	26.6509
AUH	Day_4_0-NR4A2_OE	0.128009	-0.031249	2886581	0.4816	0.000885861	0.0196737	10.3797	14.2349
SPTLC1	Day_4_0-NR4A2_OE	0.0647499	-0.0157904	2.92444e+06	0.487916	0.00374839	0.0558036	5.14768	7.65125
WNK2	Day_4_0-NR4A2_OE	0.0834932	0.0278321	3.06369e+06	0.511149	0.00224647	0.039016	7.173	4.98221
FBP1	Day_4_0-NR4A2_OE	0.0102876	0.00801188	3.01367e+06	0.502804	0.00160839	0.0308043	0.759494	0.197707
CTSV	Day_4_0-NR4A2_OE	0.60226	0.209668	3.36314e+06	0.56111	3.42518e-15	1.05153e-12	40.5063	30.7434
ANKRD18CP	Day_4_0-NR4A2_OE	0.461964	0.210906	3.37128e+06	0.562468	6.24577e-20	3.52396e-17	31.73	20.5813
CORO2A	Day_4_0-NR4A2_OE	0.0115854	-0.0119398	2.95308e+06	0.492694	0.00165294	0.0314555	0.92827	2.39225
ERP44	Day_4_0-NR4A2_OE	0.034367	-0.0170206	2.92925e+06	0.488719	0.00072004	0.0166832	2.61603	4.90312
TEX10	Day_4_0-NR4A2_OE	0.0635768	-0.0293775	2903008	0.484341	0.00028575	0.00821669	5.14768	8.34322
CAVIN4	Day_4_0-NR4A2_OE	0.0356093	-0.00719853	2.94412e+06	0.4912	0.00534301	0.0723351	2.53165	4.32977
ENSG00000230782	Day_4_0-NR4A2_OE	0.0770187	0.034317	3.05662e+06	0.50997	0.00261697	0.0438257	5.99156	4.03321
RAD23B	Day_4_0-NR4A2_OE	0.0991466	-0.0296083	2901359	0.484066	0.00164413	0.0313165	8.35443	11.6251
TMEM245	Day_4_0-NR4A2_OE	0.14274	-0.0416731	2878641	0.480275	0.000744764	0.0170854	12.0675	16.1526
C9orf152	Day_4_0-NR4A2_OE	0.000919552	0.000919552	3.00188e+06	0.500837	0.0037653	0.0558036	0.168776	0
LPAR1	Day_4_0-NR4A2_OE	0.0752828	0.0415836	3.10367e+06	0.517819	7.63803e-09	8.619e-07	6.66667	3.12376
ZNF483	Day_4_0-NR4A2_OE	0.143462	0.0474848	3091125	0.515726	0.00073011	0.0168604	11.5612	8.5607
PTBP3	Day_4_0-NR4A2_OE	0.109722	-0.0351031	2879553	0.480428	0.000235369	0.0070395	9.02954	13.1079
FKBP15	Day_4_0-NR4A2_OE	0.0179385	-0.0144018	2.94178e+06	0.490809	0.000735989	0.0169586	1.4346	3.28193
ASTN2	Day_4_0-NR4A2_OE	0.322382	-0.0564311	2833028	0.472665	0.000220693	0.00672582	23.2911	29.4187
STOM	Day_4_0-NR4A2_OE	0.187968	-0.110864	2703759	0.451098	1.085e-12	2.63379e-10	14.8523	24.911
STRBP	Day_4_0-NR4A2_OE	0.217337	-0.0358664	2866925	0.478321	0.00103598	0.0220518	16.8776	21.7082
DENND1A	Day_4_0-NR4A2_OE	0.0419983	-0.0375069	2.90208e+06	0.484187	7.44167e-05	0.00274474	3.96624	7.13721
NR6A1	Day_4_0-NR4A2_OE	0.589241	0.103506	3173742	0.52951	0.000230937	0.00693174	39.4093	35.3895
RPL35	Day_4_0-NR4A2_OE	0.179176	0.06288	3121898	0.520861	3.15802e-05	0.00135932	14.0084	10.004
GAPVD1	Day_4_0-NR4A2_OE	0.0568334	-0.0282926	2.91993e+06	0.487165	0.00164303	0.0313165	4.72574	7.33491
DNM1	Day_4_0-NR4A2_OE	0.169053	0.0721539	3124133	0.521234	6.44783e-06	0.000339055	12.6582	8.58047
GOLGA2	Day_4_0-NR4A2_OE	0.0478328	-0.0100552	2.93839e+06	0.490244	0.00637407	0.0819367	3.5443	5.55556
GLE1	Day_4_0-NR4A2_OE	0.00718377	-0.0185557	2.9444e+06	0.491247	0.000203036	0.00628869	0.759494	2.51087
SPTAN1	Day_4_0-NR4A2_OE	0.156152	-0.0549745	2816341	0.469881	1.08617e-06	7.10814e-05	12.3207	18.7821
FNBP1	Day_4_0-NR4A2_OE	0.0975109	-0.0162622	2914710	0.486293	0.00510182	0.0704402	7.8481	10.7552
GPR107	Day_4_0-NR4A2_OE	0.0509278	-0.0219551	2.91596e+06	0.486502	0.000661156	0.0157202	4.21941	6.95927
SETX	Day_4_0-NR4A2_OE	0.155309	-0.0298301	2893595	0.48277	0.00346513	0.0528787	12.5738	16.3899
RPL7A	Day_4_0-NR4A2_OE	0.318253	0.0769386	3125515	0.521464	0.00111501	0.0233471	23.4599	19.9288
LCN15	Day_4_0-NR4A2_OE	0.00227725	0.00227725	3.00188e+06	0.500837	0.0037653	0.0558036	0.168776	0
NPDC1	Day_4_0-NR4A2_OE	0.00864023	0.00490866	3.01574e+06	0.503149	0.00244973	0.0417474	0.92827	0.29656
CACNA1B	Day_4_0-NR4A2_OE	0.0924602	0.0330528	3.06785e+06	0.511843	0.00184592	0.0340119	7.76371	5.4567
ZMYND11	Day_4_0-NR4A2_OE	0.0433435	-0.0242743	2.93226e+06	0.489221	0.00485878	0.067802	4.21941	6.38592
LARP4B	Day_4_0-NR4A2_OE	0.128279	-0.0327346	2877487	0.480083	0.000369641	0.0101003	10.4641	14.6303
ADARB2	Day_4_0-NR4A2_OE	0.043017	0.0210907	3.0502e+06	0.508898	0.000217453	0.00663677	3.71308	1.93752
KLF6	Day_4_0-NR4A2_OE	0.0306817	-0.00462538	2.95108e+06	0.492361	0.00791744	0.095817	2.02532	3.57849
GDI2	Day_4_0-NR4A2_OE	0.149838	-0.0203778	2901993	0.484171	0.00579568	0.0765764	11.8987	15.342
GATA3	Day_4_0-NR4A2_OE	0.013656	-0.0996083	2736211	0.456512	1.22393e-22	8.57179e-20	1.18143	9.88533
USP6NL	Day_4_0-NR4A2_OE	0.0634584	-0.0230183	2916398	0.486575	0.00148335	0.0290492	5.14768	7.90826
VIM	Day_4_0-NR4A2_OE	0.0263904	0.0140043	3.03313e+06	0.50605	0.000923851	0.0203228	2.27848	1.06762
NEBL	Day_4_0-NR4A2_OE	0.754523	0.28463	3.50274e+06	0.584401	2.78047e-26	2.76405e-23	46.9198	32.6018
SKIDA1	Day_4_0-NR4A2_OE	0.0873038	0.0481221	3.09222e+06	0.515909	5.24962e-07	3.779e-05	6.58228	3.42032
ARMC3	Day_4_0-NR4A2_OE	0.00707896	0.00563346	3.00845e+06	0.501932	0.00626622	0.0813873	0.506329	0.118624
KIAA1217	Day_4_0-NR4A2_OE	0.253044	-0.129499	2726782	0.454939	6.83169e-10	1.00435e-07	20	28.9047
MYO3A	Day_4_0-NR4A2_OE	0.0299328	-0.0227667	2.91609e+06	0.486523	0.000110518	0.00381742	2.70042	5.41716
ABI1	Day_4_0-NR4A2_OE	0.077901	-0.0306349	2.88801e+06	0.481838	0.000109932	0.00380587	6.24473	10.0237
ANKRD26	Day_4_0-NR4A2_OE	0.0943083	-0.0297225	2.9084e+06	0.48524	0.00242303	0.041391	7.59494	10.6564
MPP7	Day_4_0-NR4A2_OE	0.0374382	-0.0163272	2.9348e+06	0.489646	0.00194323	0.0353008	2.78481	4.88335
WAC	Day_4_0-NR4A2_OE	0.238361	-0.0440834	2863128	0.477687	0.00112634	0.023537	18.7342	23.8039
BAMBI	Day_4_0-NR4A2_OE	0.0054612	-0.0160262	2.94145e+06	0.490754	3.01484e-05	0.00131121	0.421941	2.27363
SVIL	Day_4_0-NR4A2_OE	0.108904	-0.0229206	2.89902e+06	0.483676	0.00127851	0.0260392	8.27004	11.6845
ITGB1	Day_4_0-NR4A2_OE	0.144176	-0.0641624	2811637	0.469096	2.57471e-07	2.05937e-05	11.1392	17.5563
NRP1	Day_4_0-NR4A2_OE	0.0268215	0.0199525	3.03387e+06	0.506175	7.67319e-05	0.00281521	1.94093	0.711744
CCNY	Day_4_0-NR4A2_OE	0.112982	-0.0212539	2902954	0.484332	0.00296667	0.047861	9.36709	12.7125
FZD8	Day_4_0-NR4A2_OE	0.0608173	0.0318707	3.06831e+06	0.51192	7.67368e-06	0.000392637	4.72574	2.35271
ZNF33B	Day_4_0-NR4A2_OE	0.0373348	-0.0148127	2.94011e+06	0.490531	0.00473877	0.066752	2.95359	4.88335
CXCL12	Day_4_0-NR4A2_OE	0.0241069	-0.0218819	2.92635e+06	0.488235	0.000244158	0.00726075	2.19409	4.56702
WASHC2C	Day_4_0-NR4A2_OE	0.0137429	-0.0158755	2.94884e+06	0.491988	0.0014216	0.0281836	1.18143	2.78766
BMS1P1	Day_4_0-NR4A2_OE	0.00354563	-0.00650276	2.97187e+06	0.49583	0.00707428	0.0885918	0.253165	1.08739
ERCC6	Day_4_0-NR4A2_OE	0.0268923	-0.0181582	2.92567e+06	0.488122	0.000100196	0.00353924	1.77215	4.17161
SGMS1	Day_4_0-NR4A2_OE	0.0545408	-0.0146708	2.93294e+06	0.489334	0.00706421	0.0885188	4.64135	6.84065
PRKG1	Day_4_0-NR4A2_OE	0.703979	-0.208216	2613562	0.436049	4.2013e-13	1.0567e-10	43.038	55.3974
ANK3	Day_4_0-NR4A2_OE	0.415542	-0.0705741	2798943	0.466978	3.33711e-05	0.00141885	29.1139	36.7932
JMJD1C	Day_4_0-NR4A2_OE	0.651006	-0.0829701	2.81997e+06	0.470486	0.000715336	0.0166237	44.3038	51.5619
COL13A1	Day_4_0-NR4A2_OE	0.0322437	0.0246652	3.04431e+06	0.507916	2.50804e-07	2.02154e-05	2.19409	0.61289
CDH23	Day_4_0-NR4A2_OE	0.023124	0.0174726	3.03397e+06	0.506191	1.1256e-05	0.000550307	1.77215	0.533808
MICU1	Day_4_0-NR4A2_OE	0.0888648	-0.0457722	2.88319e+06	0.481034	0.000162407	0.00526461	7.76371	11.5658
SEC24C	Day_4_0-NR4A2_OE	0.0108501	-0.00806668	2.96229e+06	0.494232	0.00566989	0.0754877	0.759494	1.91775
SAMD8	Day_4_0-NR4A2_OE	0.0546686	-0.0226452	2.9175e+06	0.486758	0.000812924	0.0183665	4.21941	6.91973
RPS24	Day_4_0-NR4A2_OE	0.349664	0.109125	3189496	0.532139	1.8444e-06	0.000114254	26.2447	20.8383
PRXL2A	Day_4_0-NR4A2_OE	0.0483667	-0.0273121	2.91024e+06	0.485547	0.000284357	0.00818791	4.13502	7.05813
NRG3	Day_4_0-NR4A2_OE	0.485278	0.264703	3485221	0.581478	7.77756e-37	1.62364e-33	31.8143	16.4492
CCSER2	Day_4_0-NR4A2_OE	0.0697356	-0.0176387	2921804	0.487477	0.00361787	0.0548089	5.56962	8.18505
BMPR1A	Day_4_0-NR4A2_OE	0.222419	-0.129734	2.66175e+06	0.444089	1.42503e-14	4.02013e-12	17.5527	29.0036
LIPA	Day_4_0-NR4A2_OE	0.0492798	0.0196835	3.03987e+06	0.507175	0.00630667	0.0816737	3.88186	2.45156
SLC16A12	Day_4_0-NR4A2_OE	0.033785	0.0177429	3.03471e+06	0.506314	0.0037664	0.0558036	2.8692	1.62119
FGFBP3	Day_4_0-NR4A2_OE	0.0247385	0.0171826	3.02969e+06	0.505477	0.000140278	0.00465572	1.68776	0.59312
IDE	Day_4_0-NR4A2_OE	0.0710879	-0.0158849	2923103	0.487693	0.0039217	0.0576546	5.48523	8.02689
HHEX	Day_4_0-NR4A2_OE	0.0175339	0.0106634	3.0209e+06	0.50401	0.0048666	0.0678658	1.4346	0.632661
CYP26A1	Day_4_0-NR4A2_OE	0.032662	0.0232142	3.05466e+06	0.509642	1.75759e-08	1.86251e-06	2.70042	0.771056
MYOF	Day_4_0-NR4A2_OE	0.014345	-0.0247038	2.92631e+06	0.488229	2.51714e-05	0.00112042	1.18143	3.53895
FRA10AC1	Day_4_0-NR4A2_OE	0.0481441	-0.0113727	2.94002e+06	0.490516	0.00772801	0.0942899	3.5443	5.49624
PLCE1	Day_4_0-NR4A2_OE	0.0183952	-0.121356	2689498	0.448719	7.29732e-27	7.61694e-24	1.35021	11.6251
HELLS	Day_4_0-NR4A2_OE	0.286063	0.0657626	3112519	0.519296	0.00279995	0.0457369	22.1941	18.9798
TM9SF3	Day_4_0-NR4A2_OE	0.135716	-0.0525503	2838924	0.473649	8.08e-06	0.000409413	11.308	16.7655
PGAM1	Day_4_0-NR4A2_OE	0.0959267	0.040149	3.08478e+06	0.514668	4.78423e-05	0.0018809	7.59494	4.72519
DNMBP	Day_4_0-NR4A2_OE	0.0724553	-0.056775	2.81266e+06	0.469267	1.26701e-09	1.73908e-07	5.90717	12.1985
BTRC	Day_4_0-NR4A2_OE	0.0769235	-0.0247885	2.92034e+06	0.487233	0.00543241	0.0733076	6.75105	9.35152
NPM3	Day_4_0-NR4A2_OE	0.025026	0.0158721	3.03327e+06	0.506074	0.000208927	0.00644248	2.02532	0.810597
ARMH3	Day_4_0-NR4A2_OE	0.0627894	-0.0182836	2.93029e+06	0.488893	0.00667866	0.0848077	5.06329	7.33491
GBF1	Day_4_0-NR4A2_OE	0.0897872	-0.0167788	2918095	0.486858	0.00430485	0.0622786	6.66667	9.4306
NT5C2	Day_4_0-NR4A2_OE	0.149678	-0.0402372	2871663	0.479111	0.000318077	0.00896111	11.5612	15.9154
NEURL1	Day_4_0-NR4A2_OE	0.00383112	-0.0196327	2.94051e+06	0.490598	1.04192e-05	0.000514209	0.253165	2.13523
SORCS1	Day_4_0-NR4A2_OE	0.0535254	0.0224821	3.05595e+06	0.509858	0.000167454	0.00540304	4.3038	2.33294
MXI1	Day_4_0-NR4A2_OE	0.0254785	-0.0213856	2.91854e+06	0.486932	5.08108e-05	0.00198267	2.02532	4.66588
PDCD4	Day_4_0-NR4A2_OE	0.0672082	-0.0295289	2.90132e+06	0.48406	0.00024711	0.00732765	5.23207	8.48161
TCF7L2	Day_4_0-NR4A2_OE	0.38989	-0.0420613	2.85725e+06	0.476706	0.00268675	0.0445501	28.1857	33.6299
CCDC186	Day_4_0-NR4A2_OE	0.10413	-0.0286669	2889426	0.482075	0.000506686	0.0128838	8.43882	12.1787
INPP5F	Day_4_0-NR4A2_OE	0.0775833	-0.0351666	2906860	0.484983	0.00144558	0.0284697	6.91983	9.96441
PLPP4	Day_4_0-NR4A2_OE	0.00324631	-0.0129089	2.96557e+06	0.494778	0.00379722	0.0561011	0.421941	1.46303
WDR11	Day_4_0-NR4A2_OE	0.0636886	-0.0372574	2897633	0.483444	0.000315258	0.00891778	6.16034	9.50969
CPXM2	Day_4_0-NR4A2_OE	0.00657562	-0.0122504	2.95756e+06	0.493443	0.00108064	0.0228334	0.506329	1.8189
FANK1	Day_4_0-NR4A2_OE	0.0183699	-0.0229644	2.93992e+06	0.490499	0.00131172	0.0265086	1.94093	3.83551
DOCK1	Day_4_0-NR4A2_OE	0.2357	-0.0812364	2771170	0.462345	8.12018e-08	7.12256e-06	17.8903	25.8996
MGMT	Day_4_0-NR4A2_OE	0.0338615	-0.0156432	2.94027e+06	0.490558	0.00341359	0.0523987	2.61603	4.52748
PWWP2B	Day_4_0-NR4A2_OE	0.000591331	-0.00891276	2.97446e+06	0.496262	0.00510529	0.0704416	0.0843882	0.830368
INPP5A	Day_4_0-NR4A2_OE	0.0277666	-0.0118334	2.94528e+06	0.491393	0.00422606	0.0613514	2.19409	3.93436
UTF1	Day_4_0-NR4A2_OE	0.048352	0.0271469	3.05174e+06	0.509155	0.000279143	0.00807118	3.96624	2.155
RPLP2	Day_4_0-NR4A2_OE	0.360985	0.103189	3204196	0.534591	3.27802e-07	2.53451e-05	27.173	20.9964
ENSG00000290960	Day_4_0-NR4A2_OE	0.274712	0.0593477	3097087	0.516721	0.00789954	0.0958032	20.6751	17.8529
TRIM22	Day_4_0-NR4A2_OE	0.0240772	0.014326	3.02696e+06	0.505021	0.00455263	0.0646975	2.02532	1.02807
DCHS1	Day_4_0-NR4A2_OE	0.0102546	0.00774023	3.01443e+06	0.50293	0.00273055	0.0448841	0.843882	0.257019
DCHS1-AS1	Day_4_0-NR4A2_OE	0.00338349	0.00323195	3.00576e+06	0.501484	0.00300846	0.0483264	0.337553	0.0395413
SYT9	Day_4_0-NR4A2_OE	0.0109586	0.008883	3.0098e+06	0.502158	0.00632077	0.081686	0.590717	0.158165
LMO1	Day_4_0-NR4A2_OE	0.0226362	0.0120178	3.03377e+06	0.506157	0.000152118	0.00497745	2.02532	0.790826
STK33	Day_4_0-NR4A2_OE	0.190075	0.0717857	3154050	0.526225	1.7737e-07	1.45207e-05	14.9367	9.84579
RPL27A	Day_4_0-NR4A2_OE	0.184328	0.0566057	3087261	0.515082	0.00419272	0.0610526	14.2616	11.5263
TMEM41B	Day_4_0-NR4A2_OE	0.0972601	-0.0261208	2912995	0.486007	0.00500771	0.0693703	8.27004	11.1902
WEE1	Day_4_0-NR4A2_OE	0.107157	-0.0190295	2916542	0.486599	0.00766382	0.0937942	8.52321	11.3681
SBF2-AS1	Day_4_0-NR4A2_OE	0.0209844	-0.0457774	2.85614e+06	0.476521	3.23329e-10	5.23242e-08	1.85654	6.56386
ADM	Day_4_0-NR4A2_OE	0.00404582	-0.00914818	2.96816e+06	0.49521	0.00832221	0.0993336	0.506329	1.46303
EIF4G2	Day_4_0-NR4A2_OE	0.411405	0.0822713	3128796	0.522012	0.00265919	0.0442337	29.789	26.9079
USP47	Day_4_0-NR4A2_OE	0.108389	-0.0741888	2811905	0.469141	6.60354e-08	5.89126e-06	9.53586	15.7177
DKK3	Day_4_0-NR4A2_OE	0.0198474	-0.0102604	2.95057e+06	0.492277	0.00269249	0.0445746	1.35021	2.90629
TEAD1	Day_4_0-NR4A2_OE	0.199051	-0.0591332	2.82104e+06	0.470666	7.33178e-06	0.000376991	15.1899	21.4512
BTBD10	Day_4_0-NR4A2_OE	0.0194789	-0.0155461	2.94439e+06	0.491244	0.0013396	0.0269416	1.51899	3.28193
INSC	Day_4_0-NR4A2_OE	0.00175363	0.00175363	3.00188e+06	0.500837	0.0037653	0.0558036	0.168776	0
LINC02751	Day_4_0-NR4A2_OE	0.00942979	0.00640353	3.01557e+06	0.503122	0.000835974	0.0187452	0.843882	0.217477
UEVLD	Day_4_0-NR4A2_OE	0.0170709	-0.0249011	2.93481e+06	0.489647	0.000374601	0.0101429	1.68776	3.75643
NAV2	Day_4_0-NR4A2_OE	0.167416	-0.0819105	2744635	0.457918	1.07167e-10	1.88001e-08	12.9114	21.7477
LUZP2	Day_4_0-NR4A2_OE	0.238412	0.15784	3337580	0.556845	6.34576e-35	1.20431e-31	17.9747	6.82088
MUC15	Day_4_0-NR4A2_OE	0.000420835	-0.0185078	2.95312e+06	0.492701	5.20743e-05	0.00202064	0.0843882	1.54211
LIN7C	Day_4_0-NR4A2_OE	0.0178473	-0.0149306	2.95384e+06	0.492821	0.00753197	0.0927438	1.68776	3.12376
LINC00678	Day_4_0-NR4A2_OE	0.0734375	0.0332583	3.07962e+06	0.513807	3.48719e-05	0.00146476	6.66667	3.95413
LINC02742	Day_4_0-NR4A2_OE	0.00884627	0.00691868	3.01115e+06	0.502383	0.00588218	0.0775719	0.675105	0.197707
DCDC1	Day_4_0-NR4A2_OE	0.0065194	-0.00932938	2.9682e+06	0.495217	0.0084129	0.0999589	0.506329	1.46303
WT1	Day_4_0-NR4A2_OE	0.00211421	0.00195166	3.00382e+06	0.50116	0.00450487	0.0642997	0.253165	0.0197707
PAMR1	Day_4_0-NR4A2_OE	0.0535395	0.0217724	3.04929e+06	0.508746	0.000582265	0.0141836	3.96624	2.21431
FJX1	Day_4_0-NR4A2_OE	0.0393409	0.0285162	3.04923e+06	0.508737	6.72159e-07	4.69298e-05	2.61603	0.869909
LDLRAD3	Day_4_0-NR4A2_OE	0.210267	0.0717197	3127765	0.521839	6.2904e-05	0.00237896	16.3713	12.2974
TTC17	Day_4_0-NR4A2_OE	0.242022	-0.040054	2881449	0.480744	0.00484051	0.0677231	19.3249	23.4875
EXT2	Day_4_0-NR4A2_OE	0.0424072	-0.017895	2.92612e+06	0.488196	0.00103299	0.0220427	3.29114	5.69395
MDK	Day_4_0-NR4A2_OE	0.343062	0.061681	3119559	0.52047	0.00322024	0.0504889	26.4135	23.0921
ENSG00000285658	Day_4_0-NR4A2_OE	0.016985	0.0142027	3.02087e+06	0.504005	0.000204403	0.00632167	1.09705	0.29656
LRP4	Day_4_0-NR4A2_OE	0.0182814	-0.0196152	2.94818e+06	0.491877	0.0040843	0.0597923	1.85654	3.47964
DDB2	Day_4_0-NR4A2_OE	0.0783026	0.0349029	3.06101e+06	0.510701	0.00133596	0.0268945	6.16034	4.07276
PTPRJ	Day_4_0-NR4A2_OE	0.0899002	-0.0199436	2909741	0.485464	0.00188668	0.0346102	6.75105	9.80625
TNKS1BP1	Day_4_0-NR4A2_OE	0.0515154	0.0202609	3.04719e+06	0.508396	0.00313812	0.0496963	4.55696	2.88652
GLYATL2	Day_4_0-NR4A2_OE	0.0162332	0.0134619	3.02398e+06	0.504523	2.73244e-05	0.00120343	1.18143	0.276789
SYT7	Day_4_0-NR4A2_OE	0.0551891	-0.0327021	2892741	0.482628	3.78055e-05	0.00155055	4.47257	8.02689
AHNAK	Day_4_0-NR4A2_OE	0.425637	-0.340112	2326637	0.388178	8.28145e-39	1.92093e-35	29.4515	50.7117
RCOR2	Day_4_0-NR4A2_OE	0.0285627	0.0109179	3.03131e+06	0.505746	0.00562634	0.0750514	2.61603	1.46303
SAC3D1	Day_4_0-NR4A2_OE	0.0110171	0.00854289	3.01638e+06	0.503256	0.00140079	0.0278156	0.92827	0.276789
FAU	Day_4_0-NR4A2_OE	0.110026	0.0354687	3.06808e+06	0.511881	0.00466126	0.065838	9.11392	6.86042
NEAT1	Day_4_0-NR4A2_OE	0.121496	-0.090249	2796184	0.466518	1.08226e-08	1.18732e-06	10.0422	16.6864
MALAT1	Day_4_0-NR4A2_OE	2.5155	-0.117705	2839360	0.473722	0.00479323	0.0673829	93.5021	94.5235
KDM2A	Day_4_0-NR4A2_OE	0.175407	-0.0320085	2.89553e+06	0.483093	0.00567779	0.0754965	14.1772	17.7936
LRP5	Day_4_0-NR4A2_OE	0.0406695	-0.0212418	2.91913e+06	0.487031	0.000393526	0.0105324	3.29114	5.9312
PPP6R3	Day_4_0-NR4A2_OE	0.241991	-0.0376603	2832755	0.47262	6.14373e-05	0.00234472	17.7215	23.8434
CCND1	Day_4_0-NR4A2_OE	0.520599	0.214297	3.40407e+06	0.567938	7.88852e-21	4.70516e-18	36.2869	24.4958
SHANK2	Day_4_0-NR4A2_OE	0.276857	-0.190335	2.57385e+06	0.429423	2.37343e-19	1.27045e-16	22.616	36.3582
PHOX2A	Day_4_0-NR4A2_OE	0.00263365	0.00263365	3.00188e+06	0.500837	0.0037653	0.0558036	0.168776	0
FAM168A	Day_4_0-NR4A2_OE	0.149008	-0.0418385	2875127	0.479689	0.000550753	0.0136065	12.1519	16.3701
RAB6A	Day_4_0-NR4A2_OE	0.0974771	-0.0296965	2897842	0.483479	0.000950563	0.0206923	7.93249	11.3484
PPME1	Day_4_0-NR4A2_OE	0.0204333	-0.0237463	2.91899e+06	0.487007	3.77233e-05	0.00155022	1.85654	4.46817
RPS3	Day_4_0-NR4A2_OE	0.524266	0.140927	3233046	0.539405	3.01394e-07	2.35652e-05	36.4557	30.605
GDPD5	Day_4_0-NR4A2_OE	0.00167351	-0.0064332	2.97405e+06	0.496194	0.00752501	0.0927438	0.168776	0.929221
UVRAG	Day_4_0-NR4A2_OE	0.0788346	-0.026623	2898674	0.483618	0.000348363	0.00964514	6.07595	9.45038
ACER3	Day_4_0-NR4A2_OE	0.079251	-0.0306806	2913300	0.486058	0.00257842	0.0434089	6.66667	9.54923
INTS4	Day_4_0-NR4A2_OE	0.0627013	-0.0101048	2.92777e+06	0.488472	0.00355868	0.0539858	4.47257	6.86042
KCTD14	Day_4_0-NR4A2_OE	0.00654604	0.00542407	3.00845e+06	0.501933	0.00625276	0.0813364	0.506329	0.118624
GAB2	Day_4_0-NR4A2_OE	0.129714	-0.0317392	2909382	0.485404	0.00705029	0.0884507	10.3797	13.4243
RAB30-DT	Day_4_0-NR4A2_OE	0.0290701	-0.0121328	2.94464e+06	0.491287	0.00348712	0.0531366	2.1097	3.87505
PRSS23-AS1	Day_4_0-NR4A2_OE	0.00090245	-0.0102276	2.96973e+06	0.495473	0.00183319	0.0338072	0.0843882	0.988533
TMEM135	Day_4_0-NR4A2_OE	0.0791303	-0.054041	2833615	0.472763	9.13267e-08	7.87825e-06	6.66667	12.238
SLC36A4	Day_4_0-NR4A2_OE	0.0670895	-0.0284544	2902734	0.484295	0.000499786	0.0127763	5.90717	9.13405
LINC02700	Day_4_0-NR4A2_OE	0.0121996	0.00993112	3.01444e+06	0.502932	0.00271226	0.0447245	0.843882	0.257019
AMOTL1	Day_4_0-NR4A2_OE	0.0367166	-0.0214884	2.94125e+06	0.490721	0.00766942	0.0937942	3.37553	5.23922
SESN3	Day_4_0-NR4A2_OE	0.34657	0.0768076	3.13799e+06	0.523545	0.000500011	0.0127763	25.3165	21.3325
TRPC6	Day_4_0-NR4A2_OE	0.101078	-0.0584027	2844350	0.474554	2.0157e-06	0.000124129	8.35443	13.4836
YAP1	Day_4_0-NR4A2_OE	0.149139	-0.085316	2769292	0.462031	1.64354e-09	2.19939e-07	12.0675	19.8893
TMEM123	Day_4_0-NR4A2_OE	0.0880565	-0.0452262	2864234	0.477872	1.38307e-05	0.000653235	7.51055	12.0008
POGLUT3	Day_4_0-NR4A2_OE	0.0136961	-0.0226	2.9302e+06	0.488878	8.0926e-05	0.00294323	1.35021	3.57849
EXPH5	Day_4_0-NR4A2_OE	0.0224935	-0.0438497	2.86082e+06	0.477302	6.50799e-10	9.66863e-08	1.77215	6.34638
RDX	Day_4_0-NR4A2_OE	0.112748	-0.0357371	2861943	0.477489	2.96737e-05	0.00129325	8.86076	13.6022
ZC3H12C	Day_4_0-NR4A2_OE	0.0191788	-0.011657	2.95113e+06	0.49237	0.00450616	0.0642997	1.60338	3.14353
TMPRSS13	Day_4_0-NR4A2_OE	0.00467071	-0.0135684	2.96046e+06	0.493925	0.00188912	0.0346133	0.506329	1.72005
UBE4A	Day_4_0-NR4A2_OE	0.0526093	-0.0254637	2.92259e+06	0.487608	0.00226757	0.0392844	4.72574	7.25583
RPS25	Day_4_0-NR4A2_OE	0.251458	0.0679674	3123160	0.521071	0.00051819	0.0130901	19.8312	16.1131
THY1	Day_4_0-NR4A2_OE	0.0454486	0.0200336	3.04502e+06	0.508034	0.00119503	0.024848	3.71308	2.11546
POU2F3	Day_4_0-NR4A2_OE	0.0160967	0.0127284	3.03871e+06	0.506982	5.88289e-08	5.3165e-06	1.77215	0.375643
GRAMD1B	Day_4_0-NR4A2_OE	0.111383	0.0383162	3.09286e+06	0.516016	9.83685e-05	0.00348058	9.53586	6.36615
PKNOX2	Day_4_0-NR4A2_OE	0.0920442	0.0402659	3.06692e+06	0.511687	0.00071266	0.0165858	6.66667	4.36932
FEZ1	Day_4_0-NR4A2_OE	0.0310665	0.0158179	3.03565e+06	0.50647	0.00125857	0.0257336	2.61603	1.32463
ARHGAP32	Day_4_0-NR4A2_OE	0.120626	-0.0271082	2.89759e+06	0.483437	0.00195883	0.035401	9.62025	13.1475
ERC1	Day_4_0-NR4A2_OE	0.321284	-0.0706274	2795738	0.466444	9.09757e-06	0.000457641	24.2194	31.4947
ENSG00000256417	Day_4_0-NR4A2_OE	0.0346236	-0.0174362	2.93253e+06	0.489267	0.00103731	0.0220518	2.53165	4.70542
SCNN1A	Day_4_0-NR4A2_OE	0.0541987	-0.0221405	2.92159e+06	0.487441	0.00199874	0.0357547	4.72574	7.2756
GAPDH	Day_4_0-NR4A2_OE	0.322	0.0900446	3177639	0.530161	4.51637e-06	0.00025009	24.8101	19.5334
MLF2	Day_4_0-NR4A2_OE	0.0593554	0.0222741	3.0542e+06	0.509565	0.00189017	0.0346133	5.31646	3.42032
SLC2A3	Day_4_0-NR4A2_OE	0.120726	-0.102503	2716680	0.453254	9.90946e-15	2.87319e-12	8.86076	18.4263
PHC1	Day_4_0-NR4A2_OE	0.158524	0.0768933	3152268	0.525928	6.56254e-09	7.52745e-07	12.4051	7.39423
[truncated: 16,621 more rows]

## Sheet: Supp. Table 16c)
Supplementary Table 16c) Differential gene expression_CRISPRa_Day12
[truncated: 7,650 more rows]

## Sheet: Supp. Table 16d)
Supplementary Table 16d) Differential gene expression_CRISPRa_Day18-1
[truncated: 24,591 more rows]

[truncated: 1 more sheets: Supp. Table 16e)]
