# Supplementary material for: Single-cell ultra-high-throughput multiplexed chromatin and RNA profiling reveals gene regulatory dynamics
Source: Nat Methods. 2025 May 26;22(6):1213–25. doi: 10.1038/s41592-025-02700-8 (PMC12165849; doi:10.1038/s41592-025-02700-8)
Supplement: Supplementary file 6 — Supplementary Table 17. [file 41592_2025_2700_MOESM6_ESM.xlsx]

## Sheet: Overview Supp. Table 17
Supplementary Table 17. Differential gene expression within each DIV for CRISPRi cells grouped by the combination of cluster and perturbation target. Analysis compared each group against all other cells within a DIV
a) Day 0
b) Day 4
c) Day 12
d) Day 18

## Sheet: Supp. Table 17a)
Supplementary Table 17a) Differential gene expression_CRISPRi_Day0
feature	group	avgExpr	logFC	statistic	auc	pval	padj	pct_in	pct_out
ENSG00000293331	Day_0_0-GATA2_KD	0.271287	-0.257413	4.88346e+06	0.473753	0.00229312	0.00686424	48.3083	47.0066
NOC2L	Day_0_0-GATA2_KD	0.0775092	-0.00750409	5.3469e+06	0.518712	0.00376472	0.0105934	23.8722	19.1061
C1orf159	Day_0_0-GATA2_KD	0.0278541	-0.00401266	5.26055e+06	0.510335	0.0149007	0.0348274	9.49248	7.22543
SDF4	Day_0_0-GATA2_KD	0.034826	-0.000613732	5.31867e+06	0.515973	0.000885076	0.00299706	12.8759	9.43435
B3GALT6	Day_0_0-GATA2_KD	0.0120304	0.00131799	5.21133e+06	0.50556	0.0378273	0.077878	3.85338	2.7147
UBE2J2	Day_0_0-GATA2_KD	0.0337355	0.00718658	5.36443e+06	0.520413	1.9105e-06	1.48764e-05	11.3722	7.19447
LINC01786	Day_0_0-GATA2_KD	0.00322774	0.00278674	5.17215e+06	0.501759	0.00471285	0.0128794	0.469925	0.113543
ACAP3	Day_0_0-GATA2_KD	0.016416	0.00332878	5.22034e+06	0.506434	0.0370935	0.0766698	4.9812	3.66433
INTS11	Day_0_0-GATA2_KD	0.037993	0.00302452	5.379e+06	0.521826	1.80933e-06	1.42052e-05	12.8759	8.30925
AURKAIP1	Day_0_0-GATA2_KD	0.0358427	-0.00357735	5.28377e+06	0.512588	0.00893499	0.0224164	12.312	9.54789
MRPL20-AS1	Day_0_0-GATA2_KD	0.0123237	-0.00121481	5.21753e+06	0.506161	0.0441206	0.0890173	4.88722	3.60239
MRPL20	Day_0_0-GATA2_KD	0.0406441	-0.00368607	5.29479e+06	0.513656	0.00511218	0.0138438	12.8759	9.80595
MRPL20-DT	Day_0_0-GATA2_KD	0.00136278	8.14475e-05	5.17382e+06	0.501921	0.0315116	0.0668533	0.657895	0.268373
ATAD3B	Day_0_0-GATA2_KD	0.0245878	-0.00187082	5.2394e+06	0.508284	0.0459436	0.0923029	8.7406	6.91577
ATAD3A	Day_0_0-GATA2_KD	0.0295555	-0.00159978	5.29905e+06	0.51407	0.00170648	0.00530442	11.0902	8.10281
SSU72	Day_0_0-GATA2_KD	0.0539325	-0.00986976	5.28996e+06	0.513188	0.0272788	0.0589943	19.1729	15.8237
FNDC10	Day_0_0-GATA2_KD	0.0131033	-0.000839836	5.26026e+06	0.510307	0.000747703	0.00258471	5.6391	3.5095
CDK11B	Day_0_0-GATA2_KD	0.047065	0.00204648	5.36006e+06	0.519989	0.000146868	0.000623808	15.9774	11.5813
SLC35E2B	Day_0_0-GATA2_KD	0.0373029	-0.00267778	5.29237e+06	0.513422	0.00735294	0.018967	13.4398	10.4253
NADK	Day_0_0-GATA2_KD	0.0378831	-0.00621739	5.28755e+06	0.512955	0.0106223	0.0260517	13.7218	10.7349
GNB1	Day_0_0-GATA2_KD	0.251419	-0.00320389	5.43999e+06	0.527743	0.00110944	0.0036462	53.1015	43.9719
TMEM52	Day_0_0-GATA2_KD	0.00457107	0.000348396	5.18961e+06	0.503453	0.0368343	0.0762244	1.69173	0.990917
PRKCZ	Day_0_0-GATA2_KD	0.0236752	-0.00697797	5.26636e+06	0.510898	0.0114993	0.0278846	9.86842	7.47316
FAAP20	Day_0_0-GATA2_KD	0.0223412	-0.00254971	5.279e+06	0.512125	0.00251998	0.00745565	8.92857	6.34806
SKI	Day_0_0-GATA2_KD	0.179389	0.00430348	5.45239e+06	0.528946	0.000277383	0.0010936	42.1992	34.5479
MORN1	Day_0_0-GATA2_KD	0.00771216	0.000104599	5.21814e+06	0.506221	0.00663349	0.0173361	3.19549	1.93022
RER1	Day_0_0-GATA2_KD	0.0287387	0.0036207	5.30622e+06	0.514766	0.000264336	0.00104736	9.49248	6.42031
PEX10	Day_0_0-GATA2_KD	0.0161313	-0.00284253	5.25112e+06	0.50942	0.00797117	0.0203306	6.8609	4.89265
PRDM16	Day_0_0-GATA2_KD	0.00491696	-0.00556468	5.07688e+06	0.492517	0.00533385	0.0143695	1.50376	2.99339
WRAP73	Day_0_0-GATA2_KD	0.0110523	-0.00161587	5.22315e+06	0.506707	0.0245233	0.0538666	4.79323	3.39595
LRRC47	Day_0_0-GATA2_KD	0.070348	0.0041869	5.47729e+06	0.531362	3.4311e-07	3.45823e-06	23.7782	16.6391
CEP104	Day_0_0-GATA2_KD	0.0447408	0.00499621	5.33952e+06	0.517996	0.000310487	0.00120793	14.0977	10.2601
C1orf174	Day_0_0-GATA2_KD	0.0308431	0.00580963	5.32086e+06	0.516185	0.000106005	0.000470243	10.2444	6.85384
NPHP4	Day_0_0-GATA2_KD	0.0123774	0.00209259	5.2141e+06	0.505829	0.0284236	0.0610444	3.85338	2.67341
ICMT	Day_0_0-GATA2_KD	0.141977	0.0148659	5.71185e+06	0.554117	3.44689e-13	2.86682e-11	40.1316	27.3637
GPR153	Day_0_0-GATA2_KD	0.015024	0.00244096	5.31513e+06	0.51563	2.97571e-07	3.07377e-06	6.57895	3.38563
ACOT7	Day_0_0-GATA2_KD	0.0586741	0.0041154	5.43087e+06	0.526858	1.23018e-06	1.01148e-05	18.703	12.9232
TNFRSF25	Day_0_0-GATA2_KD	0.00762544	0.00364752	5.20376e+06	0.504826	0.00412842	0.0114699	1.97368	1.00124
PLEKHG5	Day_0_0-GATA2_KD	0.0175124	-0.00184212	5.26727e+06	0.510987	0.00250671	0.00741954	7.42481	5.11974
NOL9	Day_0_0-GATA2_KD	0.0620864	0.00019108	5.27981e+06	0.512203	0.037428	0.0771549	18.0451	15.1631
KLHL21	Day_0_0-GATA2_KD	0.0159217	0.00529985	5.25932e+06	0.510216	0.000400524	0.00150981	5.16917	3.09661
PHF13	Day_0_0-GATA2_KD	0.0357139	-0.00810375	5.31978e+06	0.516081	0.00220258	0.00662551	15.3195	11.5813
DNAJC11	Day_0_0-GATA2_KD	0.0961303	-0.00617928	5.44013e+06	0.527757	4.98652e-05	0.000244708	29.0414	22.0376
CAMTA1	Day_0_0-GATA2_KD	0.132655	0.0230398	5.68425e+06	0.551439	1.28177e-13	1.18926e-11	33.9286	22.5021
PER3	Day_0_0-GATA2_KD	0.0128601	-0.000804056	5.2276e+06	0.507138	0.024751	0.0542753	5.35714	3.89141
ENSG00000236266	Day_0_0-GATA2_KD	0.000338309	0.000218835	5.16564e+06	0.501128	0.0104301	0.0256285	0.281955	0.0516102
UTS2	Day_0_0-GATA2_KD	0.00247121	0.000559355	5.19325e+06	0.503806	0.0011735	0.00382662	1.2218	0.45417
PARK7	Day_0_0-GATA2_KD	0.0473088	-0.00940073	5.308e+06	0.514938	0.00799616	0.0203769	17.2932	13.687
ERRFI1	Day_0_0-GATA2_KD	0.0667232	0.0146353	5.60599e+06	0.543847	5.95616e-15	8.40141e-13	22.3684	13.0367
RERE	Day_0_0-GATA2_KD	0.456712	0.0244111	5.61626e+06	0.544843	6.15076e-07	5.66401e-06	70.9586	57.5248
RERE-AS1	Day_0_0-GATA2_KD	0.000684618	0.000544488	5.16458e+06	0.501025	0.0372924	0.0769818	0.281955	0.0722543
ENO1	Day_0_0-GATA2_KD	0.400674	-0.0245382	5383217	0.522235	0.0131067	0.0311778	67.1053	56.6164
GPR157	Day_0_0-GATA2_KD	0.0113772	0.00346535	5.2116e+06	0.505586	0.0257016	0.0560675	3.47744	2.35343
SPSB1	Day_0_0-GATA2_KD	0.0118163	0.00379773	5.23651e+06	0.508003	0.000756785	0.00261264	3.66541	2.05409
TMEM201	Day_0_0-GATA2_KD	0.0156175	0.00127119	5.27811e+06	0.512038	0.000220768	0.000893936	6.48496	4.00495
PIK3CD	Day_0_0-GATA2_KD	0.0169129	0.00169467	5.25818e+06	0.510105	0.00235764	0.00703617	6.29699	4.22172
CLSTN1	Day_0_0-GATA2_KD	0.121791	0.00596274	5.50562e+06	0.534109	2.19872e-06	1.67827e-05	33.3647	25.3509
CTNNBIP1	Day_0_0-GATA2_KD	0.0323542	-0.007772	5.31309e+06	0.515432	0.00140743	0.00448574	12.9699	9.56854
ENSG00000285701	Day_0_0-GATA2_KD	0.000537051	0.000468915	5.16671e+06	0.501231	0.0012451	0.00403238	0.281955	0.0309661
LZIC	Day_0_0-GATA2_KD	0.0356695	-0.00295939	5.37238e+06	0.521184	1.2615e-05	7.48153e-05	14.1917	9.52725
UBE4B	Day_0_0-GATA2_KD	0.157414	0.0188903	5.68471e+06	0.551483	1.10844e-11	5.4964e-10	41.2594	29.0669
KIF1B	Day_0_0-GATA2_KD	0.284215	-0.00146363	5510658	0.534598	6.50516e-05	0.000307383	59.3985	47.2956
ENSG00000284642	Day_0_0-GATA2_KD	0.00458944	0.000389711	5.19871e+06	0.504336	0.00964944	0.0239272	1.8797	1.00124
PGD	Day_0_0-GATA2_KD	0.154792	0.0133118	5.67511e+06	0.550553	1.79172e-11	8.25693e-10	39.8496	28.4372
PEX14	Day_0_0-GATA2_KD	0.0371088	-0.00629461	5.27788e+06	0.512016	0.0152251	0.035493	12.8759	10.1879
TARDBP	Day_0_0-GATA2_KD	0.131765	0.00836329	5.5555e+06	0.538948	1.08274e-07	1.30806e-06	35.9023	26.538
MASP2	Day_0_0-GATA2_KD	0.0281763	-0.00462306	5.2997e+06	0.514133	0.00274428	0.00801141	12.218	9.0834
SRM	Day_0_0-GATA2_KD	0.0841337	0.0165619	5.37715e+06	0.521647	0.000444808	0.00165081	21.8985	16.9385
EXOSC10	Day_0_0-GATA2_KD	0.0783195	0.0158453	5.53736e+06	0.537189	5.10147e-10	1.41809e-08	23.4962	15.4108
MTOR	Day_0_0-GATA2_KD	0.0900595	0.00577055	5.42625e+06	0.52641	6.5136e-05	0.000307712	26.5977	20.159
UBIAD1	Day_0_0-GATA2_KD	0.0166461	0.000139892	5.29639e+06	0.513812	7.06245e-05	0.000329981	7.42481	4.58299
MAD2L2	Day_0_0-GATA2_KD	0.0522363	-0.00610953	5.34075e+06	0.518116	0.00139901	0.00446092	18.0451	13.8522
DRAXIN	Day_0_0-GATA2_KD	0.050324	-0.00746437	5.34343e+06	0.518376	0.00104063	0.00345653	17.9511	13.429
AGTRAP	Day_0_0-GATA2_KD	0.0195038	-0.0004257	5.23008e+06	0.507379	0.0396669	0.081185	6.57895	5.04748
MTHFR	Day_0_0-GATA2_KD	0.0155008	0.000606369	5.27372e+06	0.511613	0.00047465	0.00174885	6.57895	4.19075
CLCN6	Day_0_0-GATA2_KD	0.0187404	-0.00113814	5.2814e+06	0.512358	0.000564484	0.00202826	7.5188	4.93394
KIAA2013	Day_0_0-GATA2_KD	0.0333088	0.00441524	5.31414e+06	0.515534	0.000318061	0.00123486	10.6203	7.40091
MFN2	Day_0_0-GATA2_KD	0.0502121	-0.00932339	5.29262e+06	0.513447	0.0206826	0.0463471	18.1391	14.7915
MIIP	Day_0_0-GATA2_KD	0.0170847	-0.000107444	5.24132e+06	0.50847	0.0126137	0.0301665	6.20301	4.45912
VPS13D	Day_0_0-GATA2_KD	0.090287	-0.00159854	5.48458e+06	0.532069	1.55889e-06	1.24879e-05	28.1955	20.5512
PRDM2	Day_0_0-GATA2_KD	0.0657857	0.00651312	5.44062e+06	0.527804	2.66993e-06	1.97861e-05	21.4286	15.2044
TMEM51-AS1	Day_0_0-GATA2_KD	0.00356918	0.00119947	5.22121e+06	0.506519	1.91308e-07	2.11531e-06	1.78571	0.474814
TMEM51	Day_0_0-GATA2_KD	0.0255111	0.0073645	5.37481e+06	0.52142	1.19457e-09	2.90868e-08	8.92857	4.57267
EFHD2	Day_0_0-GATA2_KD	0.0167202	-0.00100842	5.27092e+06	0.511341	0.0015389	0.00485322	7.33083	4.94426
DNAJC16	Day_0_0-GATA2_KD	0.0330134	-0.000541725	5.37354e+06	0.521297	4.62104e-06	3.1609e-05	13.1579	8.63955
DDI2	Day_0_0-GATA2_KD	0.100358	-0.0155482	5.30089e+06	0.514249	0.0471661	0.0944045	29.9812	25.4335
PLEKHM2	Day_0_0-GATA2_KD	0.0429005	-0.00271705	5.34543e+06	0.51857	0.00035759	0.00136647	15.4135	11.282
FBLIM1	Day_0_0-GATA2_KD	0.0739221	-0.0162457	5.36884e+06	0.520841	0.0015593	0.0049063	25.5639	20.0454
SPEN-AS1	Day_0_0-GATA2_KD	0.00636196	0.0023955	5.1956e+06	0.504034	0.0143034	0.0336069	1.78571	0.970273
SPEN	Day_0_0-GATA2_KD	0.209146	0.0164821	5.61853e+06	0.545063	2.98015e-08	4.36587e-07	49.3421	36.6329
ARHGEF19	Day_0_0-GATA2_KD	0.0166219	0.00220265	5.23868e+06	0.508214	0.00898452	0.022519	5.45113	3.77787
FBXO42	Day_0_0-GATA2_KD	0.0473218	0.000771239	5.26289e+06	0.510562	0.0371133	0.0766954	13.1579	10.7762
SZRD1	Day_0_0-GATA2_KD	0.0828047	0.00139577	5.4726e+06	0.530906	3.04813e-06	2.20564e-05	27.6316	20.1177
SPATA21	Day_0_0-GATA2_KD	0.0122552	-0.00121626	5.2543e+06	0.509729	0.00172526	0.00535318	5.6391	3.64368
NECAP2	Day_0_0-GATA2_KD	0.0143516	1.10141e-05	5.26436e+06	0.510705	0.000581294	0.00207899	5.82707	3.64368
CROCCP3	Day_0_0-GATA2_KD	0.0149979	0.000240593	5.27609e+06	0.511843	9.1603e-05	0.000413556	5.82707	3.40628
NBPF1	Day_0_0-GATA2_KD	0.0280264	0.0044671	5.34248e+06	0.518283	4.14373e-06	2.88445e-05	9.86842	6.07969
ENSG00000291072	Day_0_0-GATA2_KD	0.0112889	0.00154682	5.24771e+06	0.50909	0.000469629	0.00173368	4.32331	2.47729
CROCC	Day_0_0-GATA2_KD	0.0386572	-0.00348722	5.32186e+06	0.516283	0.000880604	0.00298482	13.4398	9.83691
MFAP2	Day_0_0-GATA2_KD	0.0249863	-0.000916879	5.30653e+06	0.514796	0.000401079	0.00151113	10.0564	6.89513
ATP13A2	Day_0_0-GATA2_KD	0.0293083	0.00433241	5.35641e+06	0.519635	2.36416e-06	1.78303e-05	10.8083	6.72998
SDHB	Day_0_0-GATA2_KD	0.0383675	0.00615101	5.3245e+06	0.516539	0.000197766	0.000811751	11.3722	7.88604
RCC2-AS1	Day_0_0-GATA2_KD	0.00849678	-0.00212612	5.22537e+06	0.506922	0.0166083	0.0382772	4.60526	3.16887
RCC2	Day_0_0-GATA2_KD	0.409895	0.0183938	5518248	0.535335	7.99789e-05	0.000367358	68.2331	56.2964
ARHGEF10L	Day_0_0-GATA2_KD	0.0338565	-0.00039545	5.27637e+06	0.511869	0.00974454	0.0241399	11.0902	8.59827
IGSF21	Day_0_0-GATA2_KD	0.0441469	0.00714837	5.425e+06	0.526289	5.91893e-08	7.83535e-07	14.9436	9.43435
KLHDC7A	Day_0_0-GATA2_KD	0.00611726	0.000969816	5.22404e+06	0.506794	0.00104293	0.00346304	2.91353	1.53799
PAX7	Day_0_0-GATA2_KD	0.0292762	0.00312866	5.31857e+06	0.515964	1.34706e-05	7.92146e-05	8.45865	5.11974
ALDH4A1	Day_0_0-GATA2_KD	0.00998298	4.32534e-05	5.23263e+06	0.507626	0.00439015	0.0121116	4.22932	2.67341
UBR4	Day_0_0-GATA2_KD	0.187671	-0.0102812	5.41365e+06	0.525187	0.00189853	0.00582079	45.2068	36.7258
EMC1	Day_0_0-GATA2_KD	0.0372145	0.00026499	5.30706e+06	0.514847	0.0026792	0.00785326	13.3459	10.1053
MRTO4	Day_0_0-GATA2_KD	0.0524643	-0.00802551	5.31179e+06	0.515306	0.00859838	0.0216682	18.703	14.8225
AKR7L	Day_0_0-GATA2_KD	0.00112165	0.000208901	5.18935e+06	0.503428	6.86656e-06	4.41609e-05	0.845865	0.154831
CAPZB	Day_0_0-GATA2_KD	0.153445	0.00299335	5.59486e+06	0.542767	2.8726e-08	4.23805e-07	41.7293	30.7494
OTUD3	Day_0_0-GATA2_KD	0.0197874	-0.00188497	5.31796e+06	0.515905	2.00066e-05	0.000111109	8.64662	5.31585
CAMK2N1	Day_0_0-GATA2_KD	0.0185935	0.00308301	5.33507e+06	0.517565	5.10905e-07	4.83704e-06	8.17669	4.57267
MUL1	Day_0_0-GATA2_KD	0.0209532	0.00699598	5.25316e+06	0.509618	0.00209286	0.00632737	5.6391	3.70562
SH2D5	Day_0_0-GATA2_KD	0.00619018	0.00150465	5.2306e+06	0.507429	0.000131763	0.000566215	2.81955	1.32122
HP1BP3	Day_0_0-GATA2_KD	0.107785	-0.00395814	5.51146e+06	0.534676	8.16796e-07	7.14046e-06	32.1429	23.6065
EIF4G3	Day_0_0-GATA2_KD	0.395635	0.00764324	5.53817e+06	0.537267	2.96709e-05	0.000155983	67.5752	54.9855
ECE1	Day_0_0-GATA2_KD	0.0599395	-0.00617484	5.41368e+06	0.52519	2.25685e-05	0.000123432	21.1466	15.3902
ALPL	Day_0_0-GATA2_KD	0.0905563	0.0235808	5.64033e+06	0.547178	1.24272e-14	1.62144e-12	26.2218	16.1127
USP48	Day_0_0-GATA2_KD	0.157476	0.00450504	5.52678e+06	0.536162	2.86607e-06	2.10158e-05	40.4135	31.1726
HSPG2	Day_0_0-GATA2_KD	0.0355124	-0.0111379	5.29236e+06	0.513421	0.00781905	0.0199866	13.7218	10.6007
ZBTB40	Day_0_0-GATA2_KD	0.0314694	0.00238647	5.30975e+06	0.515108	0.000548516	0.00198214	10.8083	7.62799
EPHB2	Day_0_0-GATA2_KD	0.030902	0.00356924	5.40377e+06	0.524229	3.96704e-08	5.51371e-07	12.688	7.59703
KDM1A	Day_0_0-GATA2_KD	0.24662	0.0149827	5.5682e+06	0.540181	1.56335e-06	1.25092e-05	51.8797	40.9372
ENSG00000240553	Day_0_0-GATA2_KD	0.0264368	-0.00330018	5.25321e+06	0.509623	0.0254064	0.0555434	9.58647	7.47316
LUZP1	Day_0_0-GATA2_KD	0.118269	0.00686276	5.60486e+06	0.543737	1.03316e-09	2.57484e-08	35.0564	24.7213
HNRNPR	Day_0_0-GATA2_KD	0.22986	0.0104825	5.5963e+06	0.542907	2.48129e-07	2.63476e-06	52.1617	39.8844
ASAP3	Day_0_0-GATA2_KD	0.0326237	-0.00116389	5.27075e+06	0.511325	0.0121205	0.0291608	10.7143	8.27828
ID3	Day_0_0-GATA2_KD	0.0542937	0.00647229	5.47147e+06	0.530797	4.43913e-09	8.58862e-08	17.8571	11.282
ELOA-AS1	Day_0_0-GATA2_KD	0.0238643	0.000369969	5.25986e+06	0.510268	0.0100156	0.0247485	8.45865	6.29645
ELOA	Day_0_0-GATA2_KD	0.0786304	0.00130522	5.48615e+06	0.532221	3.80503e-07	3.76999e-06	25.3759	17.9913
PITHD1	Day_0_0-GATA2_KD	0.0195915	-0.0018481	5.29918e+06	0.514082	0.000121781	0.000528874	8.08271	5.1507
LYPLA2	Day_0_0-GATA2_KD	0.050982	-0.00426073	5.3665e+06	0.520613	0.000266894	0.00105642	18.4211	13.7077
PNRC2	Day_0_0-GATA2_KD	0.0866026	0.00522913	5.53046e+06	0.536519	2.50512e-08	3.76775e-07	27.9135	19.4777
SRSF10	Day_0_0-GATA2_KD	0.15794	0.0210146	5.65528e+06	0.548629	1.52008e-10	5.06112e-09	41.0714	29.2733
GRHL3	Day_0_0-GATA2_KD	0.00169245	-0.00690496	5.08906e+06	0.493698	0.00186986	0.00574571	0.469925	1.72378
STPG1	Day_0_0-GATA2_KD	0.0135934	0.00386935	5.28085e+06	0.512304	1.39527e-06	1.13558e-05	4.79323	2.31214
RCAN3	Day_0_0-GATA2_KD	0.0669901	-0.00410401	5.42192e+06	0.52599	3.28787e-05	0.000170698	23.6842	17.4855
NCMAP	Day_0_0-GATA2_KD	0.0019497	0.000465625	5.18353e+06	0.502863	0.00602892	0.0159559	0.93985	0.361272
SRRM1	Day_0_0-GATA2_KD	0.304961	0.0245419	5643467	0.547482	4.12019e-08	5.70001e-07	59.3045	47.0995
CLIC4	Day_0_0-GATA2_KD	0.260063	0.00880485	5.66973e+06	0.55003	3.5162e-09	7.13354e-08	56.203	42.8055
RUNX3	Day_0_0-GATA2_KD	0.00224621	0.00102609	5.18083e+06	0.502601	0.00816125	0.0207142	0.845865	0.319983
SYF2	Day_0_0-GATA2_KD	0.0250581	-0.00644795	5.26077e+06	0.510356	0.0230398	0.0509241	10.8083	8.46408
RSRP1	Day_0_0-GATA2_KD	0.0279782	-0.00117136	5.27758e+06	0.511987	0.00396048	0.0110593	9.3985	6.88481
TMEM50A	Day_0_0-GATA2_KD	0.0580312	0.00382374	5.48735e+06	0.532337	6.66409e-09	1.21396e-07	20.1128	13.0161
MACO1	Day_0_0-GATA2_KD	0.0391976	0.00163093	5.31823e+06	0.51593	0.000692386	0.00241629	12.406	8.94922
MAN1C1	Day_0_0-GATA2_KD	0.00793159	-0.00622804	5.07439e+06	0.492275	0.0137888	0.0325482	2.53759	4.07721
SELENON	Day_0_0-GATA2_KD	0.00622678	0.000573712	5.20938e+06	0.505371	0.00895651	0.0224542	2.63158	1.53799
ENSG00000228172	Day_0_0-GATA2_KD	0.00609876	0.000116584	5.19747e+06	0.504216	0.0475761	0.0950248	2.53759	1.68249
MTFR1L	Day_0_0-GATA2_KD	0.0130823	0.00404004	5.22989e+06	0.507361	0.00358253	0.0101312	3.85338	2.36375
AUNIP	Day_0_0-GATA2_KD	0.0190147	-0.000330902	5.2974e+06	0.51391	0.000156661	0.000659367	8.08271	5.20231
STMN1	Day_0_0-GATA2_KD	0.177532	-0.0127266	5.51343e+06	0.534867	1.49993e-05	8.70279e-05	45.3008	35.7556
PAFAH2	Day_0_0-GATA2_KD	0.011238	0.000681147	5.23425e+06	0.507784	0.00837131	0.0211778	4.88722	3.30306
PDIK1L	Day_0_0-GATA2_KD	0.0104551	-0.000397449	5.24e+06	0.508341	0.00316698	0.00908532	4.69925	2.99339
CNKSR1	Day_0_0-GATA2_KD	0.0089529	0.000405933	5.21578e+06	0.505992	0.0113375	0.027534	3.28947	2.07473
CEP85	Day_0_0-GATA2_KD	0.0335823	0.000646482	5.32199e+06	0.516296	0.000439267	0.00163315	12.218	8.68084
LIN28A	Day_0_0-GATA2_KD	0.755977	0.0226325	5.3766e+06	0.521593	0.0193912	0.0437917	81.8609	72.5124
HMGN2	Day_0_0-GATA2_KD	0.203021	0.0126853	5.58795e+06	0.542096	1.80501e-07	2.01397e-06	46.8045	35.7969
ARID1A	Day_0_0-GATA2_KD	0.22028	-0.00178469	5.50142e+06	0.533702	4.74491e-05	0.000233951	49.4361	39.5438
ZDHHC18	Day_0_0-GATA2_KD	0.0202232	0.00241673	5.2942e+06	0.5136	0.0001638	0.000685681	7.80075	4.98555
SFN	Day_0_0-GATA2_KD	0.0050805	-0.000584455	5.22113e+06	0.506511	0.00071842	0.0024938	2.63158	1.3109
GPN2	Day_0_0-GATA2_KD	0.0147204	0.000921345	5.28962e+06	0.513156	2.41158e-05	0.000130625	6.29699	3.60239
GPATCH3	Day_0_0-GATA2_KD	0.00907865	0.00194502	5.20334e+06	0.504785	0.0359632	0.0745624	2.91353	1.94055
NUDC	Day_0_0-GATA2_KD	0.109597	0.00343729	5.50965e+06	0.5345	8.73858e-07	7.55703e-06	32.0489	23.4414
KDF1	Day_0_0-GATA2_KD	0.00761464	-0.000142861	5.20554e+06	0.504998	0.033927	0.0712577	3.1015	2.07473
TRNP1	Day_0_0-GATA2_KD	0.0163823	0.00458436	5.33393e+06	0.517453	1.38548e-08	2.28515e-07	6.95489	3.4166
TENT5B	Day_0_0-GATA2_KD	0.0272523	-0.00291412	5.30615e+06	0.514759	0.000730645	0.00253329	10.8083	7.61767
SLC9A1	Day_0_0-GATA2_KD	0.0128494	-0.00343965	5.23749e+06	0.508098	0.0163464	0.037736	6.10902	4.39719
NPM1P39	Day_0_0-GATA2_KD	0.00485042	0.00418987	5.17545e+06	0.50208	0.0146279	0.0342612	0.657895	0.237407
WDTC1	Day_0_0-GATA2_KD	0.0270858	-0.00248635	5.26446e+06	0.510714	0.0109338	0.0266901	9.3985	7.09125
TMEM222	Day_0_0-GATA2_KD	0.00876043	-0.00109159	5.20747e+06	0.505186	0.0369592	0.0764527	3.38346	2.32246
WASF2	Day_0_0-GATA2_KD	0.207822	0.00837324	5.59426e+06	0.542709	2.09475e-07	2.27642e-06	49.6241	38.4083
STX12	Day_0_0-GATA2_KD	0.0197683	0.00280627	5.33099e+06	0.517169	1.46179e-07	1.68692e-06	7.42481	3.92238
PPP1R8	Day_0_0-GATA2_KD	0.0431118	0.0055308	5.34538e+06	0.518564	0.00016284	0.000682348	13.9098	9.92981
RPA2	Day_0_0-GATA2_KD	0.0277596	-0.00261588	5.30677e+06	0.514819	0.000619412	0.00219502	10.6203	7.46284
SMPDL3B	Day_0_0-GATA2_KD	0.0163065	-0.000973509	5.30705e+06	0.514846	5.71749e-06	3.78315e-05	7.04887	3.98431
EYA3	Day_0_0-GATA2_KD	0.0840401	0.00356006	5.45661e+06	0.529355	5.0585e-06	3.40759e-05	25.3759	18.7345
PTAFR	Day_0_0-GATA2_KD	0.0035454	0.000836321	5.19942e+06	0.504405	0.00219723	0.00661229	1.59774	0.712221
DNAJC8	Day_0_0-GATA2_KD	0.111863	0.0139069	5.68119e+06	0.551142	6.53014e-14	6.85041e-12	32.8947	21.4079
ATP5IF1	Day_0_0-GATA2_KD	0.0328503	-0.00443618	5.24717e+06	0.509037	0.0484243	0.0964446	10.6203	8.58794
MED18	Day_0_0-GATA2_KD	0.00683483	0.00110352	5.22684e+06	0.507065	0.00104507	0.003469	3.1015	1.67217
PHACTR4	Day_0_0-GATA2_KD	0.208223	0.00484739	5.47382e+06	0.531025	0.000153885	0.000649255	47.0865	38.109
RCC1	Day_0_0-GATA2_KD	0.0821142	0.00769482	5.35897e+06	0.519882	0.00145932	0.00462849	21.9925	17.5784
RAB42	Day_0_0-GATA2_KD	0.00579635	0.00204528	5.21191e+06	0.505617	0.00107344	0.00354742	2.16165	1.0322
GMEB1	Day_0_0-GATA2_KD	0.0721223	0.00938067	5.46215e+06	0.529893	6.71652e-07	6.0804e-06	22.4624	15.7618
YTHDF2	Day_0_0-GATA2_KD	0.16063	0.00204328	5.58647e+06	0.541953	5.62978e-08	7.51454e-07	41.7293	31.0178
EPB41	Day_0_0-GATA2_KD	0.15351	0.00913935	5.66783e+06	0.549846	3.93702e-11	1.60213e-09	40.9774	28.6334
TMEM200B	Day_0_0-GATA2_KD	0.0254346	0.00349988	5.23273e+06	0.507636	0.0493073	0.0979764	7.61278	5.99711
ENSG00000225750	Day_0_0-GATA2_KD	0.000578807	0.000406954	5.16564e+06	0.501128	0.0104367	0.0256357	0.281955	0.0516102
SRSF4	Day_0_0-GATA2_KD	0.17073	0.0130533	5.61919e+06	0.545128	5.96432e-09	1.10382e-07	42.4812	31.379
MECR	Day_0_0-GATA2_KD	0.0230041	0.00281213	5.3043e+06	0.514579	5.64368e-05	0.000272599	7.98872	5.00619
SDC3	Day_0_0-GATA2_KD	0.0417054	0.00471749	5.41819e+06	0.525627	1.61298e-07	1.84003e-06	15.0376	9.64079
PUM1	Day_0_0-GATA2_KD	0.261991	-0.00509556	5.44371e+06	0.528104	0.00100449	0.00335032	55.4511	44.6119
NKAIN1	Day_0_0-GATA2_KD	0.0415034	0.0084529	5.39149e+06	0.523038	4.06901e-07	3.9824e-06	12.9699	8.18538
SNRNP40	Day_0_0-GATA2_KD	0.0404454	-0.00180152	5.3342e+06	0.51748	0.000531667	0.00192893	14.3797	10.5285
ZCCHC17	Day_0_0-GATA2_KD	0.0480945	-0.00659561	5.28082e+06	0.512302	0.0269697	0.0583741	16.3534	13.3361
ENSG00000229044	Day_0_0-GATA2_KD	0.00495904	0.00339401	5.18203e+06	0.502718	0.0215723	0.0479751	1.03383	0.485136
SERINC2	Day_0_0-GATA2_KD	0.0282166	0.00060236	5.38124e+06	0.522044	2.70035e-07	2.82989e-06	11.7481	7.15318
HCRTR1	Day_0_0-GATA2_KD	0.00181137	0.000833617	5.1776e+06	0.502288	0.0141826	0.033357	0.75188	0.289017
ENSG00000269967	Day_0_0-GATA2_KD	0.00378303	0.00222245	5.18359e+06	0.502869	0.00593384	0.0157501	0.93985	0.361272
KHDRBS1	Day_0_0-GATA2_KD	0.281999	-0.0200963	5379901	0.521913	0.0118861	0.0286761	58.8346	48.7304
TMEM39B	Day_0_0-GATA2_KD	0.0127184	0.00452022	5.25021e+06	0.509332	9.79308e-05	0.000437867	3.94737	2.06441
TXLNA	Day_0_0-GATA2_KD	0.0488553	0.00116457	5.391e+06	0.52299	1.83901e-05	0.000103704	17.1053	12.0562
IQCC	Day_0_0-GATA2_KD	0.00460968	0.000398708	5.19883e+06	0.504347	0.0066877	0.0174625	1.78571	0.90834
TMEM234	Day_0_0-GATA2_KD	0.00174671	-0.000442396	5.18887e+06	0.503381	0.011878	0.0286598	1.31579	0.629645
EIF3I	Day_0_0-GATA2_KD	0.112594	0.00722674	5.48694e+06	0.532298	3.27567e-06	2.35073e-05	30.5451	22.853
LCK	Day_0_0-GATA2_KD	0.0202671	0.00349815	5.33751e+06	0.517801	8.96609e-07	7.69638e-06	8.64662	4.94426
HDAC1	Day_0_0-GATA2_KD	0.0510178	0.00775722	5.42644e+06	0.526428	3.70124e-07	3.68465e-06	16.6353	11.1272
MARCKSL1	Day_0_0-GATA2_KD	0.215087	0.0140288	5.59173e+06	0.542464	1.85891e-07	2.06308e-06	48.4962	37.0045
BSDC1	Day_0_0-GATA2_KD	0.0316005	0.00153336	5.27156e+06	0.511403	0.0076291	0.0195609	9.77444	7.31833
RBBP4	Day_0_0-GATA2_KD	0.307563	0.0260434	5700742	0.553039	8.13259e-10	2.13286e-08	60.1504	46.4389
SYNC	Day_0_0-GATA2_KD	0.144549	0.00885678	5.65141e+06	0.548253	9.56781e-11	3.38538e-09	39.1917	27.6631
KIAA1522	Day_0_0-GATA2_KD	0.0495056	0.0073628	5.40726e+06	0.524567	1.30055e-06	1.06513e-05	15.7895	10.5388
YARS1	Day_0_0-GATA2_KD	0.114803	-0.00975694	5.41243e+06	0.525069	0.000556297	0.00200436	33.1767	26.0219
S100PBP	Day_0_0-GATA2_KD	0.0581865	0.00408121	5.47062e+06	0.530715	5.29727e-08	7.09793e-07	20.1128	13.46
AK2	Day_0_0-GATA2_KD	0.0359649	-0.0043194	5.29772e+06	0.513941	0.00488166	0.0132854	13.2519	10.1569
TRIM62	Day_0_0-GATA2_KD	0.0125418	-0.0007367	5.22275e+06	0.506668	0.029553	0.0631797	4.9812	3.60239
PHC2	Day_0_0-GATA2_KD	0.0197027	0.000138814	5.24769e+06	0.509088	0.0136734	0.0323086	7.23684	5.31585
CSMD2	Day_0_0-GATA2_KD	0.0840597	0.0082812	5.52464e+06	0.535955	6.80776e-09	1.2326e-07	24.6241	16.9488
ZMYM1	Day_0_0-GATA2_KD	0.0852892	-0.00511818	5.44585e+06	0.528312	1.95656e-05	0.000109021	27.0677	20.2622
SFPQ	Day_0_0-GATA2_KD	0.268066	-0.00223822	5.62433e+06	0.545626	9.35874e-08	1.15469e-06	57.8008	44.4055
ZMYM4	Day_0_0-GATA2_KD	0.234545	0.0223957	5.72436e+06	0.55533	2.26843e-11	1.0033e-09	53.0075	38.9244
KIAA0319L	Day_0_0-GATA2_KD	0.133295	-0.000671688	5.49546e+06	0.533124	8.18538e-06	5.13147e-05	36.0902	27.6631
PSMB2	Day_0_0-GATA2_KD	0.0655646	0.00187139	5.38262e+06	0.522178	0.000164013	0.000686434	20.2068	15.0702
C1orf216	Day_0_0-GATA2_KD	0.00444258	0.000243546	5.19666e+06	0.504137	0.0243404	0.0535285	2.06767	1.22832
CLSPN	Day_0_0-GATA2_KD	0.13626	0.00240665	5.51443e+06	0.534964	3.00041e-06	2.17942e-05	36.9361	28.3134
AGO4	Day_0_0-GATA2_KD	0.05208	0.00171634	5.34662e+06	0.518685	0.000526443	0.00191231	16.4474	12.2626
AGO1	Day_0_0-GATA2_KD	0.218906	-0.00287185	5.46618e+06	0.530284	0.000292067	0.00114566	50.9398	40.9269
AGO3	Day_0_0-GATA2_KD	0.123808	-0.0103642	5.36894e+06	0.52085	0.00440648	0.0121454	32.9887	26.7444
MAP7D1	Day_0_0-GATA2_KD	0.0437648	-0.00219558	5.34705e+06	0.518727	0.000431465	0.00161045	16.0714	11.891
THRAP3	Day_0_0-GATA2_KD	0.285713	0.000992895	5521583	0.535658	3.705e-05	0.000188602	57.8008	46.9447
ENSG00000286379	Day_0_0-GATA2_KD	0.00163245	0.000658985	5.17544e+06	0.502079	0.014688	0.0343753	0.657895	0.237407
STK40	Day_0_0-GATA2_KD	0.0282528	0.00318497	5.30221e+06	0.514377	0.000643199	0.00226873	10.0564	7.02931
MRPS15	Day_0_0-GATA2_KD	0.0317984	0.00397982	5.32978e+06	0.517051	3.41557e-05	0.000176319	10.1504	6.61643
GRIK3	Day_0_0-GATA2_KD	0.0192335	0.00224978	5.32016e+06	0.516118	5.52111e-06	3.67183e-05	8.08271	4.74814
MEAF6	Day_0_0-GATA2_KD	0.0325265	0.00620004	5.35064e+06	0.519075	4.6641e-06	3.18507e-05	10.7143	6.76094
SNIP1	Day_0_0-GATA2_KD	0.0228856	0.00173516	5.33496e+06	0.517554	3.67816e-06	2.5976e-05	9.11654	5.49133
GNL2	Day_0_0-GATA2_KD	0.084559	0.0109787	5.5948e+06	0.542761	1.15296e-11	5.69012e-10	26.8797	17.4752
AIRIM	Day_0_0-GATA2_KD	0.0234434	0.00421938	5.34155e+06	0.518193	1.55031e-06	1.24382e-05	9.21053	5.46036
CDCA8	Day_0_0-GATA2_KD	0.0571577	0.00159044	5.42258e+06	0.526054	2.53353e-06	1.89095e-05	18.609	12.9335
MTF1	Day_0_0-GATA2_KD	0.0218854	-0.00288195	5.24911e+06	0.509225	0.0256838	0.05605	8.83459	6.84352
INPP5B	Day_0_0-GATA2_KD	0.0294087	0.00241223	5.28907e+06	0.513101	0.00174627	0.00539835	9.68045	6.95706
SF3A3	Day_0_0-GATA2_KD	0.0910117	-0.0148153	5.40233e+06	0.524089	0.000592722	0.00211516	29.9812	23.6478
UTP11	Day_0_0-GATA2_KD	0.0449248	0.0048624	5.36916e+06	0.520872	2.88035e-05	0.000152074	14.6617	10.1982
POU3F1	Day_0_0-GATA2_KD	0.0463769	0.0221077	5.63015e+06	0.54619	7.16831e-29	8.80269e-26	15.6015	6.1313
RRAGC	Day_0_0-GATA2_KD	0.0102166	0.00362768	5.20965e+06	0.505397	0.0177303	0.040563	3.00752	1.9199
AKIRIN1	Day_0_0-GATA2_KD	0.186777	0.015482	5.62393e+06	0.545588	1.11906e-08	1.89931e-07	45.6767	34.486
NDUFS5	Day_0_0-GATA2_KD	0.0404727	-0.00165378	5.29604e+06	0.513778	0.00330102	0.00942581	11.9361	8.96986
MACF1	Day_0_0-GATA2_KD	0.728079	0.0269535	5462032	0.529881	0.00121953	0.00396061	83.0827	72.7188
PPIEL	Day_0_0-GATA2_KD	0.00490302	0.00265212	5.20681e+06	0.505122	0.000266976	0.00105642	1.69173	0.660611
PABPC4	Day_0_0-GATA2_KD	0.132034	-0.0152437	5.35055e+06	0.519066	0.0120793	0.0290702	36.0902	29.8514
PABPC4-AS1	Day_0_0-GATA2_KD	0.00823617	-0.00121698	5.24609e+06	0.508932	0.000614229	0.00218035	4.32331	2.49794
PPIE	Day_0_0-GATA2_KD	0.0109896	-0.00181506	5.23774e+06	0.508123	0.0053039	0.0142981	4.88722	3.19983
TRIT1	Day_0_0-GATA2_KD	0.0216943	-0.000210385	5.3572e+06	0.519712	2.19133e-07	2.35927e-06	9.58647	5.48101
MYCL	Day_0_0-GATA2_KD	0.016598	0.00360145	5.27281e+06	0.511524	0.000312148	0.00121393	6.20301	3.85012
MFSD2A	Day_0_0-GATA2_KD	0.0073132	0.00225687	5.20435e+06	0.504883	0.0144744	0.0339476	2.44361	1.45541
CAP1	Day_0_0-GATA2_KD	0.144649	-0.021231	5.36441e+06	0.520411	0.00939929	0.0234124	40.2256	33.1441
PPT1	Day_0_0-GATA2_KD	0.0485056	-0.00129113	5.4729e+06	0.530935	1.54648e-08	2.49879e-07	19.3609	12.4277
RLF	Day_0_0-GATA2_KD	0.080102	-0.00254552	5.46613e+06	0.530278	2.28308e-06	1.73126e-05	25.282	18.5074
ZMPSTE24	Day_0_0-GATA2_KD	0.0662542	0.00362492	5.45601e+06	0.529297	9.51195e-07	8.09174e-06	22.1805	15.514
ZFP69B	Day_0_0-GATA2_KD	0.00937665	0.00102704	5.20747e+06	0.505185	0.0409	0.0835121	3.47744	2.42568
ENSG00000238186	Day_0_0-GATA2_KD	0.00283476	0.00209738	5.17924e+06	0.502447	0.00616313	0.0162657	0.75188	0.258051
ZNF684	Day_0_0-GATA2_KD	0.0121003	0.00146534	5.24462e+06	0.50879	0.0013854	0.00442362	4.60526	2.8076
RIMS3	Day_0_0-GATA2_KD	0.0130668	0.00426329	5.26325e+06	0.510597	0.000166353	0.000694975	5.07519	2.92114
NFYC-AS1	Day_0_0-GATA2_KD	0.00204521	0.000784771	5.17331e+06	0.501871	0.0390324	0.0800747	0.657895	0.278695
NFYC	Day_0_0-GATA2_KD	0.0344385	-0.000639451	5.32859e+06	0.516936	0.000233916	0.000940349	12.1241	8.53633
KCNQ4	Day_0_0-GATA2_KD	0.00709607	0.00336399	5.21919e+06	0.506323	9.29903e-05	0.000418647	2.16165	0.887696
CTPS1	Day_0_0-GATA2_KD	0.055209	-0.000769119	5.41945e+06	0.525751	6.21542e-06	4.0675e-05	19.7368	13.8522
SCMH1	Day_0_0-GATA2_KD	0.0727349	-0.000677248	5.41305e+06	0.525129	2.19438e-05	0.000120556	20.8647	15.256
FOXO6	Day_0_0-GATA2_KD	0.00245953	0.00109468	5.19486e+06	0.503962	0.000519365	0.00188889	1.2218	0.423204
HIVEP3	Day_0_0-GATA2_KD	0.00902704	0.00298548	5.20311e+06	0.504763	0.021522	0.0478787	2.53759	1.57927
FOXJ3	Day_0_0-GATA2_KD	0.105077	0.00773941	5.52653e+06	0.536139	1.10083e-07	1.32532e-06	29.8872	21.5937
RIMKLA	Day_0_0-GATA2_KD	0.00709963	0.00290496	5.22027e+06	0.506427	0.000907834	0.00306864	2.63158	1.33154
PPCS	Day_0_0-GATA2_KD	0.0269827	0.0121915	5.32892e+06	0.516968	1.33828e-07	1.56444e-06	7.23684	3.79851
PPIH	Day_0_0-GATA2_KD	0.0199123	-0.0036437	5.27048e+06	0.511299	0.00310243	0.00892512	8.08271	5.70809
YBX1	Day_0_0-GATA2_KD	0.275355	-0.0110567	5385006	0.522409	0.00953824	0.0236975	57.0489	47.0479
CLDN19	Day_0_0-GATA2_KD	0.00234633	0.00125337	5.19963e+06	0.504426	2.18722e-05	0.000120222	1.2218	0.330306
TMEM269	Day_0_0-GATA2_KD	0.00337909	0.00207261	5.17498e+06	0.502034	0.0410452	0.083735	0.75188	0.340628
ERMAP	Day_0_0-GATA2_KD	0.00589577	0.00325976	5.19992e+06	0.504453	0.00504659	0.0136839	1.78571	0.887696
ZNF691	Day_0_0-GATA2_KD	0.0102463	0.00509101	5.20014e+06	0.504475	0.0162988	0.0376344	2.16165	1.25929
SLC2A1	Day_0_0-GATA2_KD	0.050192	0.0129518	5.50185e+06	0.533744	6.783e-12	3.65896e-10	16.6353	9.5995
EBNA1BP2	Day_0_0-GATA2_KD	0.0638161	0.00446187	5.46819e+06	0.530479	1.67417e-07	1.89534e-06	21.2406	14.5438
CDC20	Day_0_0-GATA2_KD	0.0572578	0.000696226	5.48615e+06	0.532221	1.32744e-08	2.20296e-07	20.6767	13.5632
SZT2	Day_0_0-GATA2_KD	0.0149982	-0.000620589	5.25538e+06	0.509834	0.00167683	0.00522391	5.73308	3.70562
PTPRF	Day_0_0-GATA2_KD	0.195873	-0.00801121	5.40741e+06	0.524582	0.00259114	0.00763588	45.6767	37.5723
IPO13	Day_0_0-GATA2_KD	0.00682127	-0.00039638	5.22352e+06	0.506743	0.00261228	0.00768733	3.19549	1.827
DPH2	Day_0_0-GATA2_KD	0.0230801	0.00301917	5.25911e+06	0.510195	0.00570842	0.0152254	7.42481	5.30553
B4GALT2	Day_0_0-GATA2_KD	0.0365622	-0.00107072	5.32555e+06	0.516641	0.000565798	0.00203162	13.1579	9.51693
CCDC24	Day_0_0-GATA2_KD	0.00544911	0.00140866	5.1968e+06	0.504151	0.0238637	0.0526004	2.06767	1.22832
SLC6A9	Day_0_0-GATA2_KD	0.0105247	-0.000251166	5.21177e+06	0.505603	0.0360694	0.0747379	3.85338	2.70438
DMAP1	Day_0_0-GATA2_KD	0.00868957	-0.000438454	5.24493e+06	0.508819	0.000749891	0.00259184	4.32331	2.51858
ERI3	Day_0_0-GATA2_KD	0.0403309	0.00594272	5.42723e+06	0.526505	1.65662e-08	2.65211e-07	14.2857	8.74277
RNF220	Day_0_0-GATA2_KD	0.181411	0.0379293	5.93565e+06	0.575828	8.61186e-24	6.42076e-21	44.9248	28.1379
TMEM53	Day_0_0-GATA2_KD	0.00707719	0.00131842	5.19967e+06	0.504429	0.0408676	0.0834623	2.63158	1.74443
KIF2C	Day_0_0-GATA2_KD	0.0650904	0.00443003	5.50809e+06	0.534349	2.4957e-09	5.34361e-08	21.7105	14.0586
ENSG00000225721	Day_0_0-GATA2_KD	0.0100839	0.000443715	5222427	0.506637	0.00899715	0.0225452	3.7594	2.40504
EIF2B3	Day_0_0-GATA2_KD	0.0495256	0.00913278	5.37269e+06	0.521214	1.23636e-05	7.35123e-05	14.0038	9.55822
HECTD3	Day_0_0-GATA2_KD	0.0175772	-0.00133271	5.27874e+06	0.5121	0.00157663	0.00495316	8.27068	5.71841
UROD	Day_0_0-GATA2_KD	0.0251699	0.00165069	5.2992e+06	0.514084	0.000397342	0.00149944	9.11654	6.18291
ZSWIM5	Day_0_0-GATA2_KD	0.0356931	0.00377336	5.35608e+06	0.519602	4.67664e-06	3.1926e-05	11.2782	7.18415
TOE1	Day_0_0-GATA2_KD	0.00512457	0.00112313	5.21071e+06	0.5055	0.00222391	0.00668196	2.25564	1.14575
MMACHC	Day_0_0-GATA2_KD	0.105994	-0.0108495	5.32564e+06	0.516649	0.0213944	0.0476887	31.203	25.9393
PRDX1	Day_0_0-GATA2_KD	0.258143	-0.0294695	5.34067e+06	0.518108	0.0344439	0.0720853	54.2293	45.2002
AKR1A1	Day_0_0-GATA2_KD	0.0409115	-0.000469569	5.32733e+06	0.516813	0.000575693	0.00206143	13.4398	9.77498
NASP	Day_0_0-GATA2_KD	0.457327	0.0240601	5.6622e+06	0.5493	4.17656e-08	5.77034e-07	69.9248	57.5454
GPBP1L1	Day_0_0-GATA2_KD	0.141196	0.00342447	5.53524e+06	0.536983	7.98786e-07	7.00649e-06	37.782	28.3134
TMEM69	Day_0_0-GATA2_KD	0.0225564	-0.00256358	5.23903e+06	0.508247	0.0427822	0.0867276	8.45865	6.62675
IPP	Day_0_0-GATA2_KD	0.0208673	0.00318499	5.25832e+06	0.510119	0.00433602	0.0119753	6.95489	4.87201
MAST2	Day_0_0-GATA2_KD	0.0713709	-0.00142686	5.45879e+06	0.529566	1.19349e-06	9.86048e-06	23.0263	16.2366
PIK3R3	Day_0_0-GATA2_KD	0.0115076	-0.00201041	5.24033e+06	0.508373	0.00660179	0.0172749	5.35714	3.61272
P3R3URF-PIK3R3	Day_0_0-GATA2_KD	0.000815102	0.000276748	5.17159e+06	0.501705	0.00789017	0.0201511	0.469925	0.123865
LURAP1	Day_0_0-GATA2_KD	0.00511945	0.00194396	5.20034e+06	0.504494	0.00279616	0.00814352	1.69173	0.784476
RAD54L	Day_0_0-GATA2_KD	0.0258352	-0.000467438	5.30355e+06	0.514507	0.000344474	0.00132606	9.49248	6.44096
UQCRH	Day_0_0-GATA2_KD	0.059312	-0.00915615	5.40105e+06	0.523965	4.48967e-05	0.000222946	20.3947	14.967
NSUN4	Day_0_0-GATA2_KD	0.0251213	0.00169079	5.33167e+06	0.517234	1.52258e-05	8.81214e-05	9.77444	6.14162
ATPAF1	Day_0_0-GATA2_KD	0.0332547	-0.000564142	5.3281e+06	0.516888	0.000283893	0.00111695	12.406	8.74277
EFCAB14-AS1	Day_0_0-GATA2_KD	0.0168664	0.00218468	5.24882e+06	0.509197	0.00696573	0.0181024	6.39098	4.47977
EFCAB14	Day_0_0-GATA2_KD	0.0851121	0.0020928	5.51829e+06	0.535338	8.66281e-08	1.08226e-06	28.2895	19.8699
CYP4A22-AS1	Day_0_0-GATA2_KD	0.00370716	0.000413062	5.19873e+06	0.504338	0.00449596	0.0123578	1.69173	0.815442
STIL	Day_0_0-GATA2_KD	0.0929933	0.00251025	5.48704e+06	0.532307	7.26218e-07	6.45679e-06	26.5977	19.3435
TRABD2B	Day_0_0-GATA2_KD	0.0365045	0.00269143	5.35651e+06	0.519645	2.12157e-05	0.000117169	12.688	8.55698
ENSG00000223720	Day_0_0-GATA2_KD	0.00300927	0.000552637	5.18048e+06	0.502567	0.034292	0.0718684	1.03383	0.516102
SPATA6	Day_0_0-GATA2_KD	0.0282579	-0.000510266	5.38811e+06	0.52271	1.41543e-07	1.64067e-06	12.0301	7.24608
AGBL4-AS1	Day_0_0-GATA2_KD	0.00178771	0.00144563	5.16729e+06	0.501288	0.0325924	0.0688592	0.37594	0.113543
FAF1	Day_0_0-GATA2_KD	0.147718	-0.00797893	5.40587e+06	0.524432	0.0012345	0.00400302	36.1842	29.3869
RNF11	Day_0_0-GATA2_KD	0.0626819	-0.00165795	5.41763e+06	0.525573	1.85538e-05	0.000104373	21.4286	15.5656
EPS15	Day_0_0-GATA2_KD	0.114009	0.0124035	5.56857e+06	0.540216	6.485e-09	1.18859e-07	31.7669	22.595
OSBPL9	Day_0_0-GATA2_KD	0.0890509	-0.0012555	5.53573e+06	0.53703	2.41989e-08	3.65804e-07	28.8534	20.128
NRDC	Day_0_0-GATA2_KD	0.202734	0.00750032	5.56595e+06	0.539963	8.94557e-07	7.68671e-06	47.8383	36.8497
RAB3B	Day_0_0-GATA2_KD	0.222835	0.0259485	5.65941e+06	0.549029	2.16802e-09	4.75916e-08	49.3421	37.7684
TXNDC12	Day_0_0-GATA2_KD	0.01928	0.005566	5.23104e+06	0.507473	0.0152271	0.0354937	5.16917	3.62304
BTF3L4	Day_0_0-GATA2_KD	0.107615	0.00653264	5.48926e+06	0.532522	2.94173e-06	2.14576e-05	30.7331	22.9872
ZFYVE9	Day_0_0-GATA2_KD	0.0802956	-0.000655419	5.43886e+06	0.527633	1.58719e-05	9.12286e-05	25.094	18.4971
ORC1	Day_0_0-GATA2_KD	0.0477824	0.00890918	5.50123e+06	0.533684	1.82967e-11	8.39479e-10	17.1053	10.0537
PRPF38A	Day_0_0-GATA2_KD	0.0605541	0.00734791	5.50976e+06	0.534512	7.16341e-10	1.91968e-08	20.6767	13.109
TUT4	Day_0_0-GATA2_KD	0.186776	0.00639513	5.48972e+06	0.532567	4.05652e-05	0.000204452	43.0451	34.0215
COA7	Day_0_0-GATA2_KD	0.0377028	-0.00144397	5.32097e+06	0.516197	0.00133334	0.00427701	14.0977	10.5698
ZYG11B	Day_0_0-GATA2_KD	0.0835203	-0.00168759	5.47744e+06	0.531376	2.30552e-06	1.74701e-05	27.6316	20.2931
SCP2	Day_0_0-GATA2_KD	0.0359867	0.00403897	5.33573e+06	0.517628	0.000108642	0.000480104	12.0301	8.31957
CPT2	Day_0_0-GATA2_KD	0.0191856	-0.00157539	5.28003e+06	0.512225	0.00126625	0.00409388	8.17669	5.59455
CZIB	Day_0_0-GATA2_KD	0.00892696	-0.00137744	5.23201e+06	0.507566	0.00300396	0.00867367	3.94737	2.40504
MAGOH-DT	Day_0_0-GATA2_KD	0.00656519	0.00147883	5.21479e+06	0.505895	0.00662513	0.0173206	2.91353	1.72378
LRP8	Day_0_0-GATA2_KD	0.0816789	0.0112349	5.62984e+06	0.54616	4.57449e-14	5.2471e-12	26.0338	16.1437
NDC1	Day_0_0-GATA2_KD	0.111282	-0.00347063	5.50166e+06	0.533726	2.60554e-06	1.93639e-05	33.2707	25.0413
YIPF1	Day_0_0-GATA2_KD	0.0126926	-0.00175936	5.28281e+06	0.512495	6.16941e-05	0.000294248	6.20301	3.62304
IFT25	Day_0_0-GATA2_KD	0.0138797	0.00265998	5.22822e+06	0.507199	0.00902609	0.0226042	4.32331	2.85921
LRRC42	Day_0_0-GATA2_KD	0.01781	0.00403748	5.26333e+06	0.510604	0.000753812	0.0026041	5.92105	3.73658
TMEM59	Day_0_0-GATA2_KD	0.0418691	0.00146606	5.3403e+06	0.518072	0.000237739	0.00095333	13.8158	9.90917
MRPL37	Day_0_0-GATA2_KD	0.0341304	-0.00487445	5.29101e+06	0.51329	0.00656569	0.017186	12.782	9.8782
SSBP3	Day_0_0-GATA2_KD	0.226183	-0.00106128	5.38578e+06	0.522484	0.00700198	0.0181762	48.7782	40.6792
ACOT11	Day_0_0-GATA2_KD	0.0084299	0.00118572	5.20204e+06	0.504659	0.037996	0.0781714	2.81955	1.87861
PARS2	Day_0_0-GATA2_KD	0.00389475	0.00111885	5.19505e+06	0.503981	0.0117856	0.0284728	1.69173	0.887696
DHCR24	Day_0_0-GATA2_KD	0.260875	0.0406047	5.68352e+06	0.551368	6.61444e-10	1.78633e-08	52.6316	39.8741
USP24	Day_0_0-GATA2_KD	0.149435	0.0130289	5.52418e+06	0.53591	1.75212e-06	1.38236e-05	37.1241	28.6334
ENSG00000284686	Day_0_0-GATA2_KD	0.00724502	0.00225646	5.20459e+06	0.504907	0.0140112	0.0330058	2.44361	1.45541
PLPP3	Day_0_0-GATA2_KD	0.0350831	0.00128867	5.34413e+06	0.518444	3.70879e-05	0.000188749	11.8421	7.9583
PRKAA2	Day_0_0-GATA2_KD	0.0527736	0.0127874	5.43785e+06	0.527536	2.2922e-08	3.48775e-07	15.6015	9.76466
DAB1	Day_0_0-GATA2_KD	0.0858594	-0.0155291	5.33627e+06	0.517681	0.00804482	0.0204784	25.5639	20.7989
FGGY	Day_0_0-GATA2_KD	0.0277109	-0.00139968	5.33009e+06	0.517081	5.66268e-05	0.000273332	10.7143	7.08092
HOOK1	Day_0_0-GATA2_KD	0.0940194	0.00771484	5.57446e+06	0.540788	9.484e-10	2.39695e-08	29.6053	20.3138
LINC01748	Day_0_0-GATA2_KD	0.0154963	-0.000514949	5.26227e+06	0.510502	0.000482521	0.00177219	5.54511	3.38563
NFIA	Day_0_0-GATA2_KD	0.233364	0.0321671	5.75191e+06	0.558003	6.77851e-13	5.14575e-11	49.4361	35.6317
PATJ	Day_0_0-GATA2_KD	0.225742	0.0160473	5.66015e+06	0.549101	1.93879e-09	4.32878e-08	50.3759	37.4174
USP1	Day_0_0-GATA2_KD	0.139433	-0.00802916	5.49255e+06	0.532842	1.97812e-05	0.000110032	39.7556	30.8113
DOCK7	Day_0_0-GATA2_KD	0.075588	-0.00414597	5.45014e+06	0.528727	5.86092e-06	3.8658e-05	24.718	18.0223
DOCK7-DT	Day_0_0-GATA2_KD	0.00534629	0.00130042	5.21805e+06	0.506212	0.000722296	0.00250601	2.44361	1.18704
ATG4C	Day_0_0-GATA2_KD	0.0320357	-0.000523957	5.32596e+06	0.51668	0.000162468	0.000680922	11.3722	7.79315
FOXD3	Day_0_0-GATA2_KD	0.030123	0.00761563	5.36157e+06	0.520135	4.19088e-07	4.08254e-06	10.2444	6.06936
ALG6	Day_0_0-GATA2_KD	0.0356211	0.0167089	5.37854e+06	0.521782	9.70792e-10	2.43878e-08	9.11654	4.68621
ITGB3BP	Day_0_0-GATA2_KD	0.0541791	0.00830653	5.46934e+06	0.53059	3.75511e-09	7.51599e-08	17.4812	10.9827
EFCAB7	Day_0_0-GATA2_KD	0.00628656	-0.000800729	5.21394e+06	0.505813	0.00616298	0.0162657	2.81955	1.64121
PGM1	Day_0_0-GATA2_KD	0.0363966	0.00840866	5.3458e+06	0.518605	1.63616e-05	9.36823e-05	11.1842	7.3493
ROR1	Day_0_0-GATA2_KD	0.375664	0.0264967	5.66368e+06	0.549444	1.84721e-08	2.90379e-07	64.1917	50.5264
ROR1-AS1	Day_0_0-GATA2_KD	0.00563289	0.000899474	5.20108e+06	0.504566	0.0169784	0.0390268	2.25564	1.33154
CACHD1	Day_0_0-GATA2_KD	0.120005	0.00241705	5.47517e+06	0.531156	1.06969e-05	6.47085e-05	31.6729	24.1329
RAVER2	Day_0_0-GATA2_KD	0.0567917	0.00451614	5.47812e+06	0.531442	1.15916e-08	1.961e-07	19.3609	12.6858
JAK1	Day_0_0-GATA2_KD	0.11013	0.0131165	5.59841e+06	0.543112	2.42498e-10	7.55581e-09	31.297	21.4595
AK4	Day_0_0-GATA2_KD	0.309617	0.0276006	5711668	0.554099	3.88157e-10	1.13015e-08	60.3383	46.6557
DNAJC6	Day_0_0-GATA2_KD	0.0225945	-0.000118474	5.26073e+06	0.510352	0.00748342	0.0192565	8.08271	5.89389
LEPR	Day_0_0-GATA2_KD	0.0234547	0.00432122	5.31288e+06	0.515411	9.23388e-06	5.70484e-05	7.70677	4.55202
PDE4B	Day_0_0-GATA2_KD	0.00710672	0.00217091	5.23309e+06	0.507671	3.37939e-05	0.000174754	2.72556	1.17671
DNAI4	Day_0_0-GATA2_KD	0.00630035	0.000550971	5.20917e+06	0.50535	0.00755578	0.0193968	2.53759	1.45541
MIER1	Day_0_0-GATA2_KD	0.080494	0.00277761	5.404e+06	0.524251	0.000175378	0.00072874	24.6241	19.0648
GNG12	Day_0_0-GATA2_KD	0.0519063	-0.0106704	5.35407e+06	0.519407	0.00104939	0.00348063	20.1128	15.3489
DEPDC1	Day_0_0-GATA2_KD	0.0953614	0.0148479	5.48722e+06	0.532325	4.93986e-07	4.70674e-06	25.8459	18.6313
ENSG00000233589	Day_0_0-GATA2_KD	0.00382493	0.000384751	5.19703e+06	0.504173	0.0139105	0.0327984	1.8797	1.0322
ENSG00000285407	Day_0_0-GATA2_KD	0.0122512	0.00565821	5.25585e+06	0.509879	1.03259e-05	6.27917e-05	3.7594	1.76507
LRRC7	Day_0_0-GATA2_KD	0.0240014	0.00841545	5.40801e+06	0.524641	2.21431e-12	1.41364e-10	9.49248	4.46945
LRRC40	Day_0_0-GATA2_KD	0.0597184	0.00698747	5.50069e+06	0.533631	1.54066e-09	3.58959e-08	20.3008	12.9438
SRSF11	Day_0_0-GATA2_KD	0.253157	0.0161482	5.64083e+06	0.547227	1.86742e-08	2.92675e-07	53.9474	41.3914
ZRANB2-AS1	Day_0_0-GATA2_KD	0.024032	0.00439213	5.37667e+06	0.5216	5.91373e-09	1.09738e-07	9.58647	5.1507
ZRANB2	Day_0_0-GATA2_KD	0.123158	9.4993e-06	5.54344e+06	0.537779	2.52484e-07	2.66879e-06	35.7143	26.507
ZRANB2-DT	Day_0_0-GATA2_KD	0.00689122	0.00207306	5.21137e+06	0.505564	0.00789655	0.0201578	2.72556	1.59992
NEGR1	Day_0_0-GATA2_KD	0.0998383	0.0320307	5.74909e+06	0.557729	4.32829e-22	2.58164e-19	26.9737	14.967
ENSG00000286863	Day_0_0-GATA2_KD	0.0400172	0.00468771	5.39049e+06	0.52294	3.22425e-07	3.29141e-06	12.782	7.93765
ENSG00000225087	Day_0_0-GATA2_KD	0.0835645	0.0304259	5.70722e+06	0.553667	3.8808e-24	3.00058e-21	22.1805	11.0756
LINC02797	Day_0_0-GATA2_KD	0.00392695	0.0035392	5.18138e+06	0.502654	0.00153037	0.00482889	0.75188	0.216763
ENSG00000237324	Day_0_0-GATA2_KD	0.000848539	0.000779881	5.16186e+06	0.500761	0.0287668	0.0616821	0.18797	0.0309661
SLC44A5	Day_0_0-GATA2_KD	0.0292749	0.00134779	5.37649e+06	0.521583	1.00812e-07	1.23289e-06	10.8083	6.29645
RABGGTB	Day_0_0-GATA2_KD	0.0439041	-0.00362959	5.40596e+06	0.524441	2.60378e-06	1.93578e-05	16.5414	11.1478
ST6GALNAC5	Day_0_0-GATA2_KD	0.051024	0.00319178	5.32317e+06	0.51641	0.00103962	0.00345372	13.9098	10.353
PIGK	Day_0_0-GATA2_KD	0.0376858	-0.00150326	5.27696e+06	0.511927	0.0132005	0.0313426	12.218	9.54789
AK5	Day_0_0-GATA2_KD	0.0085999	0.00116268	5.21983e+06	0.506385	0.00327763	0.00936541	3.00752	1.71346
ZZZ3	Day_0_0-GATA2_KD	0.109026	-0.00653028	5.48509e+06	0.532118	6.72735e-06	4.34799e-05	32.5188	24.6594
USP33	Day_0_0-GATA2_KD	0.135967	0.0139292	5.69235e+06	0.552225	1.03616e-12	7.38253e-11	38.5338	26.218
MIGA1	Day_0_0-GATA2_KD	0.0361679	-0.00231733	5.31919e+06	0.516024	0.000821672	0.0028074	12.8759	9.3621
FUBP1	Day_0_0-GATA2_KD	0.210308	0.012194	5.63913e+06	0.547062	7.56787e-09	1.35408e-07	49.3421	36.9013
ADGRL4	Day_0_0-GATA2_KD	0.00755967	0.00241306	5.19032e+06	0.503522	0.0484881	0.0965046	1.8797	1.16639
ENSG00000288822	Day_0_0-GATA2_KD	0.00451079	0.0023375	5.18854e+06	0.503349	0.00792802	0.020228	1.2218	0.547069
ADGRL2	Day_0_0-GATA2_KD	0.204439	4.62805e-05	5.56589e+06	0.539956	6.07348e-07	5.60027e-06	45.9586	34.9092
ENSG00000233290	Day_0_0-GATA2_KD	0.0209743	0.00401396	5.26219e+06	0.510494	0.00132646	0.00425888	6.20301	4.06689
LINC01362	Day_0_0-GATA2_KD	0.00615234	-0.00285545	5.21483e+06	0.505899	0.0165784	0.0382167	3.47744	2.26053
TTLL7	Day_0_0-GATA2_KD	0.0179646	-0.0016284	5.24635e+06	0.508958	0.0136545	0.0322749	7.04887	5.1507
PRKACB	Day_0_0-GATA2_KD	0.0763551	-0.000738282	5.516e+06	0.535117	2.69106e-08	3.99847e-07	25.6579	17.723
RPF1	Day_0_0-GATA2_KD	0.0233505	0.00342557	5.25452e+06	0.50975	0.00736057	0.0189843	7.14286	5.16102
SPATA1	Day_0_0-GATA2_KD	0.00330925	-0.000109279	5.19509e+06	0.503985	0.0116975	0.0282931	1.69173	0.887696
SSX2IP	Day_0_0-GATA2_KD	0.0581785	0.00132928	5.40851e+06	0.524688	1.17518e-05	7.02473e-05	18.985	13.5116
LPAR3	Day_0_0-GATA2_KD	0.070927	0.00759361	5.51496e+06	0.535016	5.99292e-09	1.10617e-07	23.4023	15.6895
MCOLN2	Day_0_0-GATA2_KD	0.0100154	0.000470286	5219061	0.50631	0.0141592	0.033312	3.7594	2.47729
DNAI3	Day_0_0-GATA2_KD	0.00764645	0.00147771	5.22316e+06	0.506707	0.000932093	0.00314301	2.81955	1.46573
C1orf52	Day_0_0-GATA2_KD	0.0222302	-0.00149458	5.30909e+06	0.515044	0.000120135	0.000522487	9.11654	5.93518
BCL10	Day_0_0-GATA2_KD	0.0303551	0.00535418	5.3617e+06	0.520147	7.22517e-07	6.43484e-06	10.5263	6.37903
DDAH1	Day_0_0-GATA2_KD	0.0384255	-0.00236136	5.3049e+06	0.514637	0.0031957	0.00915764	13.5338	10.1879
ZNHIT6	Day_0_0-GATA2_KD	0.0430359	0.00227136	5.4385e+06	0.527598	3.11216e-08	4.51804e-07	15.8835	10.0434
COL24A1	Day_0_0-GATA2_KD	0.00630679	0.00077326	5.21332e+06	0.505754	0.00325637	0.00931104	2.53759	1.37283
ODF2L	Day_0_0-GATA2_KD	0.0403986	-0.000207639	5.43131e+06	0.526901	4.11007e-08	5.68978e-07	15.4135	9.66144
SH3GLB1	Day_0_0-GATA2_KD	0.0797415	0.00227749	5.43173e+06	0.526942	2.29016e-05	0.000124862	24.4361	18.2391
SELENOF	Day_0_0-GATA2_KD	0.0502054	-0.00984359	5.34271e+06	0.518306	0.00117576	0.003831	17.9511	13.6767
HS2ST1	Day_0_0-GATA2_KD	0.0679091	0.00708649	5.4808e+06	0.531702	3.19801e-08	4.62018e-07	20.9586	13.9451
ENSG00000267734	Day_0_0-GATA2_KD	0.000609642	0.000101033	5.17053e+06	0.501602	0.0181907	0.0413849	0.469925	0.144509
LMO4	Day_0_0-GATA2_KD	0.094549	-0.00196451	5.42852e+06	0.52663	9.19064e-05	0.000414393	28.2895	21.7898
PKN2	Day_0_0-GATA2_KD	0.148977	0.00221715	5.44455e+06	0.528186	0.000163141	0.000683472	36.0902	28.2824
KYAT3	Day_0_0-GATA2_KD	0.0468889	0.00622472	5.39309e+06	0.523193	3.04326e-06	2.20365e-05	15.0376	10.0434
LRRC8B	Day_0_0-GATA2_KD	0.0845165	0.00119083	5.47043e+06	0.530696	2.99887e-06	2.17906e-05	26.8797	19.7564
LRRC8C-DT	Day_0_0-GATA2_KD	0.0154307	-0.000781217	5.2507e+06	0.509379	0.00824373	0.0209007	6.8609	4.89265
LRRC8D	Day_0_0-GATA2_KD	0.0427354	0.0134451	5.46365e+06	0.530038	1.48882e-11	7.09604e-10	13.8158	7.64864
ZNF326	Day_0_0-GATA2_KD	0.10541	0.000877939	5.38353e+06	0.522265	0.00146688	0.00464965	29.5113	23.5549
ZNF644	Day_0_0-GATA2_KD	0.176342	-0.01311	5.4222e+06	0.526017	0.00123604	0.00400706	44.1729	35.8588
HFM1	Day_0_0-GATA2_KD	0.0299403	-0.00256886	5.28404e+06	0.512614	0.00346218	0.0098322	10.1504	7.45252
CDC7	Day_0_0-GATA2_KD	0.0363274	-0.00836829	5.36456e+06	0.520426	6.65205e-05	0.000313472	15.4135	10.8278
TGFBR3	Day_0_0-GATA2_KD	0.0208545	0.00341163	5.32249e+06	0.516344	2.16465e-06	1.65589e-05	7.80075	4.45912
BRDT	Day_0_0-GATA2_KD	0.000969305	0.000295511	5.17111e+06	0.501658	0.0439258	0.0886928	0.56391	0.227085
BTBD8	Day_0_0-GATA2_KD	0.0127419	-0.00450359	5.26268e+06	0.510541	0.00161375	0.00505531	6.48496	4.26301
GLMN	Day_0_0-GATA2_KD	0.0512652	-0.00290788	5.39893e+06	0.52376	1.16034e-05	6.95073e-05	17.4812	12.3245
RPAP2	Day_0_0-GATA2_KD	0.100834	0.0131737	5.5808e+06	0.541403	1.96247e-10	6.30284e-09	28.1955	19.0339
EVI5	Day_0_0-GATA2_KD	0.0750194	-0.00894523	5.39109e+06	0.522999	0.000346406	0.00133252	24.4361	18.7861
DIPK1A	Day_0_0-GATA2_KD	0.059549	0.00875945	5.47957e+06	0.531583	6.78705e-09	1.22992e-07	19.0789	12.3348
MTF2	Day_0_0-GATA2_KD	0.211727	0.0361129	5.74861e+06	0.557682	5.39136e-13	4.21536e-11	47.8383	34.4653
TMED5	Day_0_0-GATA2_KD	0.049579	0.0027111	5.40543e+06	0.52439	4.95675e-06	3.35357e-05	17.1992	11.891
CCDC18-AS1	Day_0_0-GATA2_KD	0.0442634	-0.00355079	5.29519e+06	0.513696	0.00680851	0.0177402	13.7218	10.6833
DR1	Day_0_0-GATA2_KD	0.0954029	0.00617296	5.47274e+06	0.53092	4.46166e-06	3.07094e-05	28.3835	21.1086
FNBP1L	Day_0_0-GATA2_KD	0.282903	-0.00700468	5534529	0.536914	2.03178e-05	0.000112478	58.8346	47.3369
DNTTIP2	Day_0_0-GATA2_KD	0.0840491	-0.00196237	5.47836e+06	0.531465	1.64995e-06	1.31116e-05	27.0677	19.6841
GCLM	Day_0_0-GATA2_KD	0.0445463	0.00154397	5.43127e+06	0.526897	2.80209e-07	2.92336e-06	17.1053	11.2923
ABCD3	Day_0_0-GATA2_KD	0.0427322	-0.000922591	5.37006e+06	0.520959	5.80932e-05	0.000279307	15.7895	11.3026
CNN3	Day_0_0-GATA2_KD	0.13323	0.00737229	5.61907e+06	0.545115	6.26036e-10	1.69729e-08	36.7481	26.0219
PTBP2	Day_0_0-GATA2_KD	0.205227	0.00368147	5.65051e+06	0.548166	2.88234e-09	6.00517e-08	48.6842	36.3646
DPYD	Day_0_0-GATA2_KD	0.00681	0.00181847	5.22025e+06	0.506426	0.000388729	0.00147199	2.44361	1.14575
DPYD-AS1	Day_0_0-GATA2_KD	0.00383189	0.00149336	5.17866e+06	0.502391	0.00836172	0.0211587	0.75188	0.268373
MIR137HG	Day_0_0-GATA2_KD	0.000271934	0.000271934	5.15861e+06	0.500446	0.00418003	0.0115963	0.093985	0
SNX7	Day_0_0-GATA2_KD	0.0157155	0.000445206	5.25222e+06	0.509527	0.00313197	0.00899849	5.92105	3.96367
PLPPR5	Day_0_0-GATA2_KD	0.00514708	0.00280781	5.20526e+06	0.504971	0.00100467	0.00335039	1.78571	0.784476
FRRS1	Day_0_0-GATA2_KD	0.00814528	0.000605919	5.20514e+06	0.50496	0.0395808	0.0810326	3.19549	2.17795
AGL	Day_0_0-GATA2_KD	0.0634827	-0.00659335	5.42036e+06	0.525839	2.26803e-05	0.000123881	22.4624	16.3811
ENSG00000241073	Day_0_0-GATA2_KD	0.00656238	0.00220864	5.2249e+06	0.506876	0.00027026	0.00106734	2.63158	1.24897
SASS6	Day_0_0-GATA2_KD	0.035594	0.00029764	5.32253e+06	0.516347	0.000771795	0.00265787	13.2519	9.68208
TRMT13	Day_0_0-GATA2_KD	0.0313199	0.00324858	5.30498e+06	0.514645	0.000463144	0.00171217	9.96241	6.91577
DBT	Day_0_0-GATA2_KD	0.080046	-0.00277247	5.47293e+06	0.530938	2.27648e-06	1.72688e-05	26.7857	19.5293
RTCA	Day_0_0-GATA2_KD	0.0322841	0.00263648	5.34229e+06	0.518264	1.37155e-05	8.05413e-05	10.7143	6.90545
CDC14A	Day_0_0-GATA2_KD	0.0610245	0.0111909	5.44571e+06	0.528298	1.84486e-07	2.05186e-06	18.2331	12.2936
EXTL2	Day_0_0-GATA2_KD	0.058925	0.00861143	5.47203e+06	0.530851	1.20461e-08	2.02803e-07	18.703	12.1594
SLC30A7	Day_0_0-GATA2_KD	0.0709677	-0.000298965	5.46197e+06	0.529875	1.22803e-06	1.0109e-05	23.6842	16.7011
DPH5	Day_0_0-GATA2_KD	0.0330847	0.00306104	5.3659e+06	0.520555	1.85055e-06	1.4477e-05	11.5602	7.27704
COL11A1	Day_0_0-GATA2_KD	0.0403341	-0.00420373	5.26871e+06	0.511127	0.0180653	0.0411555	11.5602	9.09372
RNPC3-DT	Day_0_0-GATA2_KD	0.00333586	0.00119895	5.20185e+06	0.504641	0.00013021	0.000560351	1.40977	0.474814
RNPC3	Day_0_0-GATA2_KD	0.027222	0.0112109	5.29983e+06	0.514146	7.85315e-06	4.96193e-05	6.57895	3.71594
AMY2B	Day_0_0-GATA2_KD	0.00295994	0.00078758	5.20187e+06	0.504643	0.000884612	0.00299597	1.59774	0.660611
PRMT6	Day_0_0-GATA2_KD	0.0230657	-0.00349451	5.31703e+06	0.515814	0.000196533	0.000807164	10.5263	7.12221
VAV3	Day_0_0-GATA2_KD	0.0694691	-0.0016224	5.45629e+06	0.529324	1.35013e-06	1.10142e-05	22.8383	16.1127
SLC25A24	Day_0_0-GATA2_KD	0.0923104	-0.00847377	5.31378e+06	0.515499	0.0236463	0.0521598	26.5977	22.3679
EEIG2	Day_0_0-GATA2_KD	0.0751139	0.00937431	5.5419e+06	0.537629	5.36936e-10	1.47682e-08	24.1541	15.9166
PRPF38B	Day_0_0-GATA2_KD	0.085156	-0.000757927	5.51316e+06	0.534841	9.19933e-08	1.13771e-06	27.5376	19.2506
STXBP3	Day_0_0-GATA2_KD	0.0487967	0.00587786	5.43451e+06	0.527211	5.8364e-08	7.75561e-07	15.9774	10.1982
GPSM2	Day_0_0-GATA2_KD	0.0516843	0.00281733	5.33735e+06	0.517786	0.000992092	0.00331481	16.2594	12.3555
WDR47	Day_0_0-GATA2_KD	0.0136294	-0.00137614	5.22259e+06	0.506652	0.0317253	0.067252	5.07519	3.68497
TAF13	Day_0_0-GATA2_KD	0.0359717	0.00237456	5.28573e+06	0.512778	0.00732687	0.0189138	12.1241	9.32081
TMEM167B	Day_0_0-GATA2_KD	0.0135307	-0.00501711	5.23898e+06	0.508242	0.0173024	0.0396886	6.39098	4.65524
SARS1	Day_0_0-GATA2_KD	0.0460915	-0.00340738	5.30985e+06	0.515118	0.00448867	0.012341	15.4135	11.9633
CELSR2	Day_0_0-GATA2_KD	0.0197538	0.0003789	5.23173e+06	0.507539	0.0291674	0.0624318	6.20301	4.65524
PSRC1	Day_0_0-GATA2_KD	0.0176635	-0.00245836	5.33007e+06	0.517079	5.14873e-06	3.45833e-05	8.92857	5.34682
SORT1	Day_0_0-GATA2_KD	0.12079	0.0160935	5.5612e+06	0.539502	1.67083e-08	2.67077e-07	32.4248	23.2453
PSMA5	Day_0_0-GATA2_KD	0.0540719	0.00154993	5.45533e+06	0.529231	8.81503e-08	1.09729e-06	18.797	12.4587
ATXN7L2	Day_0_0-GATA2_KD	0.00213871	0.000358201	5.18412e+06	0.502921	0.0187175	0.0423804	1.12782	0.536746
CYB561D1	Day_0_0-GATA2_KD	0.00354905	0.000980243	5.19487e+06	0.503964	0.0053082	0.0143078	1.50376	0.701899
AMIGO1	Day_0_0-GATA2_KD	0.00316633	0.00176288	5.19647e+06	0.504118	0.000205971	0.000841127	1.2218	0.392238
GNAI3	Day_0_0-GATA2_KD	0.0758251	-0.00100765	5.43384e+06	0.527146	1.49091e-05	8.65522e-05	23.8722	17.5475
LINC01768	Day_0_0-GATA2_KD	0.00582453	0.00110879	5.20257e+06	0.50471	0.0076194	0.0195433	2.06767	1.11478
AHCYL1	Day_0_0-GATA2_KD	0.136384	0.00902275	5.53833e+06	0.537283	4.1255e-07	4.03013e-06	36.0902	26.8993
STRIP1	Day_0_0-GATA2_KD	0.0218299	-0.00268555	5.24322e+06	0.508654	0.0352303	0.0734732	8.64662	6.76094
RBM15	Day_0_0-GATA2_KD	0.0519524	0.00743005	5.4172e+06	0.525532	2.86986e-06	2.10363e-05	17.9511	12.5
LAMTOR5-AS1	Day_0_0-GATA2_KD	0.0454232	0.00435341	5.48111e+06	0.531732	6.57384e-11	2.46383e-09	16.0714	9.3621
SLC16A4	Day_0_0-GATA2_KD	0.00944439	0.00510788	5.23806e+06	0.508153	2.26156e-06	1.71806e-05	2.63158	0.990917
KCNA2	Day_0_0-GATA2_KD	0.00193508	-0.000174917	5.198e+06	0.504267	0.0008601	0.00292444	1.40977	0.547069
KCNA3	Day_0_0-GATA2_KD	0.00174008	0.00113684	5.18726e+06	0.503225	8.92095e-05	0.000404592	0.845865	0.196119
ENSG00000261654	Day_0_0-GATA2_KD	0.00303435	0.00065264	5.19279e+06	0.503761	0.00606176	0.0160326	1.40977	0.650289
ENSG00000232811	Day_0_0-GATA2_KD	0.0086528	0.00107124	5.26773e+06	0.511032	8.07008e-06	5.06984e-05	4.41729	2.17795
LRIF1	Day_0_0-GATA2_KD	0.0396795	0.00170987	5.36152e+06	0.52013	4.27727e-05	0.000214481	14.1917	9.8782
CEPT1	Day_0_0-GATA2_KD	0.0364745	0.00849115	5.30352e+06	0.514503	0.000571486	0.00204801	10.0564	7.01899
ENSG00000273221	Day_0_0-GATA2_KD	0.00528705	-0.00163297	5.20145e+06	0.504602	0.0193379	0.0436997	2.34962	1.41412
WDR77	Day_0_0-GATA2_KD	0.00254396	0.000598319	5.19384e+06	0.503864	0.00219107	0.00659565	1.31579	0.536746
ATP5PB	Day_0_0-GATA2_KD	0.0698483	-0.00883598	5.39247e+06	0.523133	0.000229108	0.000922264	23.2143	17.692
RAP1A	Day_0_0-GATA2_KD	0.0493074	-0.00143245	5.37712e+06	0.521644	6.52019e-05	0.000307954	17.2932	12.3555
INKA2	Day_0_0-GATA2_KD	0.0146404	0.00114771	5.26297e+06	0.51057	0.00104522	0.003469	6.10902	3.94302
DDX20	Day_0_0-GATA2_KD	0.0217959	-0.00980442	5.24073e+06	0.508412	0.0483926	0.0963974	9.21053	7.32865
CTTNBP2NL	Day_0_0-GATA2_KD	0.0800395	0.00282608	5.41733e+06	0.525544	6.63146e-05	0.000312714	24.4361	18.5797
WNT2B	Day_0_0-GATA2_KD	0.00601372	-0.000294192	5.19511e+06	0.503987	0.0260703	0.0566671	1.97368	1.16639
ST7L	Day_0_0-GATA2_KD	0.0360952	0.00174942	5.3201e+06	0.516112	0.000237308	0.000951969	11.0902	7.64864
CAPZA1	Day_0_0-GATA2_KD	0.125659	0.00730449	5.51506e+06	0.535026	1.44302e-06	1.16762e-05	34.5865	25.9393
MOV10	Day_0_0-GATA2_KD	0.0271977	0.00466023	5.26665e+06	0.510927	0.00469928	0.0128473	8.08271	5.87325
RHOC	Day_0_0-GATA2_KD	0.00881692	0.000943226	5.20082e+06	0.50454	0.0490257	0.097491	2.91353	1.99216
SLC16A1	Day_0_0-GATA2_KD	0.307489	-0.00211472	5520095	0.535514	4.67405e-05	0.00023062	60.1504	48.9265
SLC16A1-AS1	Day_0_0-GATA2_KD	0.0538887	-0.0113636	5.31238e+06	0.515363	0.00723625	0.0187099	17.8571	14.2031
LRIG2	Day_0_0-GATA2_KD	0.0461298	-0.00484383	5.34354e+06	0.518386	0.000600867	0.00214093	16.2594	12.0974
MAGI3	Day_0_0-GATA2_KD	0.0858837	-0.00556185	5.40425e+06	0.524275	0.000223158	0.000901832	25.9398	19.9009
PHTF1	Day_0_0-GATA2_KD	0.0480527	-0.00633613	5.3809e+06	0.522011	6.20132e-05	0.000295433	17.7632	12.7684
RSBN1	Day_0_0-GATA2_KD	0.043115	0.0034297	5.3709e+06	0.521041	2.66621e-05	0.000142425	14.7556	10.2911
AP4B1	Day_0_0-GATA2_KD	0.00769326	0.00427721	5.19148e+06	0.503635	0.0259737	0.056511	1.69173	0.95995
HIPK1	Day_0_0-GATA2_KD	0.0975417	-0.00318174	5.44942e+06	0.528658	4.115e-05	0.000207199	30.4511	23.3382
SYT6	Day_0_0-GATA2_KD	0.0526193	0.000679398	5.44538e+06	0.528266	3.28259e-07	3.33439e-06	19.0789	12.8716
TRIM33	Day_0_0-GATA2_KD	0.184921	0.00684095	5.57318e+06	0.540663	4.41455e-07	4.27648e-06	46.3346	35.5904
BCAS2	Day_0_0-GATA2_KD	0.0259145	0.0023267	5.3147e+06	0.515588	4.9859e-05	0.000244708	8.92857	5.69777
NRAS	Day_0_0-GATA2_KD	0.112892	0.0100605	5.58265e+06	0.541583	4.80585e-09	9.17064e-08	33.9286	24.1742
CSDE1	Day_0_0-GATA2_KD	0.376321	0.0220464	5.62456e+06	0.545648	2.61439e-07	2.75091e-06	66.5414	52.8592
SIKE1	Day_0_0-GATA2_KD	0.0801445	-0.00643909	5.40153e+06	0.524012	0.000259699	0.00103109	25.7519	19.9009
TSPAN2	Day_0_0-GATA2_KD	0.0174163	0.0065155	5.3922e+06	0.523107	9.04685e-16	1.68627e-13	7.5188	2.8076
NGF	Day_0_0-GATA2_KD	0.00470026	0.00228901	5.18536e+06	0.503041	0.0209472	0.0468796	1.2218	0.609001
VANGL1	Day_0_0-GATA2_KD	0.0319803	0.00430798	5.33283e+06	0.517347	8.34378e-05	0.000381315	11.3722	7.73121
NHLH2	Day_0_0-GATA2_KD	0.00403639	0.0012806	5.1955e+06	0.504025	0.00440552	0.0121444	1.50376	0.691577
SLC22A15	Day_0_0-GATA2_KD	0.0190682	0.000280852	5.26974e+06	0.511226	0.00088255	0.00299044	6.67293	4.34558
ATP1A1	Day_0_0-GATA2_KD	0.13375	0.00548719	5.5253e+06	0.536019	1.23019e-06	1.01148e-05	36.5602	27.6012
ATP1A1-AS1	Day_0_0-GATA2_KD	0.0147332	0.00144199	5.25191e+06	0.509497	0.00141102	0.00449332	5.26316	3.3237
IGSF3	Day_0_0-GATA2_KD	0.0526764	-0.000956272	5.41638e+06	0.525452	3.66047e-06	2.58599e-05	18.3271	12.7168
PTGFRN	Day_0_0-GATA2_KD	0.0604852	0.00351717	5.32643e+06	0.516726	0.00359752	0.0101612	18.2331	14.327
CD101-AS1	Day_0_0-GATA2_KD	0.00135224	0.000164919	5.1711e+06	0.501658	0.0440248	0.0888411	0.56391	0.227085
TTF2	Day_0_0-GATA2_KD	0.142322	0.0199504	5.63009e+06	0.546185	3.06372e-10	9.29626e-09	37.218	26.4451
MAN1A2	Day_0_0-GATA2_KD	0.0807022	-0.00504043	5.38587e+06	0.522492	0.000580896	0.00207793	25.188	19.6429
TENT5C	Day_0_0-GATA2_KD	0.00289574	0.00111027	5.20831e+06	0.505267	1.01021e-05	6.1628e-05	1.50376	0.443848
GDAP2	Day_0_0-GATA2_KD	0.0452913	0.00335617	5.44009e+06	0.527752	5.7952e-08	7.71068e-07	16.6353	10.6627
WDR3	Day_0_0-GATA2_KD	0.0721717	-0.000267269	5.42715e+06	0.526497	2.01784e-05	0.000111914	23.4023	17.1759
WARS2	Day_0_0-GATA2_KD	0.0170627	0.00125995	5.28506e+06	0.512713	9.10714e-05	0.000411784	6.57895	3.96367
WARS2-AS1	Day_0_0-GATA2_KD	0.0357561	0.011168	5.44851e+06	0.52857	8.30979e-13	6.10828e-11	11.8421	5.9455
ENSG00000227712	Day_0_0-GATA2_KD	0.00385887	-0.00946915	5.05851e+06	0.490734	0.00140767	0.00448579	1.69173	3.51982
ZNF697	Day_0_0-GATA2_KD	0.0217085	0.00247928	5.24954e+06	0.509267	0.0186381	0.0422235	8.08271	6.15194
PHGDH	Day_0_0-GATA2_KD	0.122792	0.0130681	5.72465e+06	0.555358	5.26114e-15	7.5746e-13	36.3722	23.6375
SEC22B	Day_0_0-GATA2_KD	0.0277517	0.000802461	5.327e+06	0.516781	7.2694e-05	0.000337912	10.5263	7.04996
FAM72B	Day_0_0-GATA2_KD	0.00349286	0.000426105	5.19123e+06	0.50361	0.0204868	0.0459478	1.59774	0.867052
SRGAP2C	Day_0_0-GATA2_KD	0.0447086	0.000202041	5.3675e+06	0.52071	5.12403e-05	0.000250103	15.3195	10.7969
SRGAP2-AS1	Day_0_0-GATA2_KD	0.00674574	0.00058729	5.20392e+06	0.504841	0.0295192	0.0631203	2.81955	1.83732
LINC02798	Day_0_0-GATA2_KD	0.00501264	0.00256532	5.20414e+06	0.504862	0.000356153	0.00136223	1.59774	0.619323
ENSG00000228826	Day_0_0-GATA2_KD	0.000923882	0.000534866	5.17214e+06	0.501758	0.00474735	0.0129601	0.469925	0.113543
ENSG00000289318	Day_0_0-GATA2_KD	0.00269193	0.000577764	5.18203e+06	0.502718	0.0337825	0.0709858	1.12782	0.578035
NBPF15	Day_0_0-GATA2_KD	0.0147742	-0.000527808	5.29471e+06	0.513649	1.1263e-05	6.76815e-05	6.39098	3.57143
ENSG00000224363	Day_0_0-GATA2_KD	0.0106502	0.00373029	5.22528e+06	0.506914	0.0010899	0.0035933	3.00752	1.61024
SRGAP2B	Day_0_0-GATA2_KD	0.0267093	0.000970626	5.25893e+06	0.510178	0.0113778	0.0276191	8.55263	6.42031
LINC01145	Day_0_0-GATA2_KD	0.0137133	0.00226548	5.21753e+06	0.506162	0.0278811	0.0600977	4.22932	2.98307
RNF115	Day_0_0-GATA2_KD	0.0564558	-0.00433275	5.27605e+06	0.511838	0.0356704	0.0740802	16.6353	13.7799
PIAS3	Day_0_0-GATA2_KD	0.0194756	-0.000659984	5.27419e+06	0.511659	0.00201401	0.0061334	7.98872	5.55326
LINC01719	Day_0_0-GATA2_KD	0.00520518	0.00188975	5.20698e+06	0.505138	0.00172568	0.00535318	1.97368	0.939306
NBPF12	Day_0_0-GATA2_KD	0.0277161	0.000974455	5.30676e+06	0.514818	0.000439168	0.00163307	10.1504	7.02931
PRKAB2	Day_0_0-GATA2_KD	0.0283051	-0.000885396	5.27363e+06	0.511604	0.0089133	0.02237	10.4323	7.9583
LINC00624	Day_0_0-GATA2_KD	0.021687	0.00639497	5.31991e+06	0.516094	1.15714e-06	9.59354e-06	7.33083	4.06689
BCL9	Day_0_0-GATA2_KD	0.0465842	-0.000839292	5.35309e+06	0.519313	0.000336195	0.00129754	16.4474	12.2419
ACP6	Day_0_0-GATA2_KD	0.0139969	-0.000445963	5.23562e+06	0.507917	0.0103157	0.0253866	5.26316	3.63336
GPR89B	Day_0_0-GATA2_KD	0.0119559	0.000372868	5.23096e+06	0.507465	0.00808471	0.0205524	4.51128	2.99339
LINC02804	Day_0_0-GATA2_KD	0.000678483	0.000241541	5.17105e+06	0.501653	0.0123061	0.0295053	0.469925	0.134187
NBPF11	Day_0_0-GATA2_KD	0.0202216	-0.000528567	5.24546e+06	0.508871	0.0119336	0.0287806	6.67293	4.84104
PDE4DIP	Day_0_0-GATA2_KD	0.0243972	0.000618412	5.29248e+06	0.513433	0.00111992	0.00367427	9.49248	6.71965
SV2A	Day_0_0-GATA2_KD	0.0613517	-0.000647592	5.40663e+06	0.524506	3.02117e-05	0.000158467	20.3947	14.9773
OTUD7B	Day_0_0-GATA2_KD	0.0428044	-0.00662654	5.2931e+06	0.513492	0.0113971	0.0276625	15.2256	12.0562
PLEKHO1	Day_0_0-GATA2_KD	0.0328081	0.00593107	5.32225e+06	0.51632	0.000115248	0.000504598	10.5263	7.06028
LINC02988	Day_0_0-GATA2_KD	0.00194062	0.000371837	5.17382e+06	0.501922	0.0314773	0.0668145	0.657895	0.268373
ANP32E	Day_0_0-GATA2_KD	0.29742	0.0332774	5708639	0.553805	3.68919e-10	1.08473e-08	59.0226	45.2725
CA14	Day_0_0-GATA2_KD	0.00782869	-0.000163556	5.20348e+06	0.504799	0.0482016	0.0960626	3.19549	2.21924
APH1A	Day_0_0-GATA2_KD	0.0355455	0.00181188	5.33212e+06	0.517278	0.000344198	0.00132524	13.2519	9.50661
C1orf54	Day_0_0-GATA2_KD	0.00905552	0.00113838	5.2096e+06	0.505392	0.0106539	0.0261106	2.72556	1.63088
CIART	Day_0_0-GATA2_KD	0.00130718	0.000609007	5.17702e+06	0.502231	0.00576755	0.0153595	0.657895	0.206441
MRPS21	Day_0_0-GATA2_KD	0.0382835	0.0020797	5.27401e+06	0.511641	0.0108958	0.0266128	10.9962	8.51569
PRPF3	Day_0_0-GATA2_KD	0.0313753	0.000103473	5.35855e+06	0.519842	6.63964e-06	4.29929e-05	11.8421	7.65896
RPRD2	Day_0_0-GATA2_KD	0.108765	-0.00162869	5.51555e+06	0.535073	7.21603e-07	6.43069e-06	32.7068	24.0297
TARS2	Day_0_0-GATA2_KD	0.0308006	0.00262321	5.30432e+06	0.514581	0.000645808	0.00227543	10.3383	7.2564
MCL1	Day_0_0-GATA2_KD	0.128659	0.0078408	5.49274e+06	0.53286	7.43412e-06	4.73299e-05	34.8684	26.6722
ENSA	Day_0_0-GATA2_KD	0.198612	0.0101739	5.59519e+06	0.542799	1.02948e-07	1.25607e-06	46.5226	35.4149
ENSG00000288880	Day_0_0-GATA2_KD	0.0104872	0.00244465	5.24027e+06	0.508368	0.00025255	0.00100538	3.57143	1.87861
GOLPH3L	Day_0_0-GATA2_KD	0.0400733	0.00319726	5.37309e+06	0.521252	1.15306e-05	6.9111e-05	14.0038	9.51693
HORMAD1	Day_0_0-GATA2_KD	0.00270598	0.00252406	5.1748e+06	0.502016	9.41444e-05	0.000423204	0.469925	0.0619323
ARNT	Day_0_0-GATA2_KD	0.0451767	0.00593265	5.40523e+06	0.524371	8.46562e-07	7.35755e-06	15.1316	9.92981
SETDB1	Day_0_0-GATA2_KD	0.0522741	0.00772271	5.42863e+06	0.52664	1.35145e-07	1.57879e-06	15.9774	10.3943
CERS2	Day_0_0-GATA2_KD	0.035506	-0.00764814	5.28714e+06	0.512915	0.0108357	0.0264879	13.7218	10.7246
MINDY1	Day_0_0-GATA2_KD	0.00587069	0.0010458	5.21383e+06	0.505803	0.00291276	0.00843719	2.53759	1.36251
PRUNE1	Day_0_0-GATA2_KD	0.0186985	0.0002017	5.31468e+06	0.515586	1.32238e-05	7.80274e-05	8.08271	4.85136
C1orf56	Day_0_0-GATA2_KD	0.0377044	-0.00374203	5.31137e+06	0.515265	0.00239132	0.00712347	13.8158	10.4872
CDC42SE1	Day_0_0-GATA2_KD	0.0360311	-0.00749163	5.32344e+06	0.516436	0.00156307	0.00491647	15.0376	11.2923
GABPB2	Day_0_0-GATA2_KD	0.0139731	9.19432e-05	5.23448e+06	0.507806	0.00802077	0.0204237	4.88722	3.28241
SEMA6C	Day_0_0-GATA2_KD	0.0128357	0.00374204	5.25702e+06	0.509992	9.96444e-05	0.000444862	4.41729	2.39472
VPS72	Day_0_0-GATA2_KD	0.0202397	-0.00203076	5.25983e+06	0.510265	0.00564523	0.0150857	7.5188	5.36746
PIP5K1A	Day_0_0-GATA2_KD	0.0752481	-0.00235672	5.45323e+06	0.529027	3.17439e-06	2.28591e-05	23.9662	17.2275
PSMD4	Day_0_0-GATA2_KD	0.0481472	0.00276946	5.48078e+06	0.5317	1.19546e-09	2.90868e-08	17.8571	11.0756
PI4KB	Day_0_0-GATA2_KD	0.0250134	0.00132434	5.2927e+06	0.513454	0.00062019	0.00219703	8.83459	6.0384
PSMB4	Day_0_0-GATA2_KD	0.0555473	-0.00307641	5.41657e+06	0.525471	4.19366e-06	2.91047e-05	18.609	12.9232
POGZ	Day_0_0-GATA2_KD	0.162645	0.0106471	5.50907e+06	0.534444	7.94613e-06	5.00855e-05	39.9436	31.0074
SNX27	Day_0_0-GATA2_KD	0.11602	-0.00425569	5.48035e+06	0.531658	1.78489e-05	0.000101116	35.7143	27.1263
MRPL9	Day_0_0-GATA2_KD	0.0166483	-0.00413682	5.25016e+06	0.509327	0.0121807	0.0292854	7.42481	5.41908
ENSG00000249602	Day_0_0-GATA2_KD	0.00256444	0.00168814	5.17552e+06	0.502086	0.0338222	0.0710549	0.75188	0.330306
TDRKH	Day_0_0-GATA2_KD	0.0181365	0.00278509	5.2776e+06	0.511989	0.000475067	0.00174943	6.95489	4.49009
THEM4	Day_0_0-GATA2_KD	0.0132407	-0.00228229	5.25597e+06	0.50989	0.00173756	0.00537944	5.82707	3.77787
ENSG00000285651	Day_0_0-GATA2_KD	0.00179226	0.000914658	5.16946e+06	0.501499	0.0355702	0.0739605	0.469925	0.165153
S100A10	Day_0_0-GATA2_KD	0.0446616	0.0059788	5.43647e+06	0.527401	8.3848e-09	1.47714e-07	14.7556	8.9905
ENSG00000229021	Day_0_0-GATA2_KD	0.00727502	0.00295938	5.19184e+06	0.503669	0.0179315	0.0409248	1.59774	0.85673
S100A11	Day_0_0-GATA2_KD	0.0202021	-0.00613158	5.23769e+06	0.508117	0.0358551	0.0743899	7.70677	5.92486
CHTOP	Day_0_0-GATA2_KD	0.0379357	0.0033889	5.27802e+06	0.51203	0.0111515	0.0271169	11.8421	9.22791
ILF2	Day_0_0-GATA2_KD	0.140251	0.0157865	5.6402e+06	0.547166	8.62566e-11	3.1262e-09	36.5602	25.7225
NPR1	Day_0_0-GATA2_KD	0.01181	0.000697246	5.2366e+06	0.508012	0.00424767	0.0117621	4.60526	2.94178
INTS3	Day_0_0-GATA2_KD	0.0490563	0.00282656	5.44782e+06	0.528502	6.18708e-08	8.1336e-07	17.5752	11.4059
SLC27A3	Day_0_0-GATA2_KD	0.0107118	0.00201559	5.21954e+06	0.506357	0.006295	0.016553	3.28947	1.99216
GATAD2B	Day_0_0-GATA2_KD	0.128308	0.00719287	5.56175e+06	0.539555	3.81393e-08	5.32788e-07	34.3045	25.1135
DENND4B	Day_0_0-GATA2_KD	0.0230852	-0.00235187	5.23674e+06	0.508025	0.0468313	0.0939197	8.27068	6.51321
CRTC2	Day_0_0-GATA2_KD	0.00451473	-0.000413594	5.20136e+06	0.504593	0.0127246	0.030376	2.16165	1.22832
SLC39A1	Day_0_0-GATA2_KD	0.00750679	0.000505983	5.20572e+06	0.505016	0.0261704	0.0568328	2.91353	1.88893
CREB3L4	Day_0_0-GATA2_KD	0.0145912	-0.000258696	5.27168e+06	0.511415	0.000355888	0.00136147	6.20301	3.85012
RPS27	Day_0_0-GATA2_KD	0.0876357	-0.0370315	5.37153e+06	0.521101	0.0015653	0.00492126	26.4098	20.7164
TPM3	Day_0_0-GATA2_KD	0.256982	-0.00817747	5.57448e+06	0.54079	1.82451e-06	1.43016e-05	56.6729	44.5706
C1orf43	Day_0_0-GATA2_KD	0.0474828	0.00238223	5.37776e+06	0.521705	4.6105e-05	0.000228078	16.6353	11.8704
UBAP2L	Day_0_0-GATA2_KD	0.14298	0.0022924	5.53733e+06	0.537186	1.1131e-06	9.29109e-06	39.5677	29.9855
HAX1	Day_0_0-GATA2_KD	0.0194905	0.00153817	5.27804e+06	0.512032	0.000709082	0.00246713	7.33083	4.85136
IL6R	Day_0_0-GATA2_KD	0.00542077	-0.00499306	5.09661e+06	0.494431	0.0390458	0.0800914	1.8797	2.98307
UBE2Q1	Day_0_0-GATA2_KD	0.0512721	-0.00456433	5.42143e+06	0.525942	6.4915e-06	4.21907e-05	20.1128	14.1722
CHRNB2	Day_0_0-GATA2_KD	0.000983897	0.000692421	5.17161e+06	0.501707	0.00780565	0.0199626	0.469925	0.123865
ADAR	Day_0_0-GATA2_KD	0.221141	-0.0198039	5.38422e+06	0.522332	0.00801668	0.0204168	51.5977	42.2069
KCNN3	Day_0_0-GATA2_KD	0.0100983	0.00588932	5.24631e+06	0.508954	3.53479e-07	3.54429e-06	2.81955	1.02188
PBXIP1	Day_0_0-GATA2_KD	0.0200984	0.00334155	5.26551e+06	0.510816	0.0011206	0.00367592	6.39098	4.20107
PYGO2	Day_0_0-GATA2_KD	0.0213277	0.00412948	5.31604e+06	0.515718	1.32222e-05	7.80274e-05	8.17669	4.94426
ENSG00000271380	Day_0_0-GATA2_KD	0.00434912	0.00152226	5.23261e+06	0.507624	1.40817e-06	1.14341e-05	2.34962	0.815442
SHC1	Day_0_0-GATA2_KD	0.0132428	-0.00222612	5.26047e+06	0.510328	0.00288491	0.00836464	6.76692	4.62428
CKS1B	Day_0_0-GATA2_KD	0.0393454	-0.00552674	5.33766e+06	0.517816	0.000508546	0.00185375	14.8496	10.9104
FLAD1	Day_0_0-GATA2_KD	0.0216557	0.00274602	5.23882e+06	0.508227	0.0214868	0.0478309	6.67293	5.00619
ADAM15	Day_0_0-GATA2_KD	0.00883064	-0.00072685	5.22414e+06	0.506803	0.01183	0.0285571	4.13534	2.74566
ENSG00000273088	Day_0_0-GATA2_KD	0.000685357	0.000277736	5.17697e+06	0.502227	0.000519185	0.00188857	0.56391	0.113543
TRIM46	Day_0_0-GATA2_KD	0.0057789	-0.00200128	5.19983e+06	0.504444	0.0343213	0.0719009	2.53759	1.63088
THBS3-AS1	Day_0_0-GATA2_KD	0.00894833	0.00260719	5.26366e+06	0.510637	9.18315e-08	1.13638e-06	3.47744	1.33154
ENTREP3	Day_0_0-GATA2_KD	0.0333555	0.00280521	5.37105e+06	0.521055	2.9292e-06	2.13811e-05	12.5	8.03055
SCAMP3	Day_0_0-GATA2_KD	0.0170633	-0.00356122	5.25893e+06	0.510178	0.00643002	0.0168677	7.61278	5.45004
CLK2	Day_0_0-GATA2_KD	0.0292722	-7.18508e-05	5.25006e+06	0.509318	0.0298001	0.0636491	9.3985	7.42155
HCN3	Day_0_0-GATA2_KD	0.00382975	0.00126513	5.20301e+06	0.504753	0.00056806	0.00203865	1.59774	0.639967
PKLR	Day_0_0-GATA2_KD	0.00137282	0.000248844	5.1733e+06	0.50187	0.039134	0.0802312	0.657895	0.278695
FDPS	Day_0_0-GATA2_KD	0.0961066	0.00745555	5.62244e+06	0.545443	3.66198e-12	2.1718e-10	29.2293	19.2093
ASH1L	Day_0_0-GATA2_KD	0.190551	-0.00950057	5.47912e+06	0.531539	9.77288e-05	0.000437058	45.5827	36.4162
MSTO1	Day_0_0-GATA2_KD	0.0189197	-0.00133034	5.30174e+06	0.514331	7.23059e-05	0.000336482	7.98872	4.97523
YY1AP1	Day_0_0-GATA2_KD	0.0231227	-0.00437505	5.26632e+06	0.510895	0.00618221	0.0163078	8.55263	6.25516
DAP3	Day_0_0-GATA2_KD	0.0757525	-0.00989685	5.43689e+06	0.527442	2.37064e-05	0.000128778	25.7519	19.1887
GON4L	Day_0_0-GATA2_KD	0.0817296	0.00278785	5.48538e+06	0.532146	4.6143e-07	4.435e-06	25.3759	18.2494
SYT11	Day_0_0-GATA2_KD	0.0218012	0.00567649	5.27308e+06	0.51155	0.000445895	0.00165455	6.48496	4.09785
RIT1	Day_0_0-GATA2_KD	0.0152405	0.00430852	5.32152e+06	0.51625	1.30823e-08	2.18135e-07	6.20301	2.91082
KHDC4	Day_0_0-GATA2_KD	0.0509602	0.00606667	5.40242e+06	0.524099	1.47642e-06	1.19049e-05	15.3195	10.2085
ARHGEF2	Day_0_0-GATA2_KD	0.0384212	-0.00345667	5.27094e+06	0.511343	0.020919	0.0468266	12.5	10.0227
SSR2	Day_0_0-GATA2_KD	0.0484225	-0.0106153	5.32667e+06	0.51675	0.00334878	0.00954914	18.2331	14.0896
UBQLN4	Day_0_0-GATA2_KD	0.0210648	0.000697668	5.26582e+06	0.510846	0.00294003	0.0085087	7.42481	5.16102
LAMTOR2	Day_0_0-GATA2_KD	0.00524366	-0.000567484	5.2025e+06	0.504704	0.0161482	0.0373612	2.34962	1.39348
MEX3A	Day_0_0-GATA2_KD	0.181152	0.00372033	5.5264e+06	0.536125	5.95768e-06	3.91972e-05	44.2669	34.5892
SMG5	Day_0_0-GATA2_KD	0.0560516	-0.00368444	5.30827e+06	0.514965	0.0092278	0.023032	17.9511	14.3786
GLMP	Day_0_0-GATA2_KD	0.0256598	0.00840087	5.3923e+06	0.523116	8.98179e-11	3.22726e-09	9.3985	4.66557
CCT3	Day_0_0-GATA2_KD	0.280611	0.0126718	5.61379e+06	0.544604	1.74352e-07	1.96109e-06	56.8609	44.2816
TSACC	Day_0_0-GATA2_KD	0.00713844	0.000979255	5.23363e+06	0.507723	0.000304898	0.00118929	3.19549	1.63088
IQGAP3	Day_0_0-GATA2_KD	0.0258306	0.00204586	5.27848e+06	0.512074	0.00236216	0.00704565	8.7406	6.20355
NAXE	Day_0_0-GATA2_KD	0.0179234	-0.00556909	5.29559e+06	0.513734	0.000289809	0.00113701	8.45865	5.55326
GPATCH4	Day_0_0-GATA2_KD	0.081028	-0.00545058	5.39523e+06	0.523401	0.000313752	0.00121949	24.906	19.2919
ISG20L2	Day_0_0-GATA2_KD	0.0631224	0.000890484	5.3957e+06	0.523446	0.000119552	0.000520493	21.8045	16.4224
HDGF	Day_0_0-GATA2_KD	0.218689	0.000688204	5.58339e+06	0.541654	5.21998e-07	4.9153e-06	51.3158	39.6573
PRCC	Day_0_0-GATA2_KD	0.0538781	0.00389823	5.43603e+06	0.527359	6.93252e-07	6.23504e-06	18.703	12.7684
ARHGEF11	Day_0_0-GATA2_KD	0.0689777	0.00961195	5.44607e+06	0.528333	1.06666e-06	8.93564e-06	20.6767	14.4818
IFI16	Day_0_0-GATA2_KD	0.001415	-0.00274138	5.12096e+06	0.496793	0.0310648	0.0660799	0.281955	0.918662
AIM2	Day_0_0-GATA2_KD	0.0176535	0.00780984	5.26105e+06	0.510384	5.91932e-05	0.000283942	4.51128	2.42568
CADM3	Day_0_0-GATA2_KD	0.00275393	0.00110324	5.17987e+06	0.502508	0.0402258	0.0822481	1.03383	0.526424
DUSP23	Day_0_0-GATA2_KD	0.00995387	0.00597642	5.21177e+06	0.505603	0.00110516	0.00363501	2.16165	1.0322
IGSF9	Day_0_0-GATA2_KD	0.0119396	0.00141883	5.22331e+06	0.506722	0.0131572	0.031287	4.13534	2.76631
IGSF8	Day_0_0-GATA2_KD	0.0132013	0.000400557	5.27857e+06	0.512083	7.13691e-05	0.000333088	5.92105	3.43724
PEA15	Day_0_0-GATA2_KD	0.0514322	6.58886e-05	5.27336e+06	0.511578	0.0360305	0.0746797	15.7895	13.1503
DCAF8	Day_0_0-GATA2_KD	0.0144352	0.00406674	5.26842e+06	0.511099	0.00010328	0.000458936	5.26316	3.01404
COPA	Day_0_0-GATA2_KD	0.111773	-0.000260151	5.40383e+06	0.524235	0.00078239	0.00269036	31.9549	25.6193
NCSTN	Day_0_0-GATA2_KD	0.0222528	-0.00331658	5.26248e+06	0.510522	0.00848724	0.0214218	8.55263	6.32742
VANGL2	Day_0_0-GATA2_KD	0.045683	0.000862372	5.29577e+06	0.513752	0.00729087	0.0188259	14.0977	10.993
F11R	Day_0_0-GATA2_KD	0.12544	0.00485649	5.41766e+06	0.525576	0.000475383	0.00174997	33.5526	26.6515
USF1	Day_0_0-GATA2_KD	0.00843799	0.00180239	5.20969e+06	0.505401	0.0200082	0.0449759	3.1015	2.00248
PFDN2	Day_0_0-GATA2_KD	0.0241765	0.00346709	5.2878e+06	0.512978	0.000381141	0.00144694	7.80075	5.14038
NIT1	Day_0_0-GATA2_KD	0.016729	0.000257074	5.27442e+06	0.511681	0.00063221	0.00223619	6.8609	4.45912
USP21	Day_0_0-GATA2_KD	0.00687167	-5.96322e-05	5.22057e+06	0.506457	0.00542145	0.0145717	3.28947	1.98183
B4GALT3	Day_0_0-GATA2_KD	0.00972724	-0.00223736	5.22577e+06	0.506961	0.0174729	0.0400445	4.69925	3.26177
ADAMTS4	Day_0_0-GATA2_KD	0.003347	0.00158826	5.17773e+06	0.5023	0.0478239	0.0954284	0.93985	0.474814
NDUFS2	Day_0_0-GATA2_KD	0.0341083	-0.000191663	5.32059e+06	0.51616	0.000539677	0.00195392	12.312	8.83567
TOMM40L	Day_0_0-GATA2_KD	0.0101972	0.000948859	5.23615e+06	0.507968	0.00310259	0.00892512	4.32331	2.70438
SDHC	Day_0_0-GATA2_KD	0.0369998	0.00231219	5.33719e+06	0.51777	0.000104028	0.000462061	12.218	8.41247
ENSG00000289106	Day_0_0-GATA2_KD	0.00668734	0.00186996	5.20252e+06	0.504706	0.0161	0.0372581	2.34962	1.39348
ENSG00000288670	Day_0_0-GATA2_KD	0.0105423	0.00506838	5.24207e+06	0.508542	8.3549e-05	0.00038174	3.38346	1.67217
ENSG00000283696	Day_0_0-GATA2_KD	0.0018277	-0.000107334	5.18406e+06	0.502915	0.0106722	0.0261464	1.03383	0.443848
ATF6-DT	Day_0_0-GATA2_KD	0.00261753	0.000920853	5.18039e+06	0.502558	0.0211416	0.0472287	0.93985	0.423204
DUSP12	Day_0_0-GATA2_KD	0.00665839	-5.87917e-06	5.22342e+06	0.506733	0.00403724	0.011242	3.38346	2.0128
ATF6	Day_0_0-GATA2_KD	0.0498874	-0.00613976	5.35968e+06	0.519952	0.000384521	0.00145791	18.1391	13.5116
OLFML2B	Day_0_0-GATA2_KD	0.00775032	0.00342393	5.25131e+06	0.509439	5.74271e-07	5.34246e-06	3.1015	1.19736
NOS1AP	Day_0_0-GATA2_KD	0.0567393	1.50733e-06	5.44264e+06	0.528	3.24432e-07	3.30543e-06	18.703	12.5723
ENSG00000254706	Day_0_0-GATA2_KD	0.00293915	0.00167225	5.17497e+06	0.502033	0.0410838	0.0837974	0.75188	0.340628
UHMK1	Day_0_0-GATA2_KD	0.0607381	0.00174979	5.4116e+06	0.524989	1.71008e-05	9.73535e-05	20.3008	14.5541
UAP1	Day_0_0-GATA2_KD	0.0205995	-0.0044413	5.26753e+06	0.511012	0.00715157	0.0185277	9.02256	6.65772
HSD17B7	Day_0_0-GATA2_KD	0.0170955	0.00445824	5.22772e+06	0.50715	0.0158322	0.0367114	4.79323	3.34434
RGS5-AS1	Day_0_0-GATA2_KD	0.00304979	0.00243795	5.16889e+06	0.501443	0.00743976	0.019172	0.37594	0.0825764
NUF2	Day_0_0-GATA2_KD	0.0414184	-0.00414441	5.35025e+06	0.519037	0.000206886	0.000844368	15.1316	10.9104
PBX1	Day_0_0-GATA2_KD	0.422158	0.0365637	5694596	0.552443	4.4206e-09	8.56071e-08	69.1729	55.3468
MGST3	Day_0_0-GATA2_KD	0.0269258	-0.00198428	5.29198e+06	0.513384	0.00166617	0.00519769	10.0564	7.21511
ALDH9A1	Day_0_0-GATA2_KD	0.0208445	-0.000334379	5.31155e+06	0.515283	9.66801e-05	0.000432739	9.21053	5.95582
UCK2	Day_0_0-GATA2_KD	0.056904	-0.00521245	5.41601e+06	0.525417	1.44645e-05	8.42526e-05	20.6767	14.8534
POGK	Day_0_0-GATA2_KD	0.0465178	-0.00218696	5.35377e+06	0.519378	0.000442469	0.00164359	17.2932	12.9438
TADA1	Day_0_0-GATA2_KD	0.0183216	0.00264972	5.24516e+06	0.508842	0.00632352	0.0166196	5.82707	4.01528
POU2F1	Day_0_0-GATA2_KD	0.422457	0.037519	5636756	0.546831	1.73349e-07	1.95401e-06	69.1729	56.3377
CD247	Day_0_0-GATA2_KD	0.0296375	0.00283644	5.29399e+06	0.513579	0.00165893	0.00517743	10.3383	7.4422
CREG1	Day_0_0-GATA2_KD	0.0118032	-0.00134456	5.24998e+06	0.509309	0.00290155	0.00840938	5.6391	3.70562
MPZL1	Day_0_0-GATA2_KD	0.110669	0.0115054	5.60057e+06	0.543321	3.87029e-10	1.12885e-08	32.2368	22.4608
DCAF6	Day_0_0-GATA2_KD	0.0754369	0.0120418	5.45813e+06	0.529502	5.23952e-07	4.92926e-06	21.3346	14.9154
GPR161	Day_0_0-GATA2_KD	0.0384823	0.00406483	5.32508e+06	0.516595	0.000488132	0.00178902	12.782	9.21759
TIPRL	Day_0_0-GATA2_KD	0.0282985	0.00021539	5.30499e+06	0.514646	0.00079211	0.00272154	10.7143	7.60735
SFT2D2	Day_0_0-GATA2_KD	0.06406	0.00703873	5.45765e+06	0.529456	5.04544e-07	4.78767e-06	21.3346	14.7915
TBX19	Day_0_0-GATA2_KD	0.00718594	0.00227811	5.20531e+06	0.504976	0.00404634	0.0112659	2.06767	1.06317
ATP1B1	Day_0_0-GATA2_KD	0.0853356	-0.0102348	5.43172e+06	0.526941	6.81592e-05	0.000319967	28.1955	21.377
NME7	Day_0_0-GATA2_KD	0.0470982	0.00634693	5.45383e+06	0.529085	9.68501e-09	1.67927e-07	16.5414	10.4253
SLC19A2	Day_0_0-GATA2_KD	0.0358023	0.00577067	5.27889e+06	0.512114	0.00436327	0.0120423	9.77444	7.21511
FIRRM	Day_0_0-GATA2_KD	0.0371027	-0.00236101	5.32569e+06	0.516654	0.00040202	0.001514	12.594	8.98018
ENSG00000231424	Day_0_0-GATA2_KD	0.0126413	-0.00276706	5.22856e+06	0.507232	0.00953872	0.0236975	4.41729	2.93146
FMO4	Day_0_0-GATA2_KD	0.00606291	0.00268882	5.22538e+06	0.506923	0.000139853	0.000596249	2.53759	1.14575
PRRC2C	Day_0_0-GATA2_KD	0.809817	0.027191	5510680	0.534601	0.000186622	0.000771012	85.1504	75.1652
METTL13	Day_0_0-GATA2_KD	0.0330599	0.00870527	5.40778e+06	0.524618	4.50473e-09	8.70748e-08	11.8421	6.77126
DNM3	Day_0_0-GATA2_KD	0.0155484	0.00248535	5.24946e+06	0.509259	0.00170939	0.00531108	5.16917	3.27209
PIGC	Day_0_0-GATA2_KD	0.0132525	0.00360795	5.20946e+06	0.505379	0.0298366	0.0637205	3.38346	2.30182
SUCO	Day_0_0-GATA2_KD	0.0944305	-0.0112075	5.33354e+06	0.517416	0.0114445	0.0277616	27.3496	22.6569
PRDX6-AS1	Day_0_0-GATA2_KD	0.056457	0.00616807	5.48291e+06	0.531906	3.7695e-09	7.53035e-08	18.891	12.1387
PRDX6	Day_0_0-GATA2_KD	0.147634	0.00382271	5.56693e+06	0.540058	1.20239e-07	1.42945e-06	39.1917	29.1288
ENSG00000289426	Day_0_0-GATA2_KD	0.0190812	0.0109113	5.30528e+06	0.514675	5.16366e-11	2.02245e-09	4.60526	1.66185
KLHL20	Day_0_0-GATA2_KD	0.0376471	0.00922906	5.40833e+06	0.524672	1.80278e-09	4.06862e-08	11.4662	6.42031
CENPL	Day_0_0-GATA2_KD	0.0196919	0.00543233	5.27872e+06	0.512098	0.000181248	0.00075146	6.39098	3.9327
DARS2	Day_0_0-GATA2_KD	0.0476871	0.00842555	5.42223e+06	0.52602	2.67415e-07	2.80389e-06	15.8835	10.4253
GAS5	Day_0_0-GATA2_KD	0.132194	-0.00504804	5.48354e+06	0.531967	1.33088e-05	7.84445e-05	35.1504	26.7238
ZBTB37	Day_0_0-GATA2_KD	0.0512167	0.000741301	5.356e+06	0.519595	0.000361718	0.00137972	17.1992	12.82
RC3H1	Day_0_0-GATA2_KD	0.114782	-0.00137203	5.49094e+06	0.532685	5.21678e-06	3.49504e-05	33.4586	25
RABGAP1L	Day_0_0-GATA2_KD	0.290335	0.0141207	5.60375e+06	0.543629	3.35333e-07	3.39496e-06	56.6729	44.6429
CACYBP	Day_0_0-GATA2_KD	0.113643	0.0106128	5.55747e+06	0.53914	1.50488e-08	2.44863e-07	31.5789	22.4608
MRPS14	Day_0_0-GATA2_KD	0.0163757	0.00272141	5.24721e+06	0.509041	0.00262545	0.007725	5.26316	3.40628
KIAA0040	Day_0_0-GATA2_KD	0.0138836	0.000917377	5.24505e+06	0.508831	0.00573433	0.0152847	5.73308	3.90173
TNR	Day_0_0-GATA2_KD	0.0015531	0.000212137	5.18668e+06	0.503169	0.000154588	0.000651954	0.845865	0.206441
LINC02803	Day_0_0-GATA2_KD	0.00146764	0.000525766	5.18564e+06	0.503068	0.000395296	0.00149307	0.845865	0.227085
COP1	Day_0_0-GATA2_KD	0.133441	0.0155702	5.60368e+06	0.543623	1.41401e-09	3.33169e-08	35.5263	25.1239
ASTN1	Day_0_0-GATA2_KD	0.00814894	0.00459827	5.28037e+06	0.512258	9.31239e-12	4.77655e-10	3.47744	1.01156
RALGPS2	Day_0_0-GATA2_KD	0.155573	0.0164431	5.61374e+06	0.544598	4.32079e-09	8.41096e-08	40.2256	29.3869
FAM20B	Day_0_0-GATA2_KD	0.079697	0.00584201	5.51069e+06	0.534602	3.5148e-08	4.98471e-07	25.282	17.4443
TOR3A	Day_0_0-GATA2_KD	0.0116976	0.00119685	5.24206e+06	0.508541	0.00171376	0.00532229	4.51128	2.75599
ABL2	Day_0_0-GATA2_KD	0.113065	-0.00384032	5.44917e+06	0.528634	5.87127e-05	0.000282027	31.7669	24.6594
SOAT1	Day_0_0-GATA2_KD	0.0105096	0.00427455	5.21919e+06	0.506323	0.00227752	0.00682342	2.81955	1.54831
TOR1AIP2	Day_0_0-GATA2_KD	0.113401	-0.00217831	5.43329e+06	0.527093	0.000195488	0.000803506	33.3647	26.1354
TOR1AIP1	Day_0_0-GATA2_KD	0.0327048	0.00509337	5.40285e+06	0.524139	1.31784e-08	2.19038e-07	12.0301	6.95706
CEP350	Day_0_0-GATA2_KD	0.223643	0.00474048	5.52128e+06	0.535628	1.8856e-05	0.000105545	51.0338	40.2457
QSOX1	Day_0_0-GATA2_KD	0.0601897	0.0181095	5.52487e+06	0.535977	3.65588e-12	2.1718e-10	18.3271	10.8175
ACBD6	Day_0_0-GATA2_KD	0.102182	0.00559073	5.48459e+06	0.532069	1.74918e-06	1.38108e-05	28.2895	20.8402
XPR1	Day_0_0-GATA2_KD	0.106461	0.00644851	5.54641e+06	0.538067	2.77246e-08	4.10481e-07	30.5451	21.9653
STX6	Day_0_0-GATA2_KD	0.034742	0.0040895	5.38386e+06	0.522297	5.59561e-07	5.21756e-06	12.5	7.81379
CACNA1E	Day_0_0-GATA2_KD	0.00709202	0.00319659	5.18383e+06	0.502892	0.0431666	0.0874728	1.31579	0.732865
GLUL	Day_0_0-GATA2_KD	0.0721625	-0.00225141	5.4427e+06	0.528006	9.03855e-06	5.6024e-05	24.5301	17.7952
DHX9	Day_0_0-GATA2_KD	0.290003	0.0158147	5619737	0.54518	1.35796e-07	1.58373e-06	57.8008	45.0454
LAMC1	Day_0_0-GATA2_KD	0.150094	-0.0964001	4.66812e+06	0.452863	1.35826e-08	2.2504e-07	37.312	41.1953
NMNAT2	Day_0_0-GATA2_KD	0.0221809	0.00511738	5.38345e+06	0.522257	3.94662e-11	1.60291e-09	8.64662	4.10818
SMG7	Day_0_0-GATA2_KD	0.126862	0.0125759	5.59254e+06	0.542542	3.47099e-09	7.05553e-08	35.1504	25.1135
ARPC5	Day_0_0-GATA2_KD	0.104268	0.0047678	5.55229e+06	0.538637	2.4871e-08	3.74338e-07	31.5789	22.6363
RGL1	Day_0_0-GATA2_KD	0.00465656	-0.0103707	5.07002e+06	0.491852	0.00552492	0.0148059	1.97368	3.58175
ENSG00000286655	Day_0_0-GATA2_KD	0.00260487	0.00212654	5.17487e+06	0.502023	0.00454454	0.0124815	0.56391	0.154831
C1orf21	Day_0_0-GATA2_KD	0.0492209	0.0023448	5.4106e+06	0.524892	1.87456e-06	1.46348e-05	16.6353	11.2614
EDEM3	Day_0_0-GATA2_KD	0.0197462	-0.00665744	5.24563e+06	0.508888	0.0299503	0.0639373	8.64662	6.69901
NIBAN1	Day_0_0-GATA2_KD	0.0108818	-0.00135175	5.21678e+06	0.506089	0.0391356	0.0802312	4.60526	3.33402
RNF2	Day_0_0-GATA2_KD	0.0674357	0.00812266	5.36298e+06	0.520272	0.000417573	0.00156504	18.797	14.2651
TRMT1L	Day_0_0-GATA2_KD	0.0410048	-0.00156936	5.40753e+06	0.524593	1.39913e-06	1.13739e-05	15.9774	10.6317
SWT1	Day_0_0-GATA2_KD	0.0245083	0.00639138	5.26011e+06	0.510292	0.00336521	0.00958812	6.8609	4.75846
ENSG00000279838	Day_0_0-GATA2_KD	0.00448892	-0.000404332	5.19132e+06	0.503619	0.0336251	0.0707049	1.78571	1.05285
IVNS1ABP	Day_0_0-GATA2_KD	0.141632	-0.0118231	5.50457e+06	0.534008	1.04555e-05	6.34318e-05	40.6955	30.9868
HMCN1	Day_0_0-GATA2_KD	0.0598782	0.00678207	5.30589e+06	0.514733	0.00506386	0.0137272	14.9436	11.6433
PRG4	Day_0_0-GATA2_KD	0.00364475	0.00230427	5.1879e+06	0.503287	0.00506723	0.0137345	1.12782	0.464492
TPR	Day_0_0-GATA2_KD	0.352117	0.0351381	5747213	0.557547	4.73006e-11	1.88804e-09	63.9098	49.2362
ODR4	Day_0_0-GATA2_KD	0.0553107	0.022186	5.47826e+06	0.531455	2.37863e-11	1.04101e-09	15.1316	8.71181
LINC01036	Day_0_0-GATA2_KD	0.027351	0.00414059	5.32982e+06	0.517055	1.40073e-06	1.13825e-05	8.17669	4.69653
ENSG00000285280	Day_0_0-GATA2_KD	0.0131166	-0.00122437	5.24636e+06	0.508959	0.00169836	0.00528234	4.88722	3.045
UCHL5	Day_0_0-GATA2_KD	0.0592571	-0.000551366	5.38189e+06	0.522107	0.000152308	0.000643771	19.7368	14.7915
RO60	Day_0_0-GATA2_KD	0.262034	0.0015231	5.50898e+06	0.534436	5.75143e-05	0.000277163	55.6391	44.9938
GLRX2	Day_0_0-GATA2_KD	0.0148809	0.00133277	5.29589e+06	0.513764	1.22589e-05	7.29314e-05	6.48496	3.67465
CDC73	Day_0_0-GATA2_KD	0.150574	0.0192697	5.63434e+06	0.546597	3.85635e-10	1.12885e-08	38.6278	27.6012
KCNT2	Day_0_0-GATA2_KD	0.167435	0.0267	5.72577e+06	0.555467	5.58061e-14	6.03631e-12	39.2857	26.7238
ASPM	Day_0_0-GATA2_KD	0.292439	0.0268749	5.7663e+06	0.559399	3.4787e-12	2.08084e-10	58.2707	44.1577
ZBTB41	Day_0_0-GATA2_KD	0.0343527	0.00593936	5.39027e+06	0.522919	1.92585e-07	2.1272e-06	12.406	7.58671
DENND1B	Day_0_0-GATA2_KD	0.0234902	0.0025132	5.29767e+06	0.513936	7.38745e-05	0.000342941	7.61278	4.69653
NEK7	Day_0_0-GATA2_KD	0.0297741	-0.00110875	5.3442e+06	0.51845	2.943e-05	0.000154912	11.6541	7.73121
NR5A2	Day_0_0-GATA2_KD	0.133444	-0.00327119	5.45376e+06	0.529078	8.64672e-05	0.000393719	35.2444	27.5186
LINC00862	Day_0_0-GATA2_KD	0.0152989	-0.00223432	5.23721e+06	0.508071	0.0138454	0.0326742	5.82707	4.13914
ENSG00000230623	Day_0_0-GATA2_KD	0.12287	0.0235087	5.67874e+06	0.550905	1.12571e-13	1.07307e-11	32.8947	21.7382
ZNF281	Day_0_0-GATA2_KD	0.132234	0.0046081	5.55602e+06	0.538999	1.44284e-07	1.66689e-06	37.0301	27.4154
KIF14	Day_0_0-GATA2_KD	0.161541	0.0223701	5.77325e+06	0.560073	1.13678e-15	2.01113e-13	41.6353	27.9624
CAMSAP2	Day_0_0-GATA2_KD	0.137213	3.87159e-05	5.515e+06	0.53502	2.89415e-06	2.11771e-05	37.406	28.2618
INAVA	Day_0_0-GATA2_KD	0.0125886	-0.00124356	5.25207e+06	0.509513	0.00178987	0.00552089	5.45113	3.49917
KIF21B	Day_0_0-GATA2_KD	0.0253735	0.00492802	5.33418e+06	0.517478	1.01863e-05	6.20874e-05	9.68045	6.05904
TMEM9	Day_0_0-GATA2_KD	0.0315406	-0.000573931	5.2968e+06	0.513852	0.00173807	0.00537944	10.8083	7.85508
NAV1	Day_0_0-GATA2_KD	0.194416	0.00550058	5.54949e+06	0.538365	2.17219e-06	1.66105e-05	46.9925	36.3439
IPO9-AS1	Day_0_0-GATA2_KD	0.0281788	0.00133385	5.3082e+06	0.514957	0.000469289	0.00173273	10.4323	7.2564
IPO9	Day_0_0-GATA2_KD	0.140006	-0.0141849	5.35249e+06	0.519254	0.0125992	0.0301354	37.688	31.3377
TIMM17A	Day_0_0-GATA2_KD	0.0337873	-5.51564e-05	5.37183e+06	0.521131	4.51167e-06	3.09821e-05	12.9699	8.46408
RNPEP	Day_0_0-GATA2_KD	0.0401526	0.00608736	5.3791e+06	0.521835	2.96195e-06	2.15824e-05	13.3459	8.73245
GPR37L1	Day_0_0-GATA2_KD	0.00167429	-0.00350386	5.11465e+06	0.496181	0.0396469	0.0811519	0.657895	1.41412
UBE2T	Day_0_0-GATA2_KD	0.023414	0.00431999	5.39568e+06	0.523445	2.76883e-10	8.55061e-09	9.96241	5.11974
PPP1R12B	Day_0_0-GATA2_KD	0.0558284	0.00625179	5.44008e+06	0.527752	1.85831e-07	2.06308e-06	17.7632	11.7258
SYT2	Day_0_0-GATA2_KD	0.013867	0.0033396	5.32709e+06	0.51679	3.85542e-09	7.63622e-08	6.29699	2.87985
KDM5B	Day_0_0-GATA2_KD	0.273224	-0.0089952	5437278	0.52748	0.00146147	0.00463461	56.7669	46.8208
ENSG00000291234	Day_0_0-GATA2_KD	0.00652748	0.0015477	5.20058e+06	0.504517	0.0185692	0.042104	2.25564	1.34187
KLHL12	Day_0_0-GATA2_KD	0.0273312	0.00174895	5.29677e+06	0.513849	0.00110359	0.00363041	10.0564	7.1635
ADIPOR1	Day_0_0-GATA2_KD	0.0299755	-0.0031575	5.30843e+06	0.51498	0.000927173	0.00312692	11.4662	8.23699
TMEM183A	Day_0_0-GATA2_KD	0.0363484	0.00944382	5.33628e+06	0.517682	4.12666e-05	0.000207686	10.9962	7.3493
PPFIA4	Day_0_0-GATA2_KD	0.00481393	0.000748948	5.20025e+06	0.504486	0.00284858	0.00827654	1.69173	0.784476
ATP2B4	Day_0_0-GATA2_KD	0.0525824	-0.00142734	5.34833e+06	0.51885	0.000549936	0.00198693	16.8233	12.6239
SNRPE	Day_0_0-GATA2_KD	0.0239437	-0.0013649	5.25202e+06	0.509508	0.0141737	0.0333398	7.89474	5.93518
SOX13	Day_0_0-GATA2_KD	0.0638206	-0.00268238	5.46695e+06	0.530358	4.22283e-07	4.11174e-06	22.4624	15.6585
PPP1R15B	Day_0_0-GATA2_KD	0.0712715	-0.00357834	5.4111e+06	0.52494	6.63759e-05	0.000312932	23.4962	17.4546
PIK3C2B	Day_0_0-GATA2_KD	0.0214772	-0.00265748	5.25873e+06	0.510159	0.00886683	0.0222748	8.08271	5.93518
MDM4	Day_0_0-GATA2_KD	0.122531	0.0119729	5.53881e+06	0.537329	1.18292e-07	1.41113e-06	32.2368	23.7717
RBBP5	Day_0_0-GATA2_KD	0.0602536	0.000419468	5.43167e+06	0.526936	3.01111e-06	2.18492e-05	20.2068	14.2651
DSTYK	Day_0_0-GATA2_KD	0.0448834	-0.00458661	5.36357e+06	0.520329	0.000131455	0.000565011	16.3534	11.8394
CDK18	Day_0_0-GATA2_KD	0.0210318	0.000356539	5.25002e+06	0.509313	0.0108549	0.0265286	7.14286	5.22296
ELK4	Day_0_0-GATA2_KD	0.0558764	0.00446639	5.42626e+06	0.526411	1.62277e-06	1.29252e-05	18.609	12.7477
NUCKS1	Day_0_0-GATA2_KD	0.808618	0.0283389	5484337	0.532045	0.000538173	0.00194949	84.5865	75.0413
RAB29	Day_0_0-GATA2_KD	0.0151293	0.00754312	5.29081e+06	0.51327	7.48105e-08	9.5578e-07	4.79323	2.12634
SLC41A1	Day_0_0-GATA2_KD	0.017319	0.00128993	5.24271e+06	0.508605	0.0159924	0.0370336	6.76692	4.97523
PM20D1-AS1	Day_0_0-GATA2_KD	0.0231024	0.0056432	5.27066e+06	0.511316	0.00125139	0.00404898	7.04887	4.7275
SRGAP2	Day_0_0-GATA2_KD	0.0541412	-0.00714833	5.38965e+06	0.522859	8.23876e-05	0.000377011	19.8308	14.5644
EIF2D	Day_0_0-GATA2_KD	0.0199431	0.00262282	5.27028e+06	0.511279	0.00185121	0.00569495	7.42481	5.07845
MAPKAPK2	Day_0_0-GATA2_KD	0.0524642	0.00819337	5.49365e+06	0.532949	8.72299e-10	2.23437e-08	18.985	11.891
FCMR	Day_0_0-GATA2_KD	0.00222663	0.00100585	5.1743e+06	0.501968	0.00699448	0.0181651	0.56391	0.165153
PFKFB2	Day_0_0-GATA2_KD	0.0232424	-0.00289791	5.28648e+06	0.51285	0.00317273	0.00909807	10.3383	7.60735
YOD1	Day_0_0-GATA2_KD	0.0273347	-0.00037598	5.29365e+06	0.513546	0.00154582	0.00487028	10.2444	7.28737
CD55	Day_0_0-GATA2_KD	0.0188644	0.00231674	5.23441e+06	0.507799	0.0180982	0.0412105	5.82707	4.20107
CR1	Day_0_0-GATA2_KD	0.00280367	0.00189374	5.18995e+06	0.503486	9.5348e-05	0.000427969	0.93985	0.237407
CD46	Day_0_0-GATA2_KD	0.103031	-0.0087043	5.40176e+06	0.524034	0.000641145	0.00226358	30.4511	23.8852
MIR29B2CHG	Day_0_0-GATA2_KD	0.019536	0.00150258	5.25693e+06	0.509984	0.00537809	0.01447	7.04887	4.99587
HSD11B1-AS1	Day_0_0-GATA2_KD	0.00181464	-0.00065087	5.17709e+06	0.502238	0.0356695	0.0740802	0.845865	0.392238
UTP25	Day_0_0-GATA2_KD	0.0141379	-0.00209527	5.297e+06	0.513871	4.47768e-05	0.000222615	7.23684	4.3559
SYT14	Day_0_0-GATA2_KD	0.0957109	-0.00474444	5.4537e+06	0.529072	2.05873e-05	0.000113849	28.8534	21.9034
RCOR3	Day_0_0-GATA2_KD	0.0397358	-0.00175451	5.32713e+06	0.516794	0.000656773	0.00230627	13.6278	9.99174
TRAF5	Day_0_0-GATA2_KD	0.0258879	-0.00313167	5.29047e+06	0.513238	0.00172919	0.00535985	9.96241	7.09125
SLC30A1	Day_0_0-GATA2_KD	0.0283126	-0.000484573	5.2936e+06	0.513541	0.0025986	0.00765465	11.0902	8.15442
NEK2	Day_0_0-GATA2_KD	0.0244131	0.00286129	5.32053e+06	0.516154	2.55731e-05	0.000137452	9.02256	5.6668
LPGAT1	Day_0_0-GATA2_KD	0.0427807	-0.00422529	5.27038e+06	0.511289	0.0273306	0.0590919	13.6278	10.993
INTS7	Day_0_0-GATA2_KD	0.0333413	0.00374623	5.3176e+06	0.515869	0.0002134	0.000868409	10.6203	7.27704
DTL	Day_0_0-GATA2_KD	0.0775565	-0.00508955	5.40734e+06	0.524575	0.000113567	0.000498178	24.1541	18.3113
ENSG00000229983	Day_0_0-GATA2_KD	0.00339131	-0.00147128	5.18905e+06	0.503399	0.0495874	0.0984588	1.78571	1.09414
PPP2R5A	Day_0_0-GATA2_KD	0.0673613	0.00596817	5.49646e+06	0.533221	1.36058e-08	2.25154e-07	21.9925	14.6367
PACC1	Day_0_0-GATA2_KD	0.0194439	0.00135578	5.22666e+06	0.507047	0.0394213	0.0807455	6.01504	4.56235
ATF3	Day_0_0-GATA2_KD	0.0103124	4.07143e-05	5.21899e+06	0.506303	0.0255328	0.0557672	4.32331	3.02436
NSL1	Day_0_0-GATA2_KD	0.103084	0.00275546	5.47269e+06	0.530915	7.39045e-06	4.7095e-05	30.0752	22.4608
TATDN3	Day_0_0-GATA2_KD	0.0164777	-0.00123333	5.22502e+06	0.506888	0.0391528	0.0802587	5.73308	4.33526
FLVCR1	Day_0_0-GATA2_KD	0.187879	0.00448414	5.54318e+06	0.537754	2.20259e-06	1.6806e-05	44.7368	34.486
VASH2	Day_0_0-GATA2_KD	0.409002	0.0132773	5605136	0.543764	9.35206e-07	7.98175e-06	68.2331	54.8514
ANGEL2	Day_0_0-GATA2_KD	0.024057	-0.00158871	5.27427e+06	0.511667	0.00590011	0.0156666	9.68045	7.17382
RPS6KC1	Day_0_0-GATA2_KD	0.0733667	0.00111562	5.45773e+06	0.529464	1.56107e-06	1.24975e-05	23.2143	16.5669
PROX1	Day_0_0-GATA2_KD	0.00385453	-0.000825296	5.22838e+06	0.507214	8.61668e-05	0.000392669	2.63158	1.16639
LINC02775	Day_0_0-GATA2_KD	0.00426412	0.003997	5.19206e+06	0.503691	5.29373e-08	7.09774e-07	0.845865	0.10322
ENSG00000228470	Day_0_0-GATA2_KD	0.00147114	0.000689622	5.17055e+06	0.501604	0.0180229	0.0410974	0.469925	0.144509
CENPF	Day_0_0-GATA2_KD	0.706935	-0.00720864	5387590	0.522659	0.0140058	0.0330005	79.5113	71.2944
KCTD3	Day_0_0-GATA2_KD	0.101676	0.0149069	5.61982e+06	0.545189	1.77003e-11	8.17505e-10	30.6391	20.6957
ESRRG	Day_0_0-GATA2_KD	0.00937123	0.000670884	5.21989e+06	0.50639	0.00972321	0.0240961	3.57143	2.27085
GPATCH2	Day_0_0-GATA2_KD	0.0620015	0.00560183	5414190	0.52524	6.30274e-06	4.11561e-05	18.797	13.2432
SPATA17	Day_0_0-GATA2_KD	0.0105724	0.0015564	5.24909e+06	0.509223	8.77677e-05	0.000398746	3.85338	1.98183
RRP15	Day_0_0-GATA2_KD	0.126828	0.0206691	5.6719e+06	0.550241	1.14223e-12	8.08313e-11	34.9624	23.6375
LYPLAL1	Day_0_0-GATA2_KD	0.0173578	0.000565588	5.30111e+06	0.51427	2.00394e-05	0.000111261	7.14286	4.20107
ENSG00000277007	Day_0_0-GATA2_KD	0.00178109	0.0012643	5.17917e+06	0.50244	0.00107293	0.00354742	0.657895	0.165153
EPRS1	Day_0_0-GATA2_KD	0.217118	-0.000121387	5.55239e+06	0.538647	2.48355e-06	1.85897e-05	48.3083	38.14
BPNT1	Day_0_0-GATA2_KD	0.0184239	0.00491447	5.26813e+06	0.51107	0.000293315	0.00114969	5.73308	3.49917
IARS2	Day_0_0-GATA2_KD	0.103577	0.00859673	5.69737e+06	0.552712	7.33345e-15	1.02062e-12	33.0827	20.9538
RAB3GAP2	Day_0_0-GATA2_KD	0.182081	-0.00226834	5.48198e+06	0.531817	7.33241e-05	0.000340537	44.3609	35.3324
MORF4L1P1	Day_0_0-GATA2_KD	0.00475755	-0.00110856	5.20144e+06	0.504601	0.0272074	0.0588583	2.53759	1.59992
MARK1	Day_0_0-GATA2_KD	0.0839107	0.00597002	5.50653e+06	0.534198	3.06942e-08	4.46843e-07	24.4361	16.7527
C1orf115	Day_0_0-GATA2_KD	0.0191989	0.00212569	5.28073e+06	0.512293	0.00061652	0.00218764	7.5188	4.95458
MTARC2	Day_0_0-GATA2_KD	0.0155898	0.00461722	5.28865e+06	0.513061	3.70003e-06	2.61217e-05	5.54511	2.89017
LINC02257	Day_0_0-GATA2_KD	0.0254815	0.00106153	5.32427e+06	0.516516	7.1879e-05	0.000335093	10.2444	6.79191
TAF1A	Day_0_0-GATA2_KD	0.00961591	-0.00308054	5.21879e+06	0.506284	0.028141	0.0605454	4.41729	3.11726
MIA3	Day_0_0-GATA2_KD	0.0908534	0.0156329	5.53559e+06	0.537017	2.47472e-09	5.30958e-08	25.188	16.9178
ENSG00000272750	Day_0_0-GATA2_KD	0.00543901	0.0029316	5.1897e+06	0.503462	0.0149013	0.0348274	1.40977	0.712221
AIDA	Day_0_0-GATA2_KD	0.0471022	0.00135887	5.36454e+06	0.520424	0.000143007	0.000608466	16.7293	12.1181
BROX	Day_0_0-GATA2_KD	0.0476717	-0.00300713	5.36866e+06	0.520823	0.000119161	0.000519118	16.9173	12.3452
DISP1	Day_0_0-GATA2_KD	0.0272614	-0.00828432	5.26079e+06	0.510359	0.0199415	0.044855	10.3383	8.03055
SUSD4	Day_0_0-GATA2_KD	0.00145727	-0.000204204	5.1819e+06	0.502705	0.0120004	0.0289117	0.93985	0.392238
CAPN2	Day_0_0-GATA2_KD	0.0231339	-0.00497348	5.26198e+06	0.510473	0.0120773	0.0290702	9.21053	6.95706
TP53BP2	Day_0_0-GATA2_KD	0.0818734	0.0118329	5.47705e+06	0.531338	3.64756e-07	3.63989e-06	23.6842	16.7217
FBXO28	Day_0_0-GATA2_KD	0.0805451	0.00652558	5.41977e+06	0.525781	3.63549e-05	0.00018597	23.2143	17.4133
DEGS1	Day_0_0-GATA2_KD	0.0244883	0.00569703	5.31058e+06	0.515189	2.36529e-05	0.000128555	7.98872	4.91329
NVL	Day_0_0-GATA2_KD	0.0754099	0.00721764	5.4239e+06	0.526182	9.64034e-06	5.91969e-05	21.0526	15.2044
CNIH4	Day_0_0-GATA2_KD	0.0352181	0.000419898	5.2588e+06	0.510166	0.025184	0.0551091	10.6203	8.41247
WDR26	Day_0_0-GATA2_KD	0.105633	0.000577949	5.53133e+06	0.536604	1.452e-07	1.67654e-06	31.7669	22.9149
DNAH14	Day_0_0-GATA2_KD	0.0673775	-0.00683491	5.38849e+06	0.522747	0.000113925	0.000499536	20.3008	15.1321
LBR	Day_0_0-GATA2_KD	0.196124	0.0289588	5.82324e+06	0.564923	1.5681e-16	3.44585e-14	47.6504	32.4732
ENAH	Day_0_0-GATA2_KD	0.63127	0.0294328	5545065	0.537936	3.68725e-05	0.000187836	80.6391	68.5694
SRP9	Day_0_0-GATA2_KD	0.112727	-0.00390109	5.48043e+06	0.531666	1.2407e-05	7.36867e-05	33.8346	25.7638
ENSG00000242861	Day_0_0-GATA2_KD	0.00540851	-0.000168815	5.20362e+06	0.504812	0.0230149	0.0508746	2.63158	1.65153
LEFTY1	Day_0_0-GATA2_KD	0.0109362	-0.0101548	5.01487e+06	0.486502	0.000197238	0.000809901	2.91353	5.58423
H3-3A	Day_0_0-GATA2_KD	0.0164525	0.00255544	5.21806e+06	0.506213	0.0377324	0.0777209	4.69925	3.42692
ACBD3	Day_0_0-GATA2_KD	0.057235	-0.0116243	5.35256e+06	0.519262	0.00157151	0.00494004	21.2406	16.474
LIN9	Day_0_0-GATA2_KD	0.0483994	-0.00404148	5.27658e+06	0.51189	0.0273718	0.0591525	15.2256	12.3968
PARP1	Day_0_0-GATA2_KD	0.406417	-0.0140901	5375200	0.521457	0.0168483	0.0387662	67.4812	57.2358
STUM	Day_0_0-GATA2_KD	0.00488357	0.00301438	5.20307e+06	0.504758	0.000224249	0.000905323	1.50376	0.547069
CDC42BPA	Day_0_0-GATA2_KD	0.204924	-0.00248735	5.53995e+06	0.53744	5.02562e-06	3.39201e-05	48.9662	38.0264
ZNF678	Day_0_0-GATA2_KD	0.0961333	-0.000585475	5.4563e+06	0.529325	1.85068e-05	0.000104193	29.0414	22.0892
SNAP47	Day_0_0-GATA2_KD	0.0234029	0.00122945	5.30455e+06	0.514603	0.000139866	0.000596249	8.7406	5.68745
ARF1	Day_0_0-GATA2_KD	0.129158	-0.00663358	5.49928e+06	0.533495	9.6218e-06	5.91126e-05	38.5338	29.2114
MRPL55	Day_0_0-GATA2_KD	0.00956395	-0.00116878	5.2126e+06	0.505684	0.0357599	0.0742218	3.94737	2.77663
GUK1	Day_0_0-GATA2_KD	0.0204577	0.00342302	5.22778e+06	0.507156	0.0326518	0.0689361	5.82707	4.3559
OBSCN	Day_0_0-GATA2_KD	0.0505017	0.00455312	5.43203e+06	0.52697	2.82892e-07	2.9484e-06	17.1053	11.3852
H2BC26	Day_0_0-GATA2_KD	0.000722208	2.81976e-05	5.17486e+06	0.502023	0.0195003	0.0440144	0.657895	0.247729
RAB4A	Day_0_0-GATA2_KD	0.0260636	-0.00170446	5.28952e+06	0.513145	0.00208737	0.00631626	10.0564	7.27704
ENSG00000237481	Day_0_0-GATA2_KD	0.0035309	0.000843753	5.19293e+06	0.503775	0.0139014	0.0327843	1.59774	0.836086
CCSAP	Day_0_0-GATA2_KD	0.0288651	0.00301823	5.38019e+06	0.521942	1.09918e-07	1.32482e-06	11.1842	6.57514
NUP133	Day_0_0-GATA2_KD	0.0650971	-0.0031421	5.32863e+06	0.516939	0.00468404	0.0128107	19.9248	15.8547
ABCB10	Day_0_0-GATA2_KD	0.0275636	0.00555913	5.34383e+06	0.518414	1.74196e-06	1.3759e-05	9.49248	5.6668
URB2	Day_0_0-GATA2_KD	0.0363429	0.00183492	5.30087e+06	0.514246	0.00297448	0.0085933	12.5	9.43435
LINC01682	Day_0_0-GATA2_KD	0.00141403	0.000861291	5.16511e+06	0.501076	0.0212084	0.0473272	0.281955	0.0619323
GALNT2	Day_0_0-GATA2_KD	0.0891502	0.00860181	5.52771e+06	0.536253	1.30265e-08	2.17379e-07	26.4098	18.1358
ENSG00000227006	Day_0_0-GATA2_KD	0.0021811	0.00138665	5.17275e+06	0.501817	0.0194709	0.0439575	0.56391	0.196119
PGBD5	Day_0_0-GATA2_KD	0.0503582	0.00779327	5.43887e+06	0.527634	1.26124e-07	1.48671e-06	17.1992	11.2407
ENSG00000282564	Day_0_0-GATA2_KD	0.0370927	0.00623626	5.37323e+06	0.521266	4.72066e-06	3.21633e-05	13.1579	8.62923
COG2	Day_0_0-GATA2_KD	0.026178	-0.0041031	5.29923e+06	0.514087	0.00176716	0.00545516	11.2782	8.17506
C1orf198	Day_0_0-GATA2_KD	0.0317126	-0.00111427	5.30692e+06	0.514833	0.00141087	0.00449332	11.9361	8.76342
TTC13	Day_0_0-GATA2_KD	0.0110352	0.000640187	5.2255e+06	0.506935	0.00879497	0.0221103	4.04135	2.6218
ARV1	Day_0_0-GATA2_KD	0.0140426	0.00493978	5.31408e+06	0.515528	9.2058e-10	2.34652e-08	5.35714	2.21924
FAM89A	Day_0_0-GATA2_KD	0.00447117	-0.00103517	5.20405e+06	0.504854	0.0122303	0.0293708	2.34962	1.36251
C1orf131	Day_0_0-GATA2_KD	0.0104551	0.000804613	5.23177e+06	0.507543	0.00218806	0.00658848	3.7594	2.22956
GNPAT	Day_0_0-GATA2_KD	0.0311474	-0.000547752	5.33322e+06	0.517385	0.000157629	0.000662506	12.218	8.51569
SPRTN	Day_0_0-GATA2_KD	0.0150953	0.00180638	5.25476e+06	0.509773	0.00103432	0.0034383	5.35714	3.3237
DISC1	Day_0_0-GATA2_KD	0.0232902	0.00574528	5.32109e+06	0.516208	3.5804e-06	2.53715e-05	7.89474	4.60363
ENSG00000235152	Day_0_0-GATA2_KD	0.0630455	0.00312584	5.37214e+06	0.521161	0.000160527	0.000673466	18.0451	13.4393
NTPCR	Day_0_0-GATA2_KD	0.0239875	0.000721869	5.28991e+06	0.513183	0.00101366	0.00337617	9.11654	6.31709
PCNX2	Day_0_0-GATA2_KD	0.273834	0.0111126	5.58113e+06	0.541435	8.74576e-07	7.5601e-06	53.5714	42.0417
MAP3K21	Day_0_0-GATA2_KD	0.0816	0.00722396	5.53757e+06	0.537209	3.20854e-09	6.56148e-08	25.8459	17.4546
KCNK1	Day_0_0-GATA2_KD	0.0287033	0.00166528	5.29874e+06	0.51404	0.000953386	0.00320446	10.0564	7.18415
SLC35F3	Day_0_0-GATA2_KD	0.0283432	0.00880754	5.28176e+06	0.512392	0.000284496	0.00111911	6.95489	4.43848
TARBP1	Day_0_0-GATA2_KD	0.0445539	0.00290457	5.28892e+06	0.513087	0.00624486	0.016446	12.218	9.41371
TOMM20	Day_0_0-GATA2_KD	0.18533	-0.018274	5.3984e+06	0.523708	0.00384213	0.0107677	46.4286	38.2535
ARID4B	Day_0_0-GATA2_KD	0.210976	-0.01578	5.45144e+06	0.528853	0.000474901	0.00174943	48.5902	39.0793
ENSG00000285053	Day_0_0-GATA2_KD	0.00371353	9.66514e-07	5.18741e+06	0.50324	0.0442308	0.0892052	1.59774	0.939306
B3GALNT2	Day_0_0-GATA2_KD	0.0606981	0.00405273	5.43955e+06	0.5277	1.02604e-06	8.62303e-06	19.8308	13.6457
GNG4	Day_0_0-GATA2_KD	0.0459242	-0.00408434	5.30421e+06	0.514571	0.00721887	0.0186742	15.8835	12.531
LYST	Day_0_0-GATA2_KD	0.00674973	0.00233215	5.19523e+06	0.503998	0.0114149	0.0277026	1.69173	0.887696
NID1	Day_0_0-GATA2_KD	0.0547608	0.00799601	5.45054e+06	0.528767	4.02823e-08	5.58389e-07	17.3872	11.282
GPR137B	Day_0_0-GATA2_KD	0.0268444	0.00439935	5.28686e+06	0.512887	0.00106024	0.00351438	8.7406	6.06936
ERO1B	Day_0_0-GATA2_KD	0.0150523	0.0017814	5.28232e+06	0.512447	3.8509e-05	0.000195214	5.92105	3.38563
EDARADD	Day_0_0-GATA2_KD	0.0139595	-0.00603496	5.23255e+06	0.507618	0.0266645	0.0577736	6.20301	4.59331
LGALS8	Day_0_0-GATA2_KD	0.0382522	-0.00220519	5.28549e+06	0.512755	0.0115728	0.0280369	13.5338	10.6524
ENSG00000230325	Day_0_0-GATA2_KD	0.0137545	0.00143153	5.27893e+06	0.512118	5.6383e-05	0.000272403	5.82707	3.35467
HEATR1	Day_0_0-GATA2_KD	0.184883	0.00228617	5.61686e+06	0.544902	1.98997e-08	3.09097e-07	46.8045	34.6614
MTR	Day_0_0-GATA2_KD	0.0971445	0.0148773	5.48983e+06	0.532578	6.9547e-07	6.24869e-06	26.9737	19.6841
ENSG00000234464	Day_0_0-GATA2_KD	0.00319456	0.000778691	5.20731e+06	0.50517	0.000213512	0.000868695	1.69173	0.650289
CHRM3	Day_0_0-GATA2_KD	0.087528	0.0211834	5.70873e+06	0.553814	2.3994e-20	1.04354e-17	25.5639	14.0483
RGS7	Day_0_0-GATA2_KD	0.0277188	0.00181277	5.41591e+06	0.525407	1.08479e-10	3.76182e-09	11.0902	5.81131
FH	Day_0_0-GATA2_KD	0.0267084	0.00374301	5.27395e+06	0.511635	0.00260996	0.00768266	8.27068	5.8526
KMO	Day_0_0-GATA2_KD	0.0125005	0.004265	5.25961e+06	0.510244	5.7049e-05	0.000275047	4.41729	2.3431
OPN3	Day_0_0-GATA2_KD	0.0316798	0.00920272	5.37991e+06	0.521915	3.64188e-08	5.12662e-07	10.5263	6.0384
EXO1	Day_0_0-GATA2_KD	0.0481954	0.00124384	5.36759e+06	0.520719	7.91166e-05	0.000364359	15.9774	11.4884
PLD5	Day_0_0-GATA2_KD	0.070363	0.0170175	5.57713e+06	0.541047	7.55506e-15	1.03763e-12	19.8308	11.2407
CEP170	Day_0_0-GATA2_KD	0.139395	-0.00921868	5.37127e+06	0.521077	0.00586705	0.0155847	36.8421	30.4913
ENSG00000232085	Day_0_0-GATA2_KD	0.00616008	0.00248383	5.2085e+06	0.505286	0.00108512	0.00358038	1.97368	0.90834
AKT3	Day_0_0-GATA2_KD	0.129992	-0.00379667	5.42839e+06	0.526618	0.000296345	0.00115961	34.0226	27.0334
LINC02774	Day_0_0-GATA2_KD	0.00113119	-0.000199067	5.17377e+06	0.501916	0.0102213	0.0251953	0.56391	0.175475
ZBTB18	Day_0_0-GATA2_KD	0.0340014	-0.000163667	5.34653e+06	0.518676	8.50861e-05	0.000387998	13.1579	9.14533
ENSG00000240963	Day_0_0-GATA2_KD	0.0139828	0.00158192	5.24909e+06	0.509223	0.000997002	0.00332845	4.79323	2.92114
ADSS2	Day_0_0-GATA2_KD	0.0897754	0.0111566	5.57902e+06	0.541231	1.6869e-10	5.52838e-09	27.7256	18.6519
DESI2	Day_0_0-GATA2_KD	0.111186	0.00354427	5.47892e+06	0.531519	1.03101e-05	6.27322e-05	33.0827	24.7316
COX20	Day_0_0-GATA2_KD	0.0252752	0.00194516	5.31038e+06	0.51517	9.62984e-05	0.000431308	9.02256	5.86292
HNRNPU	Day_0_0-GATA2_KD	0.59145	-0.0237355	5344188	0.518449	0.04459	0.0898774	78.3835	68.1049
ENSG00000273175	Day_0_0-GATA2_KD	0.0130807	0.00154188	5.21822e+06	0.506228	0.0341726	0.07169	4.60526	3.30306
EFCAB2	Day_0_0-GATA2_KD	0.0335114	0.00122704	5.29879e+06	0.514045	0.00143753	0.00456771	10.8083	7.78282
SMYD3	Day_0_0-GATA2_KD	0.253196	0.0272016	5.68068e+06	0.551092	2.99688e-10	9.11995e-09	48.6842	36.3646
TFB2M	Day_0_0-GATA2_KD	0.0275303	0.00895764	5.3357e+06	0.517625	1.12386e-06	9.35473e-06	8.55263	4.94426
CNST	Day_0_0-GATA2_KD	0.056348	0.00554481	5.42179e+06	0.525978	1.47955e-06	1.19255e-05	17.8571	12.1491
SCCPDH	Day_0_0-GATA2_KD	0.0165952	0.00352394	5.22705e+06	0.507085	0.0154271	0.0358836	4.69925	3.25145
AHCTF1	Day_0_0-GATA2_KD	0.164425	0.0274487	5.54921e+06	0.538338	5.15454e-07	4.86685e-06	39.0977	30.0578
ZNF124	Day_0_0-GATA2_KD	0.0688234	0.00571017	5.47854e+06	0.531483	6.64764e-08	8.60895e-07	21.4286	14.5541
ENSG00000259865	Day_0_0-GATA2_KD	0.00646342	-2.29592e-05	5.20622e+06	0.505065	0.03126	0.0664342	3.1015	2.06441
ZNF731P	Day_0_0-GATA2_KD	0.0186799	-0.000348188	5.24976e+06	0.509288	0.00688768	0.0179219	6.48496	4.56235
ENSG00000286216	Day_0_0-GATA2_KD	0.0026241	0.00219781	5.17593e+06	0.502125	0.00172627	0.00535318	0.56391	0.134187
ENSG00000235749	Day_0_0-GATA2_KD	0.0101771	0.00238682	5.30542e+06	0.514688	9.98109e-11	3.51375e-09	4.69925	1.72378
TRIM58	Day_0_0-GATA2_KD	0.00424649	0.00106867	5.20949e+06	0.505382	0.000786751	0.00270491	1.97368	0.887696
ZNF672	Day_0_0-GATA2_KD	0.0133622	-0.00046219	5.27628e+06	0.511861	0.000108622	0.000480104	5.92105	3.49917
ZNF692	Day_0_0-GATA2_KD	0.00934934	-0.000204338	5.20912e+06	0.505346	0.0305463	0.0650964	3.38346	2.29149
PGBD2	Day_0_0-GATA2_KD	0.00573343	0.00192999	5.20108e+06	0.504566	0.00370301	0.0104324	1.78571	0.867052
SH3YL1	Day_0_0-GATA2_KD	0.0177043	-0.00351065	5.26215e+06	0.51049	0.00618817	0.0163214	7.98872	5.7597
ACP1	Day_0_0-GATA2_KD	0.0405616	0.000518683	5.38e+06	0.521923	9.59173e-06	5.89799e-05	14.6617	10.0021
SNTG2-AS1	Day_0_0-GATA2_KD	0.00661047	0.000846812	5.19527e+06	0.504002	0.0370309	0.0765749	2.16165	1.35219
SNTG2	Day_0_0-GATA2_KD	0.131359	0.00695054	5.58451e+06	0.541763	4.84259e-09	9.22391e-08	34.5865	24.4529
ENSG00000231482	Day_0_0-GATA2_KD	0.0381245	-0.00643962	5.30518e+06	0.514665	0.00252419	0.00746494	12.8759	9.6924
PXDN	Day_0_0-GATA2_KD	0.254335	0.00320544	5.53913e+06	0.537361	1.11512e-05	6.7068e-05	55.0752	43.6726
EIPR1	Day_0_0-GATA2_KD	0.0281065	-0.00348678	5.34164e+06	0.518202	3.01246e-05	0.00015809	11.3722	7.52477
TRAPPC12	Day_0_0-GATA2_KD	0.0458022	0.00191276	5.30199e+06	0.514355	0.00460941	0.0126286	13.8158	10.704
ADI1	Day_0_0-GATA2_KD	0.0152119	-0.000421272	5.26048e+06	0.510328	0.000992953	0.00331715	5.82707	3.71594
RPS7	Day_0_0-GATA2_KD	0.104154	-0.0155092	5.43045e+06	0.526818	0.000132471	0.000568791	30.8271	23.5962
SOX11	Day_0_0-GATA2_KD	0.249302	-0.00703359	5.46844e+06	0.530502	0.000342016	0.00131782	54.8872	44.0235
ENSG00000234275	Day_0_0-GATA2_KD	0.00151966	0.000591867	5.1878e+06	0.503277	0.000529816	0.00192288	0.93985	0.278695
RNF144A	Day_0_0-GATA2_KD	0.0464547	0.00481598	5.43642e+06	0.527396	8.81998e-08	1.09729e-06	16.4474	10.7143
ENSG00000290092	Day_0_0-GATA2_KD	0.0162788	0.00210563	5.31625e+06	0.515739	4.36917e-07	4.24039e-06	6.76692	3.55078
ENSG00000226506	Day_0_0-GATA2_KD	0.00209992	0.000231623	5.19375e+06	0.503854	0.00224575	0.00674176	1.31579	0.536746
KIDINS220	Day_0_0-GATA2_KD	0.0852092	0.00537035	5.50946e+06	0.534482	7.58777e-08	9.67638e-07	26.4098	18.4455
MBOAT2	Day_0_0-GATA2_KD	0.0538366	0.00117727	5.43534e+06	0.527291	7.21743e-07	6.43069e-06	18.703	12.7374
ASAP2	Day_0_0-GATA2_KD	0.0731383	-0.00282009	5.43495e+06	0.527254	1.85943e-05	0.000104516	24.812	18.2287
ITGB1BP1	Day_0_0-GATA2_KD	0.0263412	0.00384509	5.35058e+06	0.519069	1.4263e-06	1.15633e-05	9.96241	6.00743
CPSF3	Day_0_0-GATA2_KD	0.0821024	0.010158	5.57293e+06	0.54064	4.3439e-11	1.74391e-09	25.282	16.5772
IAH1	Day_0_0-GATA2_KD	0.0261558	0.000624863	5.27929e+06	0.512153	0.0030136	0.00870032	9.21053	6.6474
ADAM17	Day_0_0-GATA2_KD	0.0701091	0.00538971	5.4476e+06	0.528481	1.1266e-06	9.37333e-06	21.0526	14.7399
YWHAQ	Day_0_0-GATA2_KD	0.229547	0.0110334	5.60988e+06	0.544224	1.01521e-07	1.24012e-06	51.2218	39.7812
ENSG00000240687	Day_0_0-GATA2_KD	0.000702237	0.00040739	5.17537e+06	0.502072	0.00290986	0.00843113	0.56391	0.144509
TAF1B	Day_0_0-GATA2_KD	0.0655687	0.0083238	5.50654e+06	0.534199	2.87039e-09	5.98624e-08	21.6165	14.0483
ENSG00000269973	Day_0_0-GATA2_KD	0.0199907	0.00551661	5.23452e+06	0.50781	0.0147817	0.0345867	5.54511	3.94302
GRHL1	Day_0_0-GATA2_KD	0.00704545	-0.000982674	5.21987e+06	0.506388	0.00828344	0.0209886	3.47744	2.16763
KLF11	Day_0_0-GATA2_KD	0.0224303	0.00557472	5.37375e+06	0.521317	5.19142e-10	1.43544e-08	8.64662	4.30429
RRM2	Day_0_0-GATA2_KD	0.15251	0.0110104	5.66768e+06	0.549832	4.31514e-11	1.73905e-09	40.7895	28.8295
HPCAL1	Day_0_0-GATA2_KD	0.0171244	0.00281162	5.26966e+06	0.511219	0.000429717	0.0016049	6.10902	3.82948
NOL10	Day_0_0-GATA2_KD	0.089613	-0.00823451	5.41583e+06	0.525399	0.000193053	0.000794905	28.3835	21.8208
ATP6V1C2	Day_0_0-GATA2_KD	0.0646564	0.0128645	5.5105e+06	0.534583	3.9747e-10	1.15084e-08	20.1128	12.7168
PDIA6	Day_0_0-GATA2_KD	0.270648	0.010516	5.53092e+06	0.536564	1.81702e-05	0.000102651	55.9211	44.23
SLC66A3	Day_0_0-GATA2_KD	0.0118201	0.00347869	5.21882e+06	0.506287	0.0099371	0.0245703	3.47744	2.20892
ROCK2	Day_0_0-GATA2_KD	0.242518	-0.0107305	5.51331e+06	0.534856	3.93373e-05	0.000198935	54.6053	43.1255
E2F6	Day_0_0-GATA2_KD	0.0182806	0.00195812	5.28696e+06	0.512897	0.00013121	0.000564071	6.95489	4.30429
GREB1	Day_0_0-GATA2_KD	0.0697935	0.00688686	5.52001e+06	0.535506	1.40364e-09	3.31475e-08	22.5564	14.6676
LPIN1	Day_0_0-GATA2_KD	0.0273534	-0.00174916	5.30283e+06	0.514436	0.000642818	0.00226795	10.1504	7.09125
MIR3681HG	Day_0_0-GATA2_KD	0.0292632	-0.00126829	5.34332e+06	0.518364	3.35978e-05	0.000173912	11.6541	7.78282
TRIB2	Day_0_0-GATA2_KD	0.0724184	0.00819846	5.47815e+06	0.531445	1.84825e-07	2.05453e-06	22.8383	15.834
LRATD1	Day_0_0-GATA2_KD	0.00294691	0.00184964	5.21362e+06	0.505782	2.5919e-09	5.50224e-08	1.40977	0.247729
ENSG00000287291	Day_0_0-GATA2_KD	0.00310162	0.000538827	5.1843e+06	0.502938	0.0387769	0.0796053	1.31579	0.722543
NBAS	Day_0_0-GATA2_KD	0.085594	0.00626924	5.50976e+06	0.534511	5.02901e-08	6.79519e-07	25.6579	17.8571
DDX1	Day_0_0-GATA2_KD	0.115454	-0.00990809	5.46318e+06	0.529993	3.47591e-05	0.000179124	33.5526	25.7845
MYCN	Day_0_0-GATA2_KD	0.0498018	0.00589784	5.43816e+06	0.527565	1.7118e-07	1.93061e-06	17.3872	11.4678
ENSG00000228876	Day_0_0-GATA2_KD	0.00149908	0.000908891	5.18501e+06	0.503006	2.46766e-08	3.7168e-07	0.657895	0.0516102
VSNL1	Day_0_0-GATA2_KD	0.0952478	-0.00211499	5.5462e+06	0.538047	1.94098e-08	3.02613e-07	30.1692	21.2428
SMC6	Day_0_0-GATA2_KD	0.162241	-0.0189276	5.45997e+06	0.529681	0.000192628	0.000793627	43.891	34.3415
KCNS3	Day_0_0-GATA2_KD	0.0325919	-0.00232106	5.35564e+06	0.51956	4.14056e-05	0.000208335	13.4398	9.20727
LINC01376	Day_0_0-GATA2_KD	0.0252171	0.0104956	5.33685e+06	0.517737	8.10583e-08	1.02123e-06	7.61278	4.0256
WDR35	Day_0_0-GATA2_KD	0.0538751	0.0103199	5.47039e+06	0.530692	2.14315e-09	4.70951e-08	17.1053	10.673
LAPTM4A	Day_0_0-GATA2_KD	0.0901394	0.00626698	5.46754e+06	0.530416	1.99828e-06	1.54791e-05	25.282	18.4455
SDC1	Day_0_0-GATA2_KD	0.0321405	0.000563206	5.25792e+06	0.51008	0.0262966	0.0570653	10.6203	8.39182
PUM2	Day_0_0-GATA2_KD	0.247637	0.00900851	5.63424e+06	0.546587	3.39531e-08	4.84488e-07	54.7932	42.2378
RHOB	Day_0_0-GATA2_KD	0.011982	-0.0126319	5.02881e+06	0.487853	0.00252384	0.00746494	4.51128	6.86416
LDAH	Day_0_0-GATA2_KD	0.0572061	0.00359631	5.38412e+06	0.522323	4.89394e-05	0.000240673	17.6692	12.789
APOB	Day_0_0-GATA2_KD	0.00395793	0.00236802	5.18686e+06	0.503186	0.00757104	0.0194264	1.12782	0.485136
KLHL29	Day_0_0-GATA2_KD	0.0309172	-0.00250241	5.28413e+06	0.512622	0.00497347	0.0135067	10.9023	8.16474
ATAD2B	Day_0_0-GATA2_KD	0.0995253	-0.00313679	5.519e+06	0.535408	1.7966e-07	2.00673e-06	29.9812	21.3666
UBXN2A	Day_0_0-GATA2_KD	0.0886122	-0.00692692	5.42883e+06	0.52666	7.9401e-05	0.000365185	27.7256	21.346
MFSD2B	Day_0_0-GATA2_KD	0.00577538	-0.00117451	5.21598e+06	0.506011	0.00649959	0.0170374	3.00752	1.78571
WDCP	Day_0_0-GATA2_KD	0.0231266	0.00243845	5.32142e+06	0.51624	2.44356e-05	0.00013212	9.11654	5.69777
FKBP1B	Day_0_0-GATA2_KD	0.010614	0.000676698	5.21216e+06	0.50564	0.037784	0.0778143	3.94737	2.79727
ITSN2	Day_0_0-GATA2_KD	0.0459065	-0.00663045	5.30012e+06	0.514174	0.010403	0.0255767	16.5414	13.1296
NCOA1	Day_0_0-GATA2_KD	0.0928569	-0.00571278	5.36882e+06	0.520839	0.00208669	0.00631512	26.9737	21.5731
CENPO	Day_0_0-GATA2_KD	0.0334806	0.000348999	5.31266e+06	0.51539	0.00110292	0.00362876	12.406	9.05244
DNAJC27	Day_0_0-GATA2_KD	0.00896228	0.00169306	5.22902e+06	0.507277	0.000461208	0.00170622	3.00752	1.53799
EFR3B	Day_0_0-GATA2_KD	0.0326917	0.00234161	5.45002e+06	0.528716	5.32716e-11	2.06709e-09	13.3459	7.36994
DNMT3A	Day_0_0-GATA2_KD	0.191758	0.0368345	5.81952e+06	0.564562	1.26791e-16	2.90866e-14	46.1466	31.6164
DTNB	Day_0_0-GATA2_KD	0.0907758	-0.00655094	5.45794e+06	0.529484	7.57239e-06	4.80782e-05	27.0677	19.8596
ASXL2	Day_0_0-GATA2_KD	0.156699	0.0185959	5.62452e+06	0.545645	1.79549e-09	4.06518e-08	40.6955	29.232
KIF3C	Day_0_0-GATA2_KD	0.0429277	0.00463535	5.4243e+06	0.526221	2.00934e-07	2.19964e-06	15.8835	10.353
RAB10	Day_0_0-GATA2_KD	0.17197	-0.00146297	5.49946e+06	0.533512	2.44725e-05	0.000132286	43.609	34.0731
GAREM2	Day_0_0-GATA2_KD	0.0147646	0.00109314	5.27579e+06	0.511814	0.000306245	0.00119298	6.48496	4.04624
HADHA	Day_0_0-GATA2_KD	0.100553	0.000847488	5.50718e+06	0.534261	6.5874e-07	5.99732e-06	30.4511	22.3369
HADHB	Day_0_0-GATA2_KD	0.0442775	0.00476151	5.42812e+06	0.526591	3.75479e-08	5.26428e-07	14.9436	9.35178
SELENOI	Day_0_0-GATA2_KD	0.120826	-0.000941279	5.4726e+06	0.530906	2.57191e-05	0.00013813	35.0564	26.7754
CENPA	Day_0_0-GATA2_KD	0.0351134	0.00374561	5.32067e+06	0.516168	0.000286687	0.00112667	11.3722	7.94798
DPYSL5	Day_0_0-GATA2_KD	0.0183876	0.000719997	5.31163e+06	0.51529	1.57458e-05	9.06795e-05	7.89474	4.74814
TMEM214	Day_0_0-GATA2_KD	0.0173052	-0.00107559	5.26866e+06	0.511122	0.00166852	0.00520423	7.14286	4.8204
AGBL5	Day_0_0-GATA2_KD	0.0239414	0.00427325	5.32788e+06	0.516867	7.89977e-06	4.98443e-05	8.92857	5.45004
PREB	Day_0_0-GATA2_KD	0.0186431	0.000648389	5.25937e+06	0.510221	0.00448069	0.0123256	7.14286	5.01652
SLC5A6	Day_0_0-GATA2_KD	0.03032	-0.00365918	5.25369e+06	0.50967	0.0395602	0.0809982	11.2782	9.0834
ATRAID	Day_0_0-GATA2_KD	0.0213552	0.00481408	5.24024e+06	0.508365	0.0113204	0.027502	5.92105	4.20107
CAD	Day_0_0-GATA2_KD	0.0786229	0.0139591	5.4531e+06	0.529015	9.62613e-07	8.16227e-06	21.4286	15.2044
GTF3C2	Day_0_0-GATA2_KD	0.0743236	0.00142216	5.38345e+06	0.522258	0.000288521	0.00113303	22.0865	16.732
EIF2B4	Day_0_0-GATA2_KD	0.0163981	0.000712331	5.25126e+06	0.509434	0.00683541	0.017797	6.67293	4.70685
SNX17	Day_0_0-GATA2_KD	0.0244263	0.00560703	5.3461e+06	0.518634	4.95232e-07	4.71645e-06	9.02256	5.19199
PPM1G	Day_0_0-GATA2_KD	0.165552	0.00229919	5.54468e+06	0.537899	1.41811e-06	1.15013e-05	43.0451	32.8344
NRBP1	Day_0_0-GATA2_KD	0.0544454	-0.0071649	5.36272e+06	0.520247	0.000551123	0.00198984	19.6429	14.967
SUPT7L	Day_0_0-GATA2_KD	0.0150192	-0.000543657	5.24273e+06	0.508606	0.0087476	0.0220098	5.92105	4.13914
MRPL33	Day_0_0-GATA2_KD	0.00984297	-0.0022018	5.21446e+06	0.505864	0.0269927	0.0584179	3.85338	2.65277
BABAM2	Day_0_0-GATA2_KD	0.056929	0.0149792	5.48885e+06	0.532483	2.10569e-11	9.47965e-10	16.0714	9.31049
PPP1CB	Day_0_0-GATA2_KD	0.0291379	0.00447587	5.34881e+06	0.518897	3.86584e-06	2.71637e-05	10.4323	6.49257
TRMT61B	Day_0_0-GATA2_KD	0.0211132	-0.00178278	5.2581e+06	0.510097	0.00934016	0.0232846	8.08271	5.9455
WDR43	Day_0_0-GATA2_KD	0.182995	0.00268758	5.57496e+06	0.540836	3.44775e-07	3.47036e-06	46.1466	34.9298
TOGARAM2	Day_0_0-GATA2_KD	0.00448846	0.00280944	5.19487e+06	0.503963	0.000517069	0.00188153	1.2218	0.423204
LBH	Day_0_0-GATA2_KD	0.0446725	-0.00486094	5.31286e+06	0.51541	0.00423477	0.0117288	15.7895	12.3245
LCLAT1	Day_0_0-GATA2_KD	0.0687457	0.0141884	5.47761e+06	0.531393	1.45978e-08	2.38454e-07	19.4549	12.8613
GALNT14	Day_0_0-GATA2_KD	0.00737512	0.00141435	5.22201e+06	0.506596	0.00120903	0.00392837	2.81955	1.48637
CAPN14	Day_0_0-GATA2_KD	0.00125421	0.00090408	5.17161e+06	0.501707	0.00781617	0.0199841	0.469925	0.123865
EHD3	Day_0_0-GATA2_KD	0.0110501	0.00325066	5225222	0.506908	0.00607903	0.0160722	3.7594	2.35343
XDH	Day_0_0-GATA2_KD	0.0109733	0.00394705	5.21624e+06	0.506037	0.00509132	0.0137909	2.91353	1.69282
DPY30	Day_0_0-GATA2_KD	0.0344571	-0.000733432	5.28262e+06	0.512476	0.00517511	0.0139888	10.7143	8.04088
SPAST	Day_0_0-GATA2_KD	0.0861963	0.0114625	5.55213e+06	0.538622	9.48287e-10	2.39695e-08	26.2218	17.6404
SLC30A6	Day_0_0-GATA2_KD	0.0480743	-0.000583995	5.35053e+06	0.519064	0.000299444	0.00117042	15.7895	11.6433
YIPF4	Day_0_0-GATA2_KD	0.0543364	0.00333535	5.37639e+06	0.521573	5.51742e-05	0.000267305	16.8233	11.9839
BIRC6	Day_0_0-GATA2_KD	0.318445	-0.0025578	5.48772e+06	0.532373	0.000220179	0.00089217	61.5602	49.969
BIRC6-AS1	Day_0_0-GATA2_KD	0.000774932	0.000438051	5.16729e+06	0.501288	0.0326316	0.0689143	0.37594	0.113543
TTC27	Day_0_0-GATA2_KD	0.042327	0.00725243	5.34293e+06	0.518327	0.000114393	0.000501274	13.0639	9.14533
LINC00486	Day_0_0-GATA2_KD	0.00741913	-0.00380716	5.20396e+06	0.504845	0.0410257	0.0837115	3.1015	2.1057
LTBP1	Day_0_0-GATA2_KD	0.0899217	-0.0141753	5.37045e+06	0.520997	0.00189368	0.00580848	27.0677	21.4492
FAM98A	Day_0_0-GATA2_KD	0.0847638	0.00818165	5.50969e+06	0.534505	6.58778e-08	8.5536e-07	26.1278	18.2597
ENSG00000286415	Day_0_0-GATA2_KD	0.037812	-7.97067e-05	5.33688e+06	0.51774	0.000194349	0.000799326	13.0639	9.19694
CRIM1	Day_0_0-GATA2_KD	0.0908965	0.00420329	5.46772e+06	0.530433	3.52618e-06	2.50468e-05	26.8797	19.6738
FEZ2	Day_0_0-GATA2_KD	0.0433089	-0.00510806	5.41044e+06	0.524876	2.63217e-06	1.95409e-05	17.1992	11.6226
STRN	Day_0_0-GATA2_KD	0.141942	0.0159691	5.65568e+06	0.548668	5.35539e-11	2.07035e-09	38.7218	27.2709
HEATR5B	Day_0_0-GATA2_KD	0.0381741	0.00452514	5.34976e+06	0.518989	4.30261e-05	0.000215502	12.688	8.6602
GPATCH11	Day_0_0-GATA2_KD	0.0150977	0.00345505	5.2408e+06	0.508419	0.00285602	0.00829699	4.69925	2.98307
EIF2AK2	Day_0_0-GATA2_KD	0.141808	0.00848314	5.59757e+06	0.54303	1.12032e-08	1.89991e-07	39.0977	28.6953
CEBPZOS	Day_0_0-GATA2_KD	0.121704	0.021543	5.71547e+06	0.554467	2.72898e-15	4.28347e-13	33.9286	21.986
CEBPZ	Day_0_0-GATA2_KD	0.221362	-0.00816814	5.50225e+06	0.533783	5.13561e-05	0.000250551	51.3158	40.514
NDUFAF7	Day_0_0-GATA2_KD	0.0531641	6.56896e-06	5.44856e+06	0.528574	2.71401e-07	2.83999e-06	19.2669	12.9851
PRKD3	Day_0_0-GATA2_KD	0.156887	0.00681767	5.61878e+06	0.545088	3.75894e-09	7.51644e-08	41.1654	30.0062
CDC42EP3	Day_0_0-GATA2_KD	0.0545965	0.0153012	5.51043e+06	0.534576	2.08787e-12	1.35361e-10	16.8233	9.58918
ATL2	Day_0_0-GATA2_KD	0.0869566	0.00902499	5.50403e+06	0.533955	8.86473e-08	1.10155e-06	25.5639	18.0017
HNRNPLL	Day_0_0-GATA2_KD	0.0717074	0.00358267	5.51156e+06	0.534686	1.60837e-08	2.5828e-07	24.4361	16.474
SRSF7	Day_0_0-GATA2_KD	0.0838497	-0.015661	5.39317e+06	0.523201	0.000670094	0.00234713	27.9135	21.9447
GEMIN6	Day_0_0-GATA2_KD	0.00833472	-0.00336855	5.21448e+06	0.505866	0.0341719	0.07169	4.13534	2.91082
DHX57	Day_0_0-GATA2_KD	0.0778502	0.00573982	5.50265e+06	0.533821	3.58844e-08	5.06849e-07	23.9662	16.5153
ARHGEF33	Day_0_0-GATA2_KD	0.000714847	0.000334729	5.16888e+06	0.501442	0.00748381	0.0192565	0.37594	0.0825764
SOS1	Day_0_0-GATA2_KD	0.196634	0.00751894	5.5944e+06	0.542722	1.03346e-07	1.2602e-06	46.8985	35.1466
MAP4K3	Day_0_0-GATA2_KD	0.202699	0.0303513	5.67387e+06	0.550432	2.52329e-10	7.83873e-09	46.5226	34.2486
MAP4K3-DT	Day_0_0-GATA2_KD	0.0433219	-0.00201621	5.29396e+06	0.513577	0.00903714	0.0226292	14.3797	11.3852
TMEM178A	Day_0_0-GATA2_KD	0.0125322	0.00210438	5.29088e+06	0.513278	2.99588e-06	2.17906e-05	5.6391	2.93146
THUMPD2	Day_0_0-GATA2_KD	0.0343154	0.00775623	5.45666e+06	0.52936	5.02084e-12	2.85599e-10	12.9699	6.87448
SLC8A1	Day_0_0-GATA2_KD	0.0176309	0.00816186	5.3054e+06	0.514686	1.88375e-08	2.94791e-07	5.35714	2.39472
EML4	Day_0_0-GATA2_KD	0.273297	0.0388363	5.84946e+06	0.567466	7.81713e-16	1.49716e-13	57.2368	40.514
COX7A2L	Day_0_0-GATA2_KD	0.0454298	-0.00363013	5.38864e+06	0.522761	1.06739e-05	6.4588e-05	16.0714	11.0239
KCNG3	Day_0_0-GATA2_KD	0.0319634	0.00151022	5.30923e+06	0.515058	0.000351016	0.00134702	10.1504	7.01899
MTA3	Day_0_0-GATA2_KD	0.183384	0.0020579	5.58403e+06	0.541716	1.25531e-07	1.48055e-06	44.4549	33.206
LINC01819	Day_0_0-GATA2_KD	0.000645517	-0.000160307	5.16999e+06	0.50155	0.0259509	0.0564676	0.469925	0.154831
LINC02580	Day_0_0-GATA2_KD	0.00338472	0.00212716	5.17822e+06	0.502348	0.024335	0.0535263	0.845865	0.371594
THADA	Day_0_0-GATA2_KD	0.0860428	0.0179696	5.54998e+06	0.538413	1.03075e-10	3.61041e-09	23.4962	15.1321
PLEKHH2	Day_0_0-GATA2_KD	0.0312065	0.00948991	5.3901e+06	0.522903	4.32313e-09	8.41096e-08	10.4323	5.74938
DYNC2LI1	Day_0_0-GATA2_KD	0.00907451	0.00230939	5.19701e+06	0.504171	0.0446969	0.0900582	2.44361	1.59992
LRPPRC	Day_0_0-GATA2_KD	0.318398	-0.00475639	5463731	0.530046	0.000617532	0.00218947	61.2782	50.4232
ENSG00000288707	Day_0_0-GATA2_KD	0.000861734	0.000394951	5.17324e+06	0.501865	0.0144068	0.0338045	0.56391	0.185797
SLC3A1	Day_0_0-GATA2_KD	0.00257432	0.00176591	5.20517e+06	0.504963	1.65107e-05	9.44838e-05	1.40977	0.412882
PREPL	Day_0_0-GATA2_KD	0.0606405	0.00157302	5.37232e+06	0.521178	0.000325066	0.00125925	19.8308	15.1631
CAMKMT	Day_0_0-GATA2_KD	0.214893	0.0116513	5.59432e+06	0.542715	9.60068e-08	1.18041e-06	45.9586	34.8885
LINC01833	Day_0_0-GATA2_KD	0.0126829	0.0013663	5.23246e+06	0.50761	0.00584992	0.0155432	4.41729	2.85921
SIX3-AS1	Day_0_0-GATA2_KD	0.00344498	0.00280984	5.16895e+06	0.501449	0.0470428	0.0942572	0.469925	0.175475
SIX3	Day_0_0-GATA2_KD	0.0448524	-0.00916774	5.36681e+06	0.520643	9.02579e-05	0.000408548	16.3534	11.5813
ENSG00000225156	Day_0_0-GATA2_KD	0.000240036	-0.0018709	5.12778e+06	0.497455	0.0484309	0.0964446	0.18797	0.691577
SRBD1	Day_0_0-GATA2_KD	0.0835629	0.00341701	5.45333e+06	0.529037	5.13086e-06	3.44966e-05	24.906	18.2391
ATP6V1E2	Day_0_0-GATA2_KD	0.0166931	-0.00102479	5.24719e+06	0.509039	0.00544469	0.0146219	5.92105	4.04624
RHOQ	Day_0_0-GATA2_KD	0.0666274	0.00518333	5.41191e+06	0.525018	2.53123e-05	0.000136191	20.8647	15.3902
PIGF	Day_0_0-GATA2_KD	0.0266361	-0.00609525	5.26503e+06	0.51077	0.0139106	0.0327984	10.0564	7.74154
ENSG00000228925	Day_0_0-GATA2_KD	0.0188859	0.00675401	5.34517e+06	0.518544	3.82152e-09	7.59791e-08	7.33083	3.58175
MCFD2	Day_0_0-GATA2_KD	0.066275	0.00758511	5.56375e+06	0.539749	2.48725e-11	1.07059e-09	23.9662	15.1631
TTC7A	Day_0_0-GATA2_KD	0.015871	-0.00786865	5.23505e+06	0.507861	0.038329	0.0787943	7.42481	5.68745
ENSG00000273269	Day_0_0-GATA2_KD	0.00104265	0.000167776	5.1711e+06	0.501658	0.0439876	0.0887833	0.56391	0.227085
EPCAM	Day_0_0-GATA2_KD	0.134308	0.0117741	5.52091e+06	0.535593	8.4012e-07	7.31069e-06	34.0226	25.5161
MSH2	Day_0_0-GATA2_KD	0.316895	0.0192006	5798610	0.562533	5.16099e-13	4.0657e-11	62.688	46.8415
KCNK12	Day_0_0-GATA2_KD	0.0103163	0.00178489	5.26487e+06	0.510754	3.19062e-05	0.000166228	4.60526	2.41536
MSH6	Day_0_0-GATA2_KD	0.181659	0.0052324	5.66962e+06	0.55002	3.31186e-10	9.89473e-09	47.0865	33.9905
FBXO11	Day_0_0-GATA2_KD	0.183336	0.00351084	5.51501e+06	0.53502	1.08653e-05	6.5594e-05	44.1729	34.3105
FOXN2	Day_0_0-GATA2_KD	0.0637056	0.00232004	5.40463e+06	0.524313	4.07454e-05	0.00020531	20.6767	15.3076
NRXN1	Day_0_0-GATA2_KD	0.124806	0.0249906	5.66587e+06	0.549655	7.81885e-14	7.88533e-12	30.5451	20.0041
ASB3	Day_0_0-GATA2_KD	0.0762205	-0.00370607	5.39743e+06	0.523614	0.00016653	0.000695576	23.2143	17.6404
CHAC2	Day_0_0-GATA2_KD	0.0106829	0.00426811	5.22941e+06	0.507314	0.00109422	0.00360368	3.28947	1.81668
ERLEC1	Day_0_0-GATA2_KD	0.0428392	0.00183932	5.37348e+06	0.52129	2.4154e-05	0.000130733	15.0376	10.4356
PSME4	Day_0_0-GATA2_KD	0.226469	-0.0160529	5.48969e+06	0.532565	0.000113477	0.000497888	52.9135	42.372
ACYP2	Day_0_0-GATA2_KD	0.0336503	0.00171052	5.29497e+06	0.513674	0.00159445	0.00499936	10.4323	7.49381
SPTBN1	Day_0_0-GATA2_KD	0.490742	0.0133475	5.54819e+06	0.53824	2.50742e-05	0.000135188	73.0263	61.3233
SPTBN1-AS2	Day_0_0-GATA2_KD	0.0636416	0.0193365	5.54442e+06	0.537873	3.16901e-12	1.91203e-10	20.0188	12.1387
RTN4	Day_0_0-GATA2_KD	0.356621	0.0359977	5698120	0.552784	1.88548e-09	4.22332e-08	64.3797	50.4335
CLHC1	Day_0_0-GATA2_KD	0.0171444	0.00345396	5.2512e+06	0.509428	0.00117526	0.00382995	5.07519	3.15855
RPS27A	Day_0_0-GATA2_KD	0.135746	-0.0351625	5.32711e+06	0.516792	0.0291468	0.062407	37.1241	31.121
MTIF2	Day_0_0-GATA2_KD	0.0631089	-0.00367197	5.39609e+06	0.523484	0.000107307	0.0004752	21.7105	16.1953
ENSG00000240401	Day_0_0-GATA2_KD	0.0409665	-0.00463182	5.40573e+06	0.524419	2.41123e-06	1.81133e-05	16.3534	11.0446
CCDC88A	Day_0_0-GATA2_KD	0.372914	0.00584645	5.46901e+06	0.530558	0.000604874	0.00215227	66.3534	54.583
PPP4R3B	Day_0_0-GATA2_KD	0.113228	-0.0132261	5.44926e+06	0.528642	8.72801e-05	0.00039679	34.2105	26.3522
PNPT1	Day_0_0-GATA2_KD	0.0829402	-0.0029222	5.39448e+06	0.523328	0.000333417	0.00128825	25.188	19.3332
EFEMP1	Day_0_0-GATA2_KD	0.0325099	0.0135524	5.4347e+06	0.52723	2.39797e-13	2.09456e-11	10.6203	5.0578
VRK2	Day_0_0-GATA2_KD	0.0531357	-0.00413715	5.43283e+06	0.527048	1.7686e-06	1.39379e-05	19.6429	13.6148
FANCL	Day_0_0-GATA2_KD	0.0870773	0.00499258	5.52165e+06	0.535664	2.46063e-08	3.70889e-07	26.3158	18.3113
LINC01122	Day_0_0-GATA2_KD	0.0299692	0.00542158	5.34635e+06	0.518659	1.43139e-06	1.15965e-05	9.58647	5.72874
BCL11A	Day_0_0-GATA2_KD	0.102761	0.00659783	5.53574e+06	0.537031	6.15902e-08	8.10181e-07	30.7331	21.8208
PAPOLG	Day_0_0-GATA2_KD	0.0758447	0.0194037	5.60013e+06	0.543278	1.09021e-13	1.04881e-11	23.4023	14.3064
REL	Day_0_0-GATA2_KD	0.0142176	-0.00391938	5.23117e+06	0.507485	0.0329757	0.0694723	6.39098	4.81007
PEX13	Day_0_0-GATA2_KD	0.0431438	0.00429002	5.33411e+06	0.517471	0.000412993	0.0015501	13.8158	10.064
SANBR	Day_0_0-GATA2_KD	0.022455	-0.00747676	5.28248e+06	0.512462	0.00397295	0.0110881	10.2444	7.49381
USP34	Day_0_0-GATA2_KD	0.328256	0.0168117	5.57241e+06	0.540589	3.36281e-06	2.40418e-05	61.7481	49.0813
USP34-DT	Day_0_0-GATA2_KD	0.0841387	0.0155305	5.56698e+06	0.540062	2.78142e-10	8.57412e-09	26.6917	17.8778
FAM161A	Day_0_0-GATA2_KD	0.0365378	0.00465161	5.345e+06	0.518528	3.61032e-05	0.000185	11.9361	8.00991
CCT4	Day_0_0-GATA2_KD	0.240224	0.0229695	5.67376e+06	0.550422	8.51502e-10	2.20791e-08	50.8459	38.0987
ENSG00000236498	Day_0_0-GATA2_KD	0.0384874	0.0166235	5.56013e+06	0.539398	4.77504e-22	2.76899e-19	14.0977	6.04872
COMMD1	Day_0_0-GATA2_KD	0.0405838	-0.00569154	5.27382e+06	0.511622	0.0174545	0.0400067	12.5	9.90917
B3GNT2	Day_0_0-GATA2_KD	0.0361482	0.00348257	5.38735e+06	0.522636	8.64941e-07	7.49232e-06	13.1579	8.41247
ENSG00000228541	Day_0_0-GATA2_KD	0.0165621	0.00475552	5.27903e+06	0.512128	3.43297e-06	2.45098e-05	4.88722	2.44633
EHBP1	Day_0_0-GATA2_KD	0.158297	0.0194558	5.70063e+06	0.553028	8.81961e-13	6.46029e-11	39.5677	27.1883
WDPCP	Day_0_0-GATA2_KD	0.115533	0.000290477	5.43031e+06	0.526804	0.000112009	0.000492483	29.5113	22.9356
MDH1	Day_0_0-GATA2_KD	0.0705887	0.00373411	5.42376e+06	0.526168	9.40508e-06	5.79005e-05	21.0526	15.1321
UGP2	Day_0_0-GATA2_KD	0.252935	-0.017131	5.36704e+06	0.520666	0.0153327	0.0356958	52.6316	44.4364
VPS54	Day_0_0-GATA2_KD	0.0608785	-0.00941681	5.29313e+06	0.513496	0.0256094	0.0559053	19.7368	16.2882
PELI1	Day_0_0-GATA2_KD	0.0739671	0.00293666	5.42843e+06	0.526622	1.70461e-05	9.70687e-05	23.0263	17.0211
ENSG00000225889	Day_0_0-GATA2_KD	0.0502139	0.0109235	5.43836e+06	0.527584	3.28053e-08	4.71981e-07	15.9774	10.064
ENSG00000288932	Day_0_0-GATA2_KD	0.00347824	0.000143942	5.19439e+06	0.503917	0.0183801	0.0417295	1.78571	0.990917
LGALSL	Day_0_0-GATA2_KD	0.0299652	0.0115812	5.31932e+06	0.516037	2.22037e-05	0.000121788	8.7406	5.49133
AFTPH	Day_0_0-GATA2_KD	0.045995	-0.00128105	5.33977e+06	0.51802	0.000762109	0.00263015	16.0714	12.0871
SERTAD2	Day_0_0-GATA2_KD	0.0332327	0.00244985	5.31434e+06	0.515554	0.000254246	0.00101136	10.4323	7.15318
LINC02245	Day_0_0-GATA2_KD	0.0272022	0.00292997	5.37195e+06	0.521142	1.30557e-07	1.52946e-06	10.5263	6.14162
CEP68	Day_0_0-GATA2_KD	0.0255183	-0.00302258	5.29615e+06	0.513789	0.00107075	0.00354189	9.96241	7.04996
RAB1A	Day_0_0-GATA2_KD	0.0921472	0.00508254	5.51308e+06	0.534834	1.15455e-07	1.38069e-06	27.5376	19.6841
ENSG00000293332	Day_0_0-GATA2_KD	0.0274024	0.0124404	5.37507e+06	0.521445	1.14256e-09	2.80613e-08	8.92857	4.57267
ACTR2	Day_0_0-GATA2_KD	0.287752	0.03107	5.69067e+06	0.552062	9.88918e-10	2.47491e-08	57.6128	43.7655
SPRED2	Day_0_0-GATA2_KD	0.0657559	-0.00547471	5.37787e+06	0.521717	0.000349687	0.00134242	21.5226	16.2985
LINC01873	Day_0_0-GATA2_KD	0.000943183	0.00069648	5.16782e+06	0.50134	0.0214426	0.0477683	0.37594	0.10322
LINC01829	Day_0_0-GATA2_KD	0.0282608	0.0114349	5.37752e+06	0.521682	3.16386e-10	9.5341e-09	8.7406	4.34558
ENSG00000289533	Day_0_0-GATA2_KD	0.0606094	0.0270477	5.69462e+06	0.552445	6.49749e-29	8.4776e-26	18.985	8.24732
ETAA1	Day_0_0-GATA2_KD	0.0481554	-0.00453789	5.41718e+06	0.52553	4.30833e-06	2.97725e-05	18.703	13.0367
C1D	Day_0_0-GATA2_KD	0.0193881	0.00404541	5.29588e+06	0.513762	1.972e-05	0.000109721	6.67293	3.88109
PNO1	Day_0_0-GATA2_KD	0.0401116	0.00353871	5.39405e+06	0.523286	1.63485e-06	1.30016e-05	14.4737	9.52725
ENSG00000289156	Day_0_0-GATA2_KD	0.00298087	-0.000426425	5.1912e+06	0.503608	0.00978273	0.0242288	1.40977	0.681255
FBXO48	Day_0_0-GATA2_KD	0.00593119	0.00302256	5.21265e+06	0.505688	0.000261074	0.00103596	1.97368	0.825764
APLF	Day_0_0-GATA2_KD	0.0162335	-0.00414417	5.26231e+06	0.510506	0.002094	0.00632899	6.67293	4.46945
PROKR1	Day_0_0-GATA2_KD	0.00252371	0.00119447	5.20882e+06	0.505316	6.98164e-06	4.47631e-05	1.50376	0.433526
ANTXR1	Day_0_0-GATA2_KD	0.088075	0.00565723	5.43043e+06	0.526815	3.10026e-05	0.000161884	25.188	18.7758
GFPT1	Day_0_0-GATA2_KD	0.154105	-0.0127847	5.41763e+06	0.525573	0.00114879	0.00375602	41.1654	33.1441
AAK1	Day_0_0-GATA2_KD	0.100304	-0.00447516	5.40079e+06	0.52394	0.000635291	0.00224574	29.6053	23.6375
GMCL1	Day_0_0-GATA2_KD	0.0577326	0.00151965	5.43611e+06	0.527366	1.27359e-06	1.04511e-05	19.5489	13.5528
SNRNP27	Day_0_0-GATA2_KD	0.0131044	0.00467397	5.26174e+06	0.510451	2.52631e-05	0.000135996	4.32331	2.20892
MXD1	Day_0_0-GATA2_KD	0.0232556	0.00364819	5.26299e+06	0.510572	0.00464851	0.0127252	7.61278	5.45004
PCBP1-AS1	Day_0_0-GATA2_KD	0.122159	0.0281326	5.81147e+06	0.563781	6.93812e-21	3.31186e-18	34.7744	21.026
PCBP1	Day_0_0-GATA2_KD	0.223524	0.0125867	5.64217e+06	0.547357	1.04982e-08	1.8027e-07	51.3158	39.1515
ENSG00000233060	Day_0_0-GATA2_KD	0.00044458	0.000319828	5.16564e+06	0.501128	0.0104169	0.025608	0.281955	0.0516102
C2orf42	Day_0_0-GATA2_KD	0.011582	0.000550101	5.21717e+06	0.506126	0.0216939	0.0482047	3.94737	2.68373
PCYOX1	Day_0_0-GATA2_KD	0.135621	0.0168768	5.56523e+06	0.539893	4.88602e-08	6.62341e-07	35.9962	26.3006
SNRPG	Day_0_0-GATA2_KD	0.0228182	-0.00649576	5.24028e+06	0.508368	0.0469793	0.0941752	9.02256	7.14286
FAM136A	Day_0_0-GATA2_KD	0.0644201	0.0118898	5.51899e+06	0.535407	2.05603e-10	6.54294e-09	20.3947	12.9438
ENSG00000233849	Day_0_0-GATA2_KD	0.00292865	0.00245168	5.17539e+06	0.502074	0.00287826	0.00835	0.56391	0.144509
TGFA	Day_0_0-GATA2_KD	0.00782852	0.000872531	5.19786e+06	0.504254	0.0450492	0.090663	2.53759	1.67217
ADD2	Day_0_0-GATA2_KD	0.212037	0.0227276	5.71428e+06	0.554352	2.33004e-11	1.02404e-09	50.188	36.571
MCEE	Day_0_0-GATA2_KD	0.0162408	0.00149656	5.24699e+06	0.509019	0.00473662	0.0129392	5.73308	3.89141
MPHOSPH10	Day_0_0-GATA2_KD	0.0767254	0.00265579	5.43428e+06	0.527189	1.17761e-05	7.03487e-05	23.3083	17.1036
PAIP2B	Day_0_0-GATA2_KD	0.0354257	0.00770886	5.3655e+06	0.520517	4.46407e-06	3.07126e-05	12.1241	7.92733
ZNF638	Day_0_0-GATA2_KD	0.267208	0.030254	5.68334e+06	0.551351	9.59486e-10	2.41911e-08	54.2293	41.3295
EXOC6B	Day_0_0-GATA2_KD	0.172153	-0.000174621	5.52007e+06	0.535512	5.65771e-06	3.75116e-05	41.9173	32.4319
SFXN5	Day_0_0-GATA2_KD	0.036364	0.00273277	5.34949e+06	0.518963	1.97896e-05	0.00011005	11.8421	7.83443
SMYD5	Day_0_0-GATA2_KD	0.0177855	0.0020258	5.25721e+06	0.510011	0.00352513	0.00999192	6.57895	4.53138
CCT7	Day_0_0-GATA2_KD	0.0947413	-0.00172992	5.46736e+06	0.530398	7.61278e-06	4.83053e-05	28.8534	21.5628
FBXO41	Day_0_0-GATA2_KD	0.013442	-0.00121434	5.23628e+06	0.507981	0.00791224	0.0201927	5.07519	3.42692
ALMS1	Day_0_0-GATA2_KD	0.173623	-0.00185058	5.48713e+06	0.532316	5.06312e-05	0.000247767	43.609	34.5892
ALMS1P1	Day_0_0-GATA2_KD	0.0004025	0.000107376	5.16186e+06	0.500761	0.0287872	0.0617194	0.18797	0.0309661
TPRKB	Day_0_0-GATA2_KD	0.0187751	0.00476798	5.27956e+06	0.51218	6.37413e-05	0.00030208	5.92105	3.44756
DUSP11	Day_0_0-GATA2_KD	0.016847	0.00457529	5.29997e+06	0.514159	1.88346e-06	1.46933e-05	6.10902	3.22048
C2orf78	Day_0_0-GATA2_KD	0.000837628	0.000175156	5.17159e+06	0.501705	0.00788663	0.0201445	0.469925	0.123865
STAMBP	Day_0_0-GATA2_KD	0.0442452	-0.000717055	5.37004e+06	0.520957	6.84535e-05	0.000321204	16.1654	11.5504
ACTG2	Day_0_0-GATA2_KD	0.00108728	0.000390087	5.17e+06	0.501551	0.0258578	0.0563063	0.469925	0.154831
DGUOK	Day_0_0-GATA2_KD	0.0362039	-0.000639917	5.30907e+06	0.515042	0.00106555	0.00352918	11.7481	8.54666
DGUOK-AS1	Day_0_0-GATA2_KD	0.00514178	0.000391504	5.20416e+06	0.504864	0.00723995	0.0187172	2.16165	1.17671
TET3	Day_0_0-GATA2_KD	0.076554	0.0110518	5.45828e+06	0.529518	7.05498e-07	6.31289e-06	21.8985	15.3592
BOLA3	Day_0_0-GATA2_KD	0.0156512	0.00266302	5.23932e+06	0.508275	0.00393825	0.0110016	4.79323	3.09661
MOB1A	Day_0_0-GATA2_KD	0.0977428	-0.00792937	5.38276e+06	0.522191	0.00163004	0.00510022	30.0752	23.9575
MTHFD2	Day_0_0-GATA2_KD	0.172109	0.0194084	5.74793e+06	0.557617	1.02111e-13	9.96112e-12	44.4549	31.0074
ENSG00000264324	Day_0_0-GATA2_KD	0.0250307	-0.00480308	5.29374e+06	0.513555	0.00286317	0.00831438	11.2782	8.36086
DCTN1	Day_0_0-GATA2_KD	0.0504088	0.00443289	5.44919e+06	0.528636	1.06668e-07	1.29165e-06	18.2331	12.0562
AUP1	Day_0_0-GATA2_KD	0.0282025	-0.00367139	5.27016e+06	0.511267	0.00944537	0.023516	10.0564	7.57638
ENSG00000286739	Day_0_0-GATA2_KD	0.00190314	-3.76745e-05	5.18459e+06	0.502966	0.00872811	0.0219633	1.03383	0.433526
HK2	Day_0_0-GATA2_KD	0.0702591	0.0104585	5.55463e+06	0.538864	6.77015e-11	2.51037e-09	23.5902	15.2044
POLE4	Day_0_0-GATA2_KD	0.00645892	0.00275396	5.21766e+06	0.506174	0.000166074	0.000694224	2.16165	0.918662
MRPL19	Day_0_0-GATA2_KD	0.139289	0.0227649	5.64496e+06	0.547628	7.59309e-11	2.79565e-09	37.1241	26.2386
GCFC2	Day_0_0-GATA2_KD	0.0783889	0.0208191	5.6078e+06	0.544023	7.68847e-14	7.81869e-12	24.0602	14.678
LRRTM4	Day_0_0-GATA2_KD	0.263334	0.0498499	5.88678e+06	0.571087	2.73534e-18	9.06397e-16	52.8195	36.6123
ENSG00000227088	Day_0_0-GATA2_KD	0.00543946	0.00044196	5.20318e+06	0.50477	0.0144069	0.0338045	2.34962	1.38315
CTNNA2	Day_0_0-GATA2_KD	0.0583219	-0.00342182	5407688	0.524609	1.08597e-05	6.55792e-05	18.797	13.2742
SUCLG1	Day_0_0-GATA2_KD	0.0267137	-0.000680689	5.24184e+06	0.50852	0.0392429	0.0804116	8.64662	6.85384
TRABD2A	Day_0_0-GATA2_KD	0.0360511	0.00630405	5.33308e+06	0.517371	4.39924e-05	0.000219657	10.7143	7.12221
TMSB10	Day_0_0-GATA2_KD	0.0589655	0.00453554	5.37454e+06	0.521393	3.99098e-05	0.000201489	15.8835	11.2614
KCMF1	Day_0_0-GATA2_KD	0.100968	0.000208313	5.43051e+06	0.526824	0.000107883	0.000477053	29.6053	22.8117
TCF7L1	Day_0_0-GATA2_KD	0.361792	0.015607	5573367	0.540682	4.19698e-06	2.9118e-05	64.6617	52.2296
TGOLN2	Day_0_0-GATA2_KD	0.0930284	0.00122525	5.44874e+06	0.528592	3.09934e-05	0.000161884	29.5113	22.1821
RETSAT	Day_0_0-GATA2_KD	0.00887949	0.00198675	5.21733e+06	0.506143	0.00519793	0.0140432	3.00752	1.76507
ELMOD3	Day_0_0-GATA2_KD	0.0193353	0.00676517	5.30106e+06	0.514265	1.52793e-06	1.22728e-05	6.10902	3.21016
CAPG	Day_0_0-GATA2_KD	0.0122409	0.00131315	5.2306e+06	0.50743	0.0102469	0.0252495	4.69925	3.16887
MAT2A	Day_0_0-GATA2_KD	0.0517344	0.00977579	5.40616e+06	0.524461	1.04461e-06	8.76501e-06	15.3195	10.2291
GGCX	Day_0_0-GATA2_KD	0.0335577	0.000970496	5.40138e+06	0.523997	1.59814e-07	1.82409e-06	13.3459	8.2886
RNF181	Day_0_0-GATA2_KD	0.00926569	0.000820316	5.2012e+06	0.504577	0.0372984	0.0769864	2.72556	1.79604
TMEM150A	Day_0_0-GATA2_KD	0.00686043	9.63859e-05	5.20417e+06	0.504865	0.028358	0.0609307	2.81955	1.827
USP39	Day_0_0-GATA2_KD	0.0422074	-0.00444785	5.31698e+06	0.515809	0.0022913	0.00686186	14.7556	11.251
C2orf68	Day_0_0-GATA2_KD	0.0295671	-0.000477058	5.25244e+06	0.509548	0.028525	0.0612326	9.77444	7.68993
ST3GAL5	Day_0_0-GATA2_KD	0.00826394	0.0016499	5.21681e+06	0.506091	0.00279712	0.00814516	2.72556	1.4967
POLR1A	Day_0_0-GATA2_KD	0.0846571	-0.0106306	5.35589e+06	0.519585	0.00376718	0.0105974	26.7857	21.4905
PTCD3	Day_0_0-GATA2_KD	0.10254	-0.0033625	5.4422e+06	0.527957	6.78693e-05	0.000318951	30.4511	23.6478
IMMT	Day_0_0-GATA2_KD	0.104068	-0.00268458	5.49876e+06	0.533444	1.4453e-06	1.16901e-05	30.4511	22.853
ENSG00000273080	Day_0_0-GATA2_KD	0.0027675	0.00145196	5.19211e+06	0.503696	0.00068003	0.00237794	1.12782	0.381916
MRPL35	Day_0_0-GATA2_KD	0.0387403	0.00900055	5.29631e+06	0.513804	0.00124666	0.0040368	10.1504	7.28737
REEP1	Day_0_0-GATA2_KD	0.00247533	-0.00263474	5.19207e+06	0.503692	0.0357589	0.0742218	1.8797	1.1251
KDM3A	Day_0_0-GATA2_KD	0.0488741	0.0227335	5.51369e+06	0.534893	2.77301e-16	5.73163e-14	13.9098	6.82287
CHMP3	Day_0_0-GATA2_KD	0.00980734	-0.00110361	5.22007e+06	0.506408	0.0267982	0.0580511	4.51128	3.18951
CHMP3-AS1	Day_0_0-GATA2_KD	0.00652789	0.00289135	5.20485e+06	0.504932	0.0031157	0.00895545	1.97368	0.980595
RMND5A	Day_0_0-GATA2_KD	0.122508	0.00469991	5.56125e+06	0.539507	8.06524e-08	1.01785e-06	36.6541	26.827
KRCC1	Day_0_0-GATA2_KD	0.0227157	-0.00378646	5.23935e+06	0.508278	0.0438361	0.0885717	8.55263	6.76094
FOXI3	Day_0_0-GATA2_KD	0.00807795	0.00167959	5.21118e+06	0.505546	0.0120448	0.0290021	2.91353	1.79604
EIF2AK3	Day_0_0-GATA2_KD	0.0352383	0.000173126	5.3195e+06	0.516054	0.000569851	0.00204367	12.312	8.78406
EIF2AK3-DT	Day_0_0-GATA2_KD	0.00115431	0.00062529	5.17643e+06	0.502175	0.000988063	0.00330346	0.56391	0.123865
RPIA	Day_0_0-GATA2_KD	0.0191627	0.00597928	5.26113e+06	0.510391	0.00134864	0.0043208	6.10902	3.99463
IGSF3P2	Day_0_0-GATA2_KD	0.000972724	0.00051715	5.17915e+06	0.502438	0.00108234	0.00357288	0.657895	0.165153
ZNF2	Day_0_0-GATA2_KD	0.0092168	0.00570384	5.22522e+06	0.506908	8.01493e-05	0.000367978	2.44361	1.05285
ZNF892	Day_0_0-GATA2_KD	0.038276	0.000533494	5.36251e+06	0.520227	4.46184e-05	0.000222039	14.3797	10.0434
FAHD2A	Day_0_0-GATA2_KD	0.011742	0.00136944	5.27484e+06	0.511721	2.95581e-05	0.000155469	5.26316	2.87985
STARD7	Day_0_0-GATA2_KD	0.128626	-0.00808061	5.49435e+06	0.533017	1.44444e-05	8.41587e-05	38.7218	29.7791
STARD7-AS1	Day_0_0-GATA2_KD	0.00401394	-0.00206434	5.21082e+06	0.50551	0.00536929	0.0144482	2.53759	1.41412
TMEM127	Day_0_0-GATA2_KD	0.0272724	0.00356741	5.3014e+06	0.514298	0.000391024	0.00147934	9.3985	6.3687
CIAO1	Day_0_0-GATA2_KD	0.0585986	0.00166505	5.38637e+06	0.522541	8.68204e-05	0.000395044	19.3609	14.1928
SNRNP200	Day_0_0-GATA2_KD	0.165243	-0.0153821	5.49594e+06	0.533171	3.31503e-05	0.000171894	44.4549	34.7853
NCAPH	Day_0_0-GATA2_KD	0.0491454	0.000810855	5.33432e+06	0.517491	0.00119396	0.0038824	16.2594	12.3348
ARID5A	Day_0_0-GATA2_KD	0.00963347	0.000655996	5.25226e+06	0.509531	0.000251281	0.00100129	4.41729	2.47729
KANSL3	Day_0_0-GATA2_KD	0.0580278	0.0224733	5.50368e+06	0.533921	2.70552e-12	1.67102e-10	16.2594	9.30017
LMAN2L	Day_0_0-GATA2_KD	0.0197868	0.00173352	5.30054e+06	0.514214	4.45437e-05	0.000221826	7.5188	4.59331
CNNM4	Day_0_0-GATA2_KD	0.0145693	-0.00273168	5.23898e+06	0.508243	0.0161792	0.0374246	6.29699	4.55202
CNNM3	Day_0_0-GATA2_KD	0.0174215	0.000812791	5.28888e+06	0.513083	7.08885e-05	0.000331067	6.76692	4.07721
APPAT	Day_0_0-GATA2_KD	0.0228494	0.00314248	5.27496e+06	0.511733	0.000735749	0.00254803	7.04887	4.62428
COX5B	Day_0_0-GATA2_KD	0.0178478	-0.00267955	5.23467e+06	0.507824	0.0250226	0.0547961	6.39098	4.74814
TMEM131	Day_0_0-GATA2_KD	0.0935562	-0.00128495	5.54962e+06	0.538378	1.08965e-08	1.85998e-07	29.6992	20.737
VWA3B	Day_0_0-GATA2_KD	0.000490734	-4.88155e-05	5.16675e+06	0.501236	0.0471625	0.0944045	0.37594	0.123865
INPP4A	Day_0_0-GATA2_KD	0.0512165	-0.00490148	5445872	0.528313	4.28817e-07	4.16565e-06	19.5489	13.2329
UNC50	Day_0_0-GATA2_KD	0.0120645	0.00282458	5.23421e+06	0.507779	0.0017847	0.00550574	3.85338	2.28117
CRACDL	Day_0_0-GATA2_KD	0.00148698	0.000190897	5.17381e+06	0.50192	0.0315889	0.0670037	0.657895	0.268373
TSGA10	Day_0_0-GATA2_KD	0.0224361	0.000163178	5.27307e+06	0.51155	0.00193857	0.00593049	7.80075	5.39843
ENSG00000241962	Day_0_0-GATA2_KD	0.0267237	-0.000670052	5.28573e+06	0.512778	0.00190053	0.00582436	9.3985	6.69901
MITD1	Day_0_0-GATA2_KD	0.0193174	0.00028512	5.26421e+06	0.51069	0.0022588	0.00677413	6.95489	4.71718
TXNDC9	Day_0_0-GATA2_KD	0.0241172	-0.00347538	5.2905e+06	0.51324	0.00154884	0.00487759	9.77444	6.93642
REV1	Day_0_0-GATA2_KD	0.0752528	0.00597461	5.53667e+06	0.537122	1.19179e-09	2.90652e-08	24.5301	16.1953
AFF3	Day_0_0-GATA2_KD	0.0328791	0.0019772	5.35547e+06	0.519543	3.98361e-06	2.78599e-05	11.0902	7.01899
CHST10	Day_0_0-GATA2_KD	0.0167794	0.00166521	5.24743e+06	0.509062	0.00801635	0.0204168	6.39098	4.51073
PDCL3	Day_0_0-GATA2_KD	0.00844799	0.000326282	5241772	0.508513	0.000321054	0.00124578	3.7594	2.02312
NPAS2	Day_0_0-GATA2_KD	0.00353662	-0.000205648	5.1881e+06	0.503306	0.0484601	0.0964635	1.69173	1.02188
RPL31	Day_0_0-GATA2_KD	0.163434	-0.017665	5.42221e+06	0.526018	0.000874692	0.00296863	40.4135	32.5041
TBC1D8	Day_0_0-GATA2_KD	0.088602	0.00343102	5.47912e+06	0.531539	8.10234e-07	7.08607e-06	25.6579	18.3629
CNOT11	Day_0_0-GATA2_KD	0.0517301	0.00393677	5.39235e+06	0.523122	1.18152e-05	7.05333e-05	16.6353	11.5813
RNF149	Day_0_0-GATA2_KD	0.067847	-0.00112945	5.41959e+06	0.525763	1.68362e-05	9.61095e-05	21.4286	15.6689
CREG2	Day_0_0-GATA2_KD	0.00188074	0.000188327	5.17817e+06	0.502343	0.0245951	0.0539949	0.845865	0.371594
MAP4K4	Day_0_0-GATA2_KD	0.323631	0.00459022	5508217	0.534362	9.27426e-05	0.000417622	62.218	50.8051
MFSD9	Day_0_0-GATA2_KD	0.019417	0.00564116	5.26529e+06	0.510795	0.000704144	0.00245199	6.01504	3.8398
TMEM182	Day_0_0-GATA2_KD	0.0264436	0.0081488	5.32061e+06	0.516162	1.5378e-06	1.23426e-05	7.5188	4.2114
MRPS9	Day_0_0-GATA2_KD	0.0677155	-0.00589535	5.46599e+06	0.530265	9.30171e-07	7.94527e-06	23.7782	16.7733
MRPS9-AS1	Day_0_0-GATA2_KD	0.00472109	0.00323027	5.18421e+06	0.502929	0.0183707	0.0417218	1.12782	0.536746
C2orf49	Day_0_0-GATA2_KD	0.0154512	-0.000576544	5.25221e+06	0.509526	0.00536239	0.0144371	6.48496	4.51073
FHL2	Day_0_0-GATA2_KD	0.0132513	0.00380421	5.24695e+06	0.509016	0.000818909	0.00279979	4.51128	2.68373
NCK2	Day_0_0-GATA2_KD	0.0907605	-0.00696903	5.37508e+06	0.521446	0.00158745	0.00498191	27.2556	21.7279
ENSG00000290119	Day_0_0-GATA2_KD	0.000830669	0.000613443	5.18234e+06	0.502748	1.84332e-05	0.000103919	0.657895	0.10322
ENSG00000235522	Day_0_0-GATA2_KD	0.000875528	0.000464639	5.17107e+06	0.501655	0.0121891	0.029292	0.469925	0.134187
UXS1	Day_0_0-GATA2_KD	0.0608364	0.00114074	5.41669e+06	0.525483	8.53579e-06	5.32715e-05	19.6429	14.038
ST6GAL2	Day_0_0-GATA2_KD	0.056818	0.00497459	5.47423e+06	0.531065	2.13744e-08	3.28338e-07	19.6429	12.8819
GCC2	Day_0_0-GATA2_KD	0.163253	-0.0116033	5.51585e+06	0.535102	8.13552e-06	5.10328e-05	42.6692	33.0099
GCC2-AS1	Day_0_0-GATA2_KD	0.0144264	0.00278961	5.25536e+06	0.509832	0.000715334	0.00248447	5.16917	3.14822
LIMS1	Day_0_0-GATA2_KD	0.14002	0.00782283	5.58453e+06	0.541765	1.82072e-08	2.86431e-07	37.5	27.436
RANBP2	Day_0_0-GATA2_KD	0.316571	0.0255767	5629613	0.546138	1.02819e-07	1.25524e-06	59.3985	47.4814
CCDC138	Day_0_0-GATA2_KD	0.103207	-0.00522393	5.34806e+06	0.518825	0.00605031	0.0160043	27.1617	22.3885
SEPTIN10	Day_0_0-GATA2_KD	0.126586	0.0145712	5.59462e+06	0.542743	1.57247e-09	3.65149e-08	33.7406	23.9472
NPHP1	Day_0_0-GATA2_KD	0.00735581	0.0028269	5.21739e+06	0.506148	0.000890036	0.00301336	2.44361	1.20768
BUB1	Day_0_0-GATA2_KD	0.115602	0.0271433	5.66947e+06	0.550005	5.88834e-14	6.30384e-12	30.8271	20.097
BCL2L11	Day_0_0-GATA2_KD	0.0376127	0.00515083	5.30056e+06	0.514216	0.0025676	0.00757508	12.1241	9.07308
ENSG00000285016	Day_0_0-GATA2_KD	0.00111531	7.03169e-05	5.17381e+06	0.50192	0.0316061	0.0670266	0.657895	0.268373
ANAPC1	Day_0_0-GATA2_KD	0.078088	-0.0024655	5.45126e+06	0.528836	9.35224e-06	5.76091e-05	26.2218	19.2609
MERTK	Day_0_0-GATA2_KD	0.0159843	-0.000777354	5.2681e+06	0.511067	0.000582654	0.00208314	6.20301	3.91206
TMEM87B	Day_0_0-GATA2_KD	0.0253193	-0.000865861	5.30162e+06	0.514319	0.000383347	0.00145425	9.3985	6.3687
ZC3H8	Day_0_0-GATA2_KD	0.0206716	0.00176319	5.28786e+06	0.512984	0.000258025	0.00102464	7.5188	4.83072
ZC3H6	Day_0_0-GATA2_KD	0.0423127	-0.00232317	5.31265e+06	0.515389	0.0023517	0.00702047	14.0977	10.6317
TTL	Day_0_0-GATA2_KD	0.0746651	-0.0038183	5.34502e+06	0.518529	0.00411131	0.0114254	23.7782	19.1061
POLR1B	Day_0_0-GATA2_KD	0.0497338	-0.000792	5.34401e+06	0.518432	0.000856782	0.00291496	17.1053	13.0471
SLC20A1	Day_0_0-GATA2_KD	0.0628444	0.00546743	5.46309e+06	0.529984	2.09933e-07	2.27902e-06	20.8647	14.2547
NT5DC4	Day_0_0-GATA2_KD	0.00329222	0.000845586	5.18908e+06	0.503402	0.0243941	0.0536279	1.50376	0.815442
CKAP2L	Day_0_0-GATA2_KD	0.0446068	0.000139985	5.35507e+06	0.519504	0.000215116	0.000874541	15.8835	11.6226
LINC02966	Day_0_0-GATA2_KD	0.00726792	0.00384734	5.19726e+06	0.504195	0.00435759	0.0120298	1.59774	0.753509
ZNG1B	Day_0_0-GATA2_KD	0.024015	0.0136903	5.3002e+06	0.514182	1.68674e-07	1.90749e-06	5.45113	2.6218
WASH2P	Day_0_0-GATA2_KD	0.0034103	0.00275326	5.17804e+06	0.50233	0.000110625	0.000487011	0.56391	0.0928984
SLC35F5	Day_0_0-GATA2_KD	0.0576961	-0.000204659	5.41843e+06	0.525651	6.63174e-06	4.29707e-05	19.5489	13.8419
ACTR3-AS1	Day_0_0-GATA2_KD	0.0040455	0.000866575	5.202e+06	0.504655	0.00280671	0.00816966	1.78571	0.846408
ACTR3	Day_0_0-GATA2_KD	0.115675	0.000815975	5.58662e+06	0.541967	4.2506e-09	8.31636e-08	34.7744	24.5252
DPP10	Day_0_0-GATA2_KD	0.107961	0.00465917	5.49503e+06	0.533083	2.98796e-07	3.08338e-06	26.5038	18.7964
ENSG00000287451	Day_0_0-GATA2_KD	0.00242924	0.000511099	5.19e+06	0.503491	0.00202707	0.00616507	1.12782	0.423204
DDX18	Day_0_0-GATA2_KD	0.214794	0.011882	5.72263e+06	0.555162	2.06606e-11	9.33574e-10	52.0677	38.2122
CCDC93	Day_0_0-GATA2_KD	0.0364744	0.00149805	5.31896e+06	0.516002	0.000768181	0.00264804	12.594	9.22791
THORLNC	Day_0_0-GATA2_KD	0.00390599	0.000976881	5.19878e+06	0.504343	0.00268564	0.00786552	1.59774	0.722543
STEAP3	Day_0_0-GATA2_KD	0.022016	0.00752796	5.25014e+06	0.509325	0.00409846	0.0113927	5.92105	4.03592
TMEM177	Day_0_0-GATA2_KD	0.00897077	-0.000329366	5.2112e+06	0.505548	0.0324969	0.0687271	3.66541	2.53922
PTPN4	Day_0_0-GATA2_KD	0.158412	0.0184549	5.67392e+06	0.550437	1.20656e-11	5.89888e-10	39.0038	27.5083
EPB41L5	Day_0_0-GATA2_KD	0.102804	0.00618243	5.50811e+06	0.534351	4.51412e-07	4.35672e-06	29.6992	21.6247
GLI2	Day_0_0-GATA2_KD	0.133305	0.0167509	5.55715e+06	0.539108	5.08518e-08	6.85333e-07	34.0226	24.9794
TFCP2L1	Day_0_0-GATA2_KD	0.0106676	0.000244842	5.23128e+06	0.507495	0.00959909	0.0238163	4.69925	3.16887
CLASP1	Day_0_0-GATA2_KD	0.172152	0.0107558	5.6263e+06	0.545818	4.3455e-09	8.44661e-08	43.4211	31.9777
NIFK-AS1	Day_0_0-GATA2_KD	0.0177057	0.0017628	5.26646e+06	0.510908	0.00106448	0.00352619	6.48496	4.23204
NIFK	Day_0_0-GATA2_KD	0.0318744	-0.00119816	5.31316e+06	0.515439	0.000833371	0.00284412	12.0301	8.62923
TSN	Day_0_0-GATA2_KD	0.103542	0.0151582	5.5567e+06	0.539065	6.54615e-09	1.19665e-07	29.4173	20.9434
BIN1	Day_0_0-GATA2_KD	0.0256689	0.00767168	5.25934e+06	0.510217	0.00357324	0.0101104	6.8609	4.74814
ERCC3	Day_0_0-GATA2_KD	0.0402472	9.9279e-05	5.33104e+06	0.517174	0.000569738	0.00204362	14.0038	10.2395
ENSG00000286145	Day_0_0-GATA2_KD	0.0169353	-0.00142453	5.24586e+06	0.50891	0.0167165	0.0384968	7.33083	5.43972
MAP3K2	Day_0_0-GATA2_KD	0.0914588	0.00553614	5.44109e+06	0.527849	2.24255e-05	0.000122836	26.1278	19.8183
IWS1	Day_0_0-GATA2_KD	0.154387	0.00801597	5.60323e+06	0.543579	1.31696e-08	2.19038e-07	41.0714	30.2642
WDR33	Day_0_0-GATA2_KD	0.147634	-0.00394518	5.50789e+06	0.53433	8.43328e-06	5.2679e-05	39.8496	30.9661
SFT2D3	Day_0_0-GATA2_KD	0.0131979	0.0047036	5.23102e+06	0.507471	0.00350471	0.00993812	3.94737	2.42568
POLR2D	Day_0_0-GATA2_KD	0.0592191	0.00118442	5.43466e+06	0.527226	3.17062e-06	2.28398e-05	20.7707	14.7192
AMMECR1L	Day_0_0-GATA2_KD	0.0346093	0.00752353	5.34041e+06	0.518082	4.19021e-05	0.00021058	11.5602	7.73121
SAP130	Day_0_0-GATA2_KD	0.0714898	0.00253696	5.4925e+06	0.532837	6.43833e-08	8.40566e-07	23.4962	16.0818
UGGT1	Day_0_0-GATA2_KD	0.11553	-0.00912436	5.46787e+06	0.530448	3.48574e-05	0.000179498	35.3383	26.8889
HS6ST1	Day_0_0-GATA2_KD	0.0568705	-0.00938529	5.31348e+06	0.51547	0.0103656	0.025497	20.2068	16.154
LINC02572	Day_0_0-GATA2_KD	0.00314982	0.0022905	5.17924e+06	0.502447	0.00615906	0.016259	0.75188	0.258051
SMPD4	Day_0_0-GATA2_KD	0.04061	-0.00216721	5.31398e+06	0.515519	0.00279578	0.00814352	14.7556	11.2923
MZT2B	Day_0_0-GATA2_KD	0.0159431	-0.0080884	5.26337e+06	0.510608	0.0033861	0.00963974	7.33083	5.07845
CCDC115	Day_0_0-GATA2_KD	0.00648257	-0.000678765	5.24685e+06	0.509006	4.94943e-05	0.000243059	3.57143	1.74443
IMP4	Day_0_0-GATA2_KD	0.0288755	0.00345022	5.29064e+06	0.513254	0.00160249	0.0050223	9.77444	7.00867
PTPN18	Day_0_0-GATA2_KD	0.0125927	0.00120279	5.22821e+06	0.507197	0.00999739	0.0247106	4.41729	2.94178
ENSG00000290596	Day_0_0-GATA2_KD	0.00443358	0.00169428	5.19553e+06	0.504028	0.00707555	0.018349	1.59774	0.784476
ARHGEF4	Day_0_0-GATA2_KD	0.0208117	-0.00216149	5.34687e+06	0.518709	1.54431e-07	1.76846e-06	8.64662	4.74814
FAM168B	Day_0_0-GATA2_KD	0.0970727	0.00366358	5.51087e+06	0.534619	3.58171e-07	3.58446e-06	29.8872	21.5421
PLEKHB2	Day_0_0-GATA2_KD	0.0871943	0.0124682	5.4799e+06	0.531615	1.01563e-06	8.54585e-06	26.0338	18.941
MZT2A	Day_0_0-GATA2_KD	0.0225427	0.0021863	5.29134e+06	0.513322	0.000184347	0.00076282	7.61278	4.85136
CCDC74A	Day_0_0-GATA2_KD	0.00152296	0.000171774	5.17599e+06	0.502132	0.0280787	0.0604424	0.75188	0.319983
NCKAP5	Day_0_0-GATA2_KD	0.0105874	-0.00170792	5.21596e+06	0.50601	0.0273597	0.0591325	4.04135	2.8076
MGAT5	Day_0_0-GATA2_KD	0.116697	-0.00884358	5.34488e+06	0.518516	0.0108782	0.0265794	31.5789	26.3006
TMEM163	Day_0_0-GATA2_KD	0.00742299	0.00152101	5.20681e+06	0.505122	0.00722319	0.0186831	2.34962	1.3109
CCNT2-AS1	Day_0_0-GATA2_KD	0.0155301	0.00119752	5.26068e+06	0.510348	0.00110613	0.00363741	5.92105	3.80884
CCNT2	Day_0_0-GATA2_KD	0.0822059	0.00517428	5.49073e+06	0.532666	3.08563e-07	3.1685e-06	25.7519	18.2597
RAB3GAP1	Day_0_0-GATA2_KD	0.0875886	-0.00345802	5.54251e+06	0.537688	1.03568e-08	1.78096e-07	28.4774	19.6841
ZRANB3	Day_0_0-GATA2_KD	0.140329	0.0290142	5.76145e+06	0.558928	6.95892e-17	1.68924e-14	36.6541	23.4001
R3HDM1	Day_0_0-GATA2_KD	0.211078	0.0107812	5.66165e+06	0.549247	1.46087e-09	3.4228e-08	49.5301	36.8187
UBXN4	Day_0_0-GATA2_KD	0.16736	-0.00276448	5.58025e+06	0.541349	1.51891e-07	1.7432e-06	43.891	32.9996
MCM6	Day_0_0-GATA2_KD	0.114745	0.00788274	5.65549e+06	0.548649	3.22334e-12	1.93363e-10	34.0226	22.884
DARS1	Day_0_0-GATA2_KD	0.140648	0.0203443	5.68486e+06	0.551498	1.46718e-12	9.94445e-11	37.594	25.7019
THSD7B	Day_0_0-GATA2_KD	0.0212163	0.00608844	5.32905e+06	0.51698	3.24071e-08	4.67217e-07	6.8609	3.4166
SPOPL-DT	Day_0_0-GATA2_KD	0.0147936	0.0029978	5.22777e+06	0.507155	0.00956214	0.0237444	4.32331	2.86953
SPOPL	Day_0_0-GATA2_KD	0.025945	-0.00609509	5.31142e+06	0.51527	0.000347697	0.0013365	10.5263	7.21511
NXPH2	Day_0_0-GATA2_KD	0.00838665	0.0013598	5.25061e+06	0.509371	1.06283e-05	6.43307e-05	3.47744	1.57927
LRP1B	Day_0_0-GATA2_KD	0.0407069	0.00254615	5.25034e+06	0.509345	0.0446065	0.089902	10.9023	8.90793
ENSG00000232377	Day_0_0-GATA2_KD	0.009529	0.00667302	5.18996e+06	0.503487	0.0350253	0.0731189	1.69173	0.990917
GTDC1	Day_0_0-GATA2_KD	0.0595983	0.00953645	5.43053e+06	0.526825	3.09951e-07	3.1765e-06	17.0113	11.3336
TEX41	Day_0_0-GATA2_KD	0.026095	0.0109427	5.40816e+06	0.524655	8.84462e-15	1.19123e-12	8.55263	3.54046
ACVR2A	Day_0_0-GATA2_KD	0.036866	-0.00423894	5.32517e+06	0.516604	0.000820835	0.002805	13.8158	10.1466
ENSG00000223911	Day_0_0-GATA2_KD	0.000325505	-4.12443e-05	5.17265e+06	0.501808	0.0027118	0.00793176	0.469925	0.10322
ORC4	Day_0_0-GATA2_KD	0.0740888	0.00659813	5.48124e+06	0.531745	7.12785e-08	9.15135e-07	21.8985	14.936
MBD5	Day_0_0-GATA2_KD	0.135893	-0.00557568	5.53297e+06	0.536763	6.4254e-07	5.88061e-06	36.3722	27.1263
EPC2	Day_0_0-GATA2_KD	0.0774503	0.00189342	5.43451e+06	0.527211	1.14814e-05	6.88751e-05	23.4023	17.0727
LYPD6	Day_0_0-GATA2_KD	0.0258048	0.00206789	5.33417e+06	0.517477	1.09212e-05	6.58932e-05	9.77444	6.10033
MMADHC	Day_0_0-GATA2_KD	0.0499054	0.00100384	5.44481e+06	0.528211	2.01202e-07	2.20141e-06	18.3271	12.2832
MMADHC-DT	Day_0_0-GATA2_KD	0.00787591	0.000747491	5.20969e+06	0.505401	0.00857778	0.0216242	2.63158	1.53799
RND3	Day_0_0-GATA2_KD	0.101062	0.00675026	5.62817e+06	0.545999	9.26181e-12	4.7623e-10	31.391	20.8609
LINC01920	Day_0_0-GATA2_KD	0.00165196	0.000654122	5.18128e+06	0.502645	9.61633e-05	0.000430887	0.657895	0.123865
RIF1	Day_0_0-GATA2_KD	0.446162	0.0211574	5572916	0.540638	6.58139e-06	4.26952e-05	70.6767	58.6705
NEB	Day_0_0-GATA2_KD	0.0185974	0.00242442	5.24217e+06	0.508552	0.00861528	0.021703	5.82707	4.06689
ARL5A	Day_0_0-GATA2_KD	0.0720834	-0.000454645	5.43483e+06	0.527242	1.56309e-05	9.01661e-05	24.2481	17.8055
CACNB4	Day_0_0-GATA2_KD	0.0177842	-0.00392311	5.25206e+06	0.509512	0.00939165	0.0233962	7.23684	5.23328
STAM2	Day_0_0-GATA2_KD	0.0212069	-0.00192212	5.25318e+06	0.50962	0.0138558	0.0326913	8.08271	6.0384
FMNL2	Day_0_0-GATA2_KD	0.227854	0.00618238	5.57092e+06	0.540445	9.55469e-07	8.11173e-06	50.188	38.8315
PRPF40A	Day_0_0-GATA2_KD	0.31564	-0.00233699	5551939	0.538603	9.94518e-06	6.0813e-05	60.9962	49.2568
ARL6IP6	Day_0_0-GATA2_KD	0.0355497	-0.00560256	5.29497e+06	0.513674	0.00679034	0.0176995	13.7218	10.6317
GALNT13	Day_0_0-GATA2_KD	0.110593	0.0148713	5.51614e+06	0.53513	1.41684e-07	1.6414e-06	28.3835	20.5202
LINC01876	Day_0_0-GATA2_KD	0.209668	0.0336355	5.76932e+06	0.559692	1.62774e-14	2.06305e-12	44.7368	31.3997
GPD2	Day_0_0-GATA2_KD	0.0565565	0.00144927	5.53978e+06	0.537423	3.00502e-11	1.25969e-09	21.3346	13.2329
UPP2	Day_0_0-GATA2_KD	0.00306576	0.00140342	5.17829e+06	0.502355	0.0409382	0.083582	0.93985	0.464492
PKP4	Day_0_0-GATA2_KD	0.165018	0.00958336	5.62053e+06	0.545258	4.53603e-09	8.75987e-08	42.6692	30.8113
PKP4-AS1	Day_0_0-GATA2_KD	0.0250249	0.00111838	5.32061e+06	0.516162	8.74963e-05	0.000397686	10.0564	6.6474
BAZ2B	Day_0_0-GATA2_KD	0.170384	0.00102304	5.53877e+06	0.537325	2.04784e-06	1.58336e-05	42.8571	32.8757
MARCHF7	Day_0_0-GATA2_KD	0.143141	0.00521552	5.66053e+06	0.549138	5.43247e-11	2.08471e-09	39.7556	28.0863
CD302	Day_0_0-GATA2_KD	0.00378784	0.000963323	5.19941e+06	0.504404	0.00374606	0.0105451	1.69173	0.80512
PLA2R1	Day_0_0-GATA2_KD	0.00627252	-5.51171e-05	5.19798e+06	0.504265	0.0286693	0.0615101	2.25564	1.39348
RBMS1	Day_0_0-GATA2_KD	0.202908	0.00116705	5.55234e+06	0.538642	2.18145e-06	1.66691e-05	48.3083	37.2729
TANK	Day_0_0-GATA2_KD	0.0305599	-0.00156948	5.29204e+06	0.51339	0.00281634	0.00819314	10.9962	8.10281
PSMD14	Day_0_0-GATA2_KD	0.0810416	0.00326722	5.49614e+06	0.53319	1.94678e-07	2.14238e-06	25.6579	18.2287
GCA	Day_0_0-GATA2_KD	0.0320309	0.00300699	5.40227e+06	0.524083	5.10165e-08	6.86667e-07	12.688	7.63832
KCNH7	Day_0_0-GATA2_KD	0.0508297	-0.00495264	5.35235e+06	0.519241	0.000305374	0.00119047	16.2594	11.922
KCNH7-AS1	Day_0_0-GATA2_KD	0.0017446	0.00128667	5.18242e+06	0.502755	0.000652839	0.002294	0.75188	0.196119
FIGN	Day_0_0-GATA2_KD	0.103246	-0.00520484	5.39228e+06	0.523115	0.000924682	0.00311953	29.3233	23.3588
GRB14	Day_0_0-GATA2_KD	0.0249648	-0.00200946	5.30453e+06	0.514601	0.000552508	0.00199449	10.1504	7.08092
SCN2A	Day_0_0-GATA2_KD	0.00495823	0.00399992	5.19489e+06	0.503966	0.000119822	0.000521234	1.12782	0.330306
CSRNP3	Day_0_0-GATA2_KD	0.071514	0.00555542	5.40727e+06	0.524569	3.91422e-05	0.000198141	21.0526	15.6173
GALNT3	Day_0_0-GATA2_KD	0.0594793	0.0065084	5.34019e+06	0.518061	0.00104765	0.00347596	16.9173	12.9542
TTC21B	Day_0_0-GATA2_KD	0.0724993	0.00401264	5.44175e+06	0.527914	2.89739e-06	2.11859e-05	21.6165	15.5037
SCN1A-AS1	Day_0_0-GATA2_KD	0.0142733	0.00508581	5.28191e+06	0.512407	2.37779e-06	1.79137e-05	4.9812	2.47729
SCN9A	Day_0_0-GATA2_KD	0.0436059	0.00777578	5.4616e+06	0.529839	1.57124e-10	5.20655e-09	14.7556	8.53633
B3GALT1	Day_0_0-GATA2_KD	0.162513	0.0166364	5.50549e+06	0.534097	4.80812e-06	3.26983e-05	36.1842	28.0244
B3GALT1-AS1	Day_0_0-GATA2_KD	0.0187689	0.00192924	5.25263e+06	0.509567	0.00660873	0.0172844	6.76692	4.81007
STK39	Day_0_0-GATA2_KD	0.0826575	0.0149785	5.53767e+06	0.537219	4.53745e-10	1.29404e-08	23.4962	15.3179
CERS6	Day_0_0-GATA2_KD	0.121076	0.00606998	5.66734e+06	0.549799	2.68192e-12	1.66631e-10	35.9962	24.1329
CERS6-AS1	Day_0_0-GATA2_KD	0.00668605	-0.0017912	5.21232e+06	0.505656	0.0281538	0.0605667	3.66541	2.49794
SPC25	Day_0_0-GATA2_KD	0.0382704	0.00360653	5.36721e+06	0.520683	1.04996e-05	6.36622e-05	13.2519	8.846
FASTKD1	Day_0_0-GATA2_KD	0.0567252	-0.00518433	5.39993e+06	0.523857	3.73636e-05	0.000190013	19.9248	14.4199
PPIG	Day_0_0-GATA2_KD	0.232811	-0.00271409	5.56018e+06	0.539402	2.79627e-06	2.05679e-05	53.1015	41.7527
CFAP210	Day_0_0-GATA2_KD	0.00453711	0.00202602	5.20139e+06	0.504596	0.0020041	0.00610501	1.69173	0.763832
KLHL23	Day_0_0-GATA2_KD	0.170838	0.0182843	5.63662e+06	0.546819	1.86738e-09	4.19177e-08	43.3271	31.7919
SSB	Day_0_0-GATA2_KD	0.21411	0.00496642	5.58885e+06	0.542184	2.48381e-07	2.63492e-06	48.5902	37.5619
METTL5	Day_0_0-GATA2_KD	0.0947493	0.0115663	5.60886e+06	0.544125	2.20387e-11	9.80979e-10	29.5113	19.6635
UBR3	Day_0_0-GATA2_KD	0.0592048	-0.0110506	5.3553e+06	0.519527	0.00116347	0.00379688	20.5827	15.9476
ERICH2	Day_0_0-GATA2_KD	0.00520252	0.00141437	5.21649e+06	0.506061	0.000439938	0.00163535	2.25564	1.0322
GORASP2	Day_0_0-GATA2_KD	0.0850647	0.00663845	5.53631e+06	0.537087	7.05815e-09	1.27242e-07	26.6917	18.3526
TLK1	Day_0_0-GATA2_KD	0.209959	0.0205053	5.7179e+06	0.554703	1.53997e-11	7.32311e-10	49.812	36.2407
METTL8	Day_0_0-GATA2_KD	0.101566	-0.0241578	5.31737e+06	0.515847	0.0297882	0.0636367	32.0489	26.507
DCAF17	Day_0_0-GATA2_KD	0.0476449	-0.00931346	5.30422e+06	0.514572	0.0110234	0.0268522	17.8571	14.2857
DYNC1I2	Day_0_0-GATA2_KD	0.106572	-0.00371476	5.49209e+06	0.532797	2.7971e-06	2.05679e-05	31.485	23.3485
SLC25A12	Day_0_0-GATA2_KD	0.0500488	0.00338512	5.43443e+06	0.527204	2.52021e-07	2.66704e-06	17.2932	11.4988
HAT1	Day_0_0-GATA2_KD	0.0495329	0.002058	5.44704e+06	0.528427	7.87199e-08	9.97183e-07	17.7632	11.5504
METAP1D	Day_0_0-GATA2_KD	0.0184251	-0.001886	5.27431e+06	0.51167	0.000560016	0.00201567	6.76692	4.3559
ITGA6	Day_0_0-GATA2_KD	0.131241	0.0175916	5.75707e+06	0.558504	1.71883e-16	3.70405e-14	37.1241	23.782
PDK1-AS1	Day_0_0-GATA2_KD	0.0438636	0.00970348	5.50439e+06	0.533991	4.11155e-13	3.32685e-11	15.6015	8.55698
PDK1	Day_0_0-GATA2_KD	0.0291659	0.00672308	5.37744e+06	0.521674	1.1507e-08	1.94825e-07	9.86842	5.4294
MAP3K20	Day_0_0-GATA2_KD	0.0873636	0.00882828	5.45004e+06	0.528717	7.82022e-06	4.94562e-05	25.3759	18.6519
MAP3K20-AS1	Day_0_0-GATA2_KD	0.0143134	0.00174641	5.24493e+06	0.508819	0.00314344	0.00902772	5.16917	3.36499
CDCA7	Day_0_0-GATA2_KD	0.0527861	-0.00555364	5.33074e+06	0.517144	0.0028871	0.00836983	18.3271	14.3786
SP3	Day_0_0-GATA2_KD	0.132268	-0.0161355	5.44275e+06	0.52801	0.000257832	0.00102407	38.6278	30.5017
OLA1	Day_0_0-GATA2_KD	0.154614	-0.000917899	5.48212e+06	0.53183	3.26882e-05	0.000169836	39.0977	30.4191
CIR1	Day_0_0-GATA2_KD	0.0228423	-0.0041113	5.26895e+06	0.51115	0.00487103	0.013263	8.55263	6.18291
SCRN3	Day_0_0-GATA2_KD	0.0143833	0.00178635	5.26696e+06	0.510956	0.000198297	0.000813609	5.45113	3.22048
WIPF1	Day_0_0-GATA2_KD	0.0158056	0.00462395	5.28327e+06	0.512539	6.55644e-06	4.25465e-05	5.35714	2.8076
CHN1	Day_0_0-GATA2_KD	0.0853652	0.0155602	5.5804e+06	0.541364	1.27128e-11	6.1576e-10	25.094	16.1643
ATF2	Day_0_0-GATA2_KD	0.0858607	0.0133863	5.58003e+06	0.541328	5.33941e-11	2.06801e-09	26.5038	17.4959
ATP5MC3	Day_0_0-GATA2_KD	0.0498856	-0.0167457	5.33665e+06	0.517718	0.00239596	0.00713524	19.2669	14.8328
ENSG00000289349	Day_0_0-GATA2_KD	0.0599223	0.00350032	5.46593e+06	0.530259	8.88276e-09	1.55307e-07	17.8571	11.3543
ENSG00000235047	Day_0_0-GATA2_KD	0.00281327	0.00196418	5.17388e+06	0.501927	0.0310004	0.0659497	0.657895	0.268373
LNPK	Day_0_0-GATA2_KD	0.0439758	0.00495874	5.30242e+06	0.514397	0.00313498	0.00900588	12.8759	9.7853
MTX2	Day_0_0-GATA2_KD	0.0523188	0.00324487	5.40136e+06	0.523995	4.92116e-06	3.3366e-05	16.6353	11.4368
HNRNPA3	Day_0_0-GATA2_KD	0.479421	-0.00899127	5.34245e+06	0.51828	0.0440873	0.0889587	71.8985	61.7568
NFE2L2	Day_0_0-GATA2_KD	0.1376	-0.00386706	5.53764e+06	0.537217	9.48257e-07	8.07663e-06	39.2857	29.4385
AGPS	Day_0_0-GATA2_KD	0.079398	0.00635483	5.54464e+06	0.537895	2.23225e-09	4.86435e-08	26.4098	17.8159
IFT70B	Day_0_0-GATA2_KD	0.00274577	0.000617529	5.20184e+06	0.50464	0.000130761	0.000562489	1.40977	0.474814
RBM45	Day_0_0-GATA2_KD	0.00973418	-0.000839347	5.24687e+06	0.509008	0.000539636	0.00195392	4.32331	2.48761
OSBPL6	Day_0_0-GATA2_KD	0.0434232	0.00177822	5.34962e+06	0.518976	0.000120579	0.000524198	14.0038	9.98142
CHROMR	Day_0_0-GATA2_KD	0.0212266	-0.0038118	5.26209e+06	0.510484	0.0100163	0.0247485	8.83459	6.58547
PRKRA	Day_0_0-GATA2_KD	0.0373527	0.000550229	5.36115e+06	0.520094	1.40664e-05	8.2278e-05	12.8759	8.5673
PLEKHA3	Day_0_0-GATA2_KD	0.0450695	-0.00155419	5.27424e+06	0.511663	0.0260871	0.0566931	14.2857	11.6329
TTN-AS1	Day_0_0-GATA2_KD	0.0435247	0.00778846	5.43631e+06	0.527386	8.67548e-09	1.52065e-07	14.7556	9.00083
TTN	Day_0_0-GATA2_KD	0.0521496	0.0251105	5.62336e+06	0.545532	1.36485e-33	2.59024e-30	14.0977	4.86168
CCDC141	Day_0_0-GATA2_KD	0.0223432	0.0147034	5.34165e+06	0.518203	1.7251e-17	4.974e-15	5.07519	1.42444
SESTD1	Day_0_0-GATA2_KD	0.103776	0.0143638	5.602e+06	0.54346	5.29776e-11	2.05952e-09	29.7932	19.8906
ZNF385B	Day_0_0-GATA2_KD	0.0285267	0.00322657	5.2789e+06	0.512115	0.00137642	0.00439831	8.08271	5.58423
CWC22	Day_0_0-GATA2_KD	0.0716832	-0.011506	5.42264e+06	0.526059	4.46069e-05	0.000222039	24.812	18.3732
UBE2E3	Day_0_0-GATA2_KD	0.0826657	0.00944667	5.49528e+06	0.533106	7.82621e-08	9.92588e-07	24.1541	16.6908
DNAJC10	Day_0_0-GATA2_KD	0.125072	-0.000287551	5.60447e+06	0.5437	3.14035e-09	6.43988e-08	37.8759	26.858
NCKAP1	Day_0_0-GATA2_KD	0.334398	0.000722888	5.42073e+06	0.525874	0.00331725	0.00946567	60.5263	51.6412
DUSP19	Day_0_0-GATA2_KD	0.0056217	-0.000231993	5.19893e+06	0.504357	0.0390482	0.0800914	2.53759	1.65153
ENSG00000224643	Day_0_0-GATA2_KD	0.00287901	0.00112917	5.21472e+06	0.505889	1.52716e-05	8.83622e-05	1.78571	0.598679
NUP35	Day_0_0-GATA2_KD	0.0410875	0.00139394	5.36702e+06	0.520663	2.68437e-05	0.000143286	14.2857	9.8782
ENSG00000272800	Day_0_0-GATA2_KD	0.0283998	0.00842206	5.36174e+06	0.520151	6.68662e-08	8.64869e-07	9.3985	5.2436
ENSG00000287621	Day_0_0-GATA2_KD	0.0167501	0.00054134	5.24207e+06	0.508542	0.00869407	0.021883	5.82707	4.06689
ENSG00000286797	Day_0_0-GATA2_KD	0.0764387	0.0236775	5.54919e+06	0.538337	1.6951e-12	1.1342e-10	20.0188	12.1284
FSIP2-AS1	Day_0_0-GATA2_KD	0.0179176	0.00552711	5.24281e+06	0.508614	0.0018974	0.00581902	4.60526	2.86953
FSIP2	Day_0_0-GATA2_KD	0.0139924	-0.00119206	5.28355e+06	0.512566	4.6718e-05	0.000230564	6.10902	3.54046
RPL21P32	Day_0_0-GATA2_KD	0.0051288	0.00487848	5.18449e+06	0.502956	1.38223e-07	1.60844e-06	0.657895	0.0619323
LINC01473	Day_0_0-GATA2_KD	0.0924224	0.00530196	5.51598e+06	0.535115	2.0878e-08	3.22135e-07	25.094	17.3823
ZC3H15	Day_0_0-GATA2_KD	0.0972092	-0.00187614	5.52307e+06	0.535803	2.07712e-07	2.26079e-06	31.203	22.3163
ITGAV	Day_0_0-GATA2_KD	0.0818832	-0.00962852	5.38914e+06	0.52281	0.000440503	0.00163716	25.094	19.2403
FAM171B	Day_0_0-GATA2_KD	0.0671536	0.00636191	5.53846e+06	0.537296	1.70065e-10	5.56335e-09	22.7444	14.4818
CALCRL	Day_0_0-GATA2_KD	0.00267222	0.000601312	5.18683e+06	0.503183	0.0135675	0.0320946	1.2218	0.578035
LINC01090	Day_0_0-GATA2_KD	0.14652	0.000633789	5.4234e+06	0.526133	0.000394176	0.00148938	33.8346	27.2709
GULP1	Day_0_0-GATA2_KD	0.27152	0.00801054	5.54542e+06	0.53797	8.09991e-06	5.08399e-05	55.2632	43.7758
COL5A2	Day_0_0-GATA2_KD	0.0308151	0.000713492	5.24934e+06	0.509247	0.0280619	0.0604187	9.11654	7.12221
WDR75	Day_0_0-GATA2_KD	0.0677078	-0.007915	5.43797e+06	0.527547	7.36692e-06	4.69737e-05	23.2143	16.6495
ASNSD1	Day_0_0-GATA2_KD	0.00758966	-0.000759922	5.20351e+06	0.504801	0.0476616	0.0951499	3.19549	2.20892
OSGEPL1	Day_0_0-GATA2_KD	0.0106986	-0.00103997	5.22658e+06	0.507039	0.0120047	0.0289188	4.41729	2.96243
ORMDL1	Day_0_0-GATA2_KD	0.0236822	0.0069944	5.26495e+06	0.510762	0.00184735	0.00568473	6.76692	4.59331
PMS1	Day_0_0-GATA2_KD	0.088732	0.0064393	5.56394e+06	0.539767	6.19836e-10	1.68267e-08	27.3496	18.4765
HIBCH	Day_0_0-GATA2_KD	0.0755637	0.00723257	5.50589e+06	0.534136	1.41003e-08	2.3196e-07	23.2143	15.6998
NEMP2	Day_0_0-GATA2_KD	0.00790795	0.000570404	5.24578e+06	0.508902	6.53523e-05	0.000308594	3.57143	1.76507
ENSG00000228509	Day_0_0-GATA2_KD	0.0165535	-7.46574e-06	5.2537e+06	0.50967	0.00354555	0.0100426	6.20301	4.2114
GLS	Day_0_0-GATA2_KD	0.150953	-0.0103631	5.43384e+06	0.527147	0.000477119	0.00175543	39.6617	31.8951
STAT1	Day_0_0-GATA2_KD	0.143218	0.0214289	5.75402e+06	0.558208	2.36758e-15	3.80198e-13	39.2857	26.3728
MYO1B	Day_0_0-GATA2_KD	0.139176	0.0164621	5.66468e+06	0.54954	2.02424e-11	9.18651e-10	38.5338	26.9405
LINC01790	Day_0_0-GATA2_KD	0.000772202	0.00052079	5.16458e+06	0.501025	0.0374004	0.0771133	0.281955	0.0722543
SLC39A10	Day_0_0-GATA2_KD	0.252505	0.0177271	5.622e+06	0.5454	7.24597e-08	9.28089e-07	53.9474	42.1243
HECW2	Day_0_0-GATA2_KD	0.0252397	0.0019611	5.31064e+06	0.515194	0.000119615	0.000520646	9.21053	6.06936
CCDC150	Day_0_0-GATA2_KD	0.0842009	0.00934298	5.53869e+06	0.537318	8.55625e-10	2.20791e-08	24.4361	16.0508
GTF3C3	Day_0_0-GATA2_KD	0.0437161	-0.00060153	5.36008e+06	0.519991	0.000108845	0.000480798	15.4135	11.0756
PGAP1	Day_0_0-GATA2_KD	0.0927296	0.00258932	5.52926e+06	0.536403	3.72333e-08	5.22826e-07	28.5714	19.9525
ANKRD44	Day_0_0-GATA2_KD	0.00450581	0.000629751	5.18587e+06	0.50309	0.0367232	0.0760096	1.40977	0.784476
SF3B1	Day_0_0-GATA2_KD	0.273386	-0.00161806	5.5346e+06	0.536921	1.60275e-05	9.19205e-05	55.9211	44.9112
COQ10B	Day_0_0-GATA2_KD	0.0270653	0.00358908	5.25405e+06	0.509704	0.0112635	0.0273669	7.80075	5.77002
HSPE1-MOB4	Day_0_0-GATA2_KD	0.00163571	0.000443985	5.18189e+06	0.502704	0.00478601	0.0130486	0.845865	0.299339
MOB4	Day_0_0-GATA2_KD	0.0626955	-0.00054273	5.37327e+06	0.52127	0.000365663	0.00139324	20.4887	15.6379
ENSG00000222017	Day_0_0-GATA2_KD	0.0431763	0.0125135	5.39171e+06	0.52306	1.00093e-07	1.22482e-06	12.0301	7.30801
BOLL	Day_0_0-GATA2_KD	0.00140947	0.000620042	5.18026e+06	0.502546	0.00328489	0.00938231	0.75188	0.237407
PLCL1	Day_0_0-GATA2_KD	0.00590864	0.000867858	5.2021e+06	0.504665	0.00617807	0.016302	1.97368	1.0322
SATB2	Day_0_0-GATA2_KD	0.0847773	-0.00296869	5.37469e+06	0.521408	0.00095055	0.0031975	24.6241	19.1887
SATB2-AS1	Day_0_0-GATA2_KD	0.00508142	0.000706912	5.19686e+06	0.504156	0.0189883	0.0429562	1.97368	1.13543
C2orf69	Day_0_0-GATA2_KD	0.0783295	0.00523361	5.5625e+06	0.539627	3.12505e-10	9.44118e-09	26.2218	17.5165
TYW5	Day_0_0-GATA2_KD	0.029325	0.000200047	5.31129e+06	0.515258	0.000253567	0.00100905	10.0564	6.85384
MAIP1	Day_0_0-GATA2_KD	0.0166531	0.00336503	5.22951e+06	0.507324	0.0223997	0.049645	5.45113	3.96367
SPATS2L	Day_0_0-GATA2_KD	0.2417	0.0297479	5.76683e+06	0.55945	3.94963e-13	3.24616e-11	51.9737	37.469
ENSG00000287299	Day_0_0-GATA2_KD	0.0121032	0.00143281	5.21602e+06	0.506015	0.0298702	0.0637794	4.13534	2.91082
KCTD18	Day_0_0-GATA2_KD	0.00391328	-0.000155311	5.21372e+06	0.505792	0.000607632	0.00216097	2.16165	0.990917
SGO2	Day_0_0-GATA2_KD	0.116071	0.0097642	5.6252e+06	0.54571	4.88605e-11	1.93551e-09	33.0827	22.6879
BZW1-AS1	Day_0_0-GATA2_KD	0.00273245	0.00085187	5.19603e+06	0.504076	0.00372146	0.0104797	1.50376	0.681255
BZW1	Day_0_0-GATA2_KD	0.0915012	-0.00555763	5.39961e+06	0.523826	0.000418118	0.00156652	27.1617	21.377
PPIL3	Day_0_0-GATA2_KD	0.0121412	-0.00293192	5.2176e+06	0.506168	0.0438877	0.0886389	4.88722	3.60239
NIF3L1	Day_0_0-GATA2_KD	0.022117	0.000697146	5.32831e+06	0.516909	8.37521e-06	5.23946e-05	9.02256	5.51197
ORC2	Day_0_0-GATA2_KD	0.100226	-0.0104689	5.46805e+06	0.530465	1.54915e-05	8.94243e-05	31.8609	23.8233
ENSG00000183308	Day_0_0-GATA2_KD	0.0154895	0.0049176	5.22366e+06	0.506756	0.0125652	0.0300643	4.13534	2.75599
HYCC2	Day_0_0-GATA2_KD	0.0419974	-0.000372246	5.337e+06	0.517752	0.000550312	0.00198794	14.8496	10.9827
CASP10	Day_0_0-GATA2_KD	0.000107525	-0.00250404	5.1171e+06	0.496418	0.00940605	0.0234237	0.093985	0.80512
TRAK2	Day_0_0-GATA2_KD	0.0419759	0.00470623	5.35173e+06	0.519181	0.000101036	0.000450401	14.0977	9.96078
STRADB	Day_0_0-GATA2_KD	0.0200505	0.00146948	5.26385e+06	0.510656	0.00163052	0.00510062	6.57895	4.37655
TMEM237	Day_0_0-GATA2_KD	0.029432	0.00127967	5.38027e+06	0.521949	3.08408e-07	3.16847e-06	11.7481	7.1635
ALS2	Day_0_0-GATA2_KD	0.0656726	0.00862319	5.42981e+06	0.526756	5.2442e-06	3.50891e-05	20.9586	14.9154
FZD7	Day_0_0-GATA2_KD	0.0636964	0.0092917	5.48046e+06	0.531669	1.48813e-08	2.42515e-07	20.0188	13.1296
SUMO1	Day_0_0-GATA2_KD	0.0789435	-0.00499121	5.50926e+06	0.534463	1.2061e-07	1.43223e-06	27.5376	19.1577
NOP58	Day_0_0-GATA2_KD	0.156815	-0.00671132	5.49615e+06	0.533191	2.02404e-05	0.00011219	40.9774	31.988
ENSG00000286223	Day_0_0-GATA2_KD	0.00378272	0.000500807	5.19382e+06	0.503862	0.00220293	0.0066256	1.31579	0.536746
BMPR2	Day_0_0-GATA2_KD	0.233015	-0.00419101	5.41049e+06	0.524881	0.00281262	0.00818344	48.8722	40.4831
FAM117B	Day_0_0-GATA2_KD	0.0835498	0.00419027	5.50768e+06	0.53431	5.0926e-08	6.85891e-07	25.282	17.6197
ICA1L	Day_0_0-GATA2_KD	0.0178088	0.00415584	5.31476e+06	0.515594	3.27248e-07	3.32672e-06	6.57895	3.39595
WDR12	Day_0_0-GATA2_KD	0.0936716	-0.00462166	5.43491e+06	0.52725	6.24482e-05	0.000296693	28.6654	21.7279
CARF	Day_0_0-GATA2_KD	0.00861609	-0.000190649	5.22047e+06	0.506447	0.00897006	0.0224855	3.57143	2.26053
ABI2	Day_0_0-GATA2_KD	0.198411	0.0174038	5.5604e+06	0.539424	9.66234e-07	8.183e-06	45.6767	35.6007
RAPH1	Day_0_0-GATA2_KD	0.0879492	0.00081781	5.44132e+06	0.527872	3.2171e-05	0.000167328	27.5376	20.8815
PARD3B	Day_0_0-GATA2_KD	0.0694996	0.0022723	5.35807e+06	0.519796	0.00061104	0.00217199	18.985	14.4612
ENSG00000225610	Day_0_0-GATA2_KD	0.0218602	0.00114339	5.34109e+06	0.518148	5.02302e-06	3.39153e-05	9.86842	6.10033
INO80D	Day_0_0-GATA2_KD	0.151554	-0.00670979	5.49446e+06	0.533027	1.9445e-05	0.00010848	39.9436	31.3068
NDUFS1	Day_0_0-GATA2_KD	0.133965	-0.0173262	5.3813e+06	0.522049	0.00401205	0.0111798	37.5	30.6049
ENSG00000231955	Day_0_0-GATA2_KD	0.00606804	0.00141626	5.19951e+06	0.504413	0.0223015	0.0494441	2.25564	1.36251
EEF1B2	Day_0_0-GATA2_KD	0.0862518	-0.00906712	5.42737e+06	0.526519	7.44525e-05	0.000345087	27.2556	20.8196
CMKLR2	Day_0_0-GATA2_KD	0.00442983	0.00267194	5.18308e+06	0.50282	0.0152775	0.0355912	1.03383	0.464492
ZDBF2	Day_0_0-GATA2_KD	0.0580649	0.00201639	5.4212e+06	0.52592	5.24217e-06	3.50868e-05	19.5489	13.8212
ADAM23	Day_0_0-GATA2_KD	0.0952119	0.016741	5.77158e+06	0.559911	8.27429e-21	3.83854e-18	31.015	17.8571
FASTKD2	Day_0_0-GATA2_KD	0.0593746	-0.00228054	5.35082e+06	0.519092	0.00111088	0.0036492	19.4549	14.9463
KLF7	Day_0_0-GATA2_KD	0.063475	0.000736947	5.27312e+06	0.511555	0.0491181	0.097657	17.9511	15.2353
MYOSLID	Day_0_0-GATA2_KD	0.0011908	0.000804333	5.17644e+06	0.502176	0.000982396	0.00328692	0.56391	0.123865
ENSG00000223725	Day_0_0-GATA2_KD	0.0107272	0.00443256	5.21639e+06	0.506051	0.00306536	0.00883753	2.72556	1.50702
CREB1	Day_0_0-GATA2_KD	0.161833	0.0188884	5.67849e+06	0.550881	1.74362e-11	8.08883e-10	41.1654	28.8708
METTL21A	Day_0_0-GATA2_KD	0.0517188	0.00318431	5.48989e+06	0.532584	2.7629e-09	5.82022e-08	19.6429	12.469
CCNYL1	Day_0_0-GATA2_KD	0.0762595	0.014726	5.58042e+06	0.541367	6.40115e-12	3.47996e-10	24.5301	15.576
FZD5	Day_0_0-GATA2_KD	0.057202	-0.0336103	5.00289e+06	0.485339	0.0267101	0.0578664	19.2669	20.995
IDH1	Day_0_0-GATA2_KD	0.234802	0.0211664	5.71056e+06	0.553991	6.24069e-11	2.34318e-09	52.0677	38.7283
PIKFYVE	Day_0_0-GATA2_KD	0.154212	0.00535878	5.57259e+06	0.540606	1.30068e-07	1.52545e-06	40.7895	30.6462
ENSG00000289113	Day_0_0-GATA2_KD	0.0325133	0.00481228	5.38852e+06	0.522749	7.79116e-08	9.88743e-07	11.6541	6.94674
RPE	Day_0_0-GATA2_KD	0.046276	0.00394061	5.41858e+06	0.525666	1.04595e-06	8.76917e-06	16.9173	11.4265
KANSL1L	Day_0_0-GATA2_KD	0.0401965	-0.00607697	5.30376e+06	0.514527	0.00385291	0.0107935	13.7218	10.4975
KANSL1L-AS1	Day_0_0-GATA2_KD	0.00405765	-0.000561747	5.194e+06	0.503879	0.0150539	0.0351251	1.69173	0.90834
LANCL1-AS1	Day_0_0-GATA2_KD	0.00693914	0.00069614	5.22902e+06	0.507276	0.00233882	0.00698418	3.57143	2.09538
LANCL1	Day_0_0-GATA2_KD	0.0362306	-0.0020376	5.31305e+06	0.515428	0.00149869	0.00474183	13.0639	9.6924
ERBB4	Day_0_0-GATA2_KD	0.0337973	-0.00461625	5.27655e+06	0.511887	0.00868817	0.0218708	10.9023	8.32989
IKZF2	Day_0_0-GATA2_KD	0.0183297	0.00480738	5.21673e+06	0.506084	0.0345394	0.072249	4.41729	3.15855
SPAG16	Day_0_0-GATA2_KD	0.0425251	-0.0193605	5.33679e+06	0.517732	0.000939525	0.00316398	16.2594	12.1078
ENSG00000197585	Day_0_0-GATA2_KD	0.0112335	-0.00369892	5.22071e+06	0.50647	0.0193071	0.0436348	4.22932	2.89017
BARD1	Day_0_0-GATA2_KD	0.113822	0.00865614	5.5262e+06	0.536106	2.6669e-07	2.79911e-06	32.0489	23.462
ATIC	Day_0_0-GATA2_KD	0.0420452	-0.0262824	5.01184e+06	0.486207	0.0194101	0.0438249	13.7218	15.896
MREG	Day_0_0-GATA2_KD	0.036798	0.00323982	5.39707e+06	0.523579	9.50965e-07	8.09174e-06	14.2857	9.31049
PECR	Day_0_0-GATA2_KD	0.0192476	0.00650831	5.26406e+06	0.510675	0.000388134	0.00147053	5.54511	3.38563
ENSG00000279348	Day_0_0-GATA2_KD	0.0174397	0.00300419	5.28611e+06	0.512814	5.35527e-05	0.000260174	6.39098	3.75723
LINC01963	Day_0_0-GATA2_KD	0.0102757	0.00199294	5.27089e+06	0.511338	3.47649e-06	2.47359e-05	4.41729	2.11602
SMARCAL1	Day_0_0-GATA2_KD	0.0202446	0.0022227	5.31795e+06	0.515903	7.75582e-06	4.90935e-05	8.08271	4.77911
RPL37A	Day_0_0-GATA2_KD	0.172365	-0.0298267	5.35696e+06	0.519688	0.0128267	0.0305953	40.6015	33.9182
IGFBP2	Day_0_0-GATA2_KD	0.138851	0.0043707	5.57654e+06	0.54099	3.13344e-08	4.54578e-07	37.782	27.2399
IGFBP5	Day_0_0-GATA2_KD	0.0172934	0.000572858	5.24399e+06	0.508728	0.00130731	0.00420838	4.51128	2.73534
DIRC3	Day_0_0-GATA2_KD	0.0105159	0.00531326	5.22308e+06	0.5067	1.86866e-05	0.000104968	2.16165	0.815442
ARPC2	Day_0_0-GATA2_KD	0.117708	0.00414299	5.46991e+06	0.530646	2.02937e-05	0.000112374	33.1767	25.2168
AAMP	Day_0_0-GATA2_KD	0.0322753	-0.0020723	5.37255e+06	0.5212	6.0362e-06	3.96762e-05	13.3459	8.79438
PNKD	Day_0_0-GATA2_KD	0.0185836	0.00361864	5.24422e+06	0.508751	0.00580364	0.015438	5.6391	3.8398
CTDSP1	Day_0_0-GATA2_KD	0.0101588	0.00104772	5.2582e+06	0.510107	0.000100694	0.000449166	4.51128	2.45665
VIL1	Day_0_0-GATA2_KD	0.00693998	0.000902929	5.2181e+06	0.506217	0.00551304	0.014776	3.1015	1.83732
USP37	Day_0_0-GATA2_KD	0.0976178	0.00460009	5.57767e+06	0.541099	8.10626e-10	2.12863e-08	30.0752	20.4789
CNOT9	Day_0_0-GATA2_KD	0.0589168	-0.00961041	5.3302e+06	0.517092	0.00482465	0.0131455	20.6767	16.3192
PLCD4	Day_0_0-GATA2_KD	0.00217723	0.00160508	5.17168e+06	0.501713	0.0340389	0.0714526	0.56391	0.216763
RNF25	Day_0_0-GATA2_KD	0.00680613	0.002905	5.22011e+06	0.506412	0.000968623	0.00324939	2.63158	1.34187
TTLL4	Day_0_0-GATA2_KD	0.0523164	0.000167517	5.47809e+06	0.531439	1.36362e-08	2.25391e-07	19.6429	12.82
NHEJ1	Day_0_0-GATA2_KD	0.00916884	0.0019752	5.22572e+06	0.506956	0.00411583	0.0114365	3.57143	2.16763
ANKZF1	Day_0_0-GATA2_KD	0.0136969	-0.00282697	5.22815e+06	0.507192	0.0278135	0.0599767	5.6391	4.12882
DNPEP	Day_0_0-GATA2_KD	0.0227841	0.00536035	5.32202e+06	0.516298	8.27506e-06	5.18302e-05	8.45865	5.07845
SPEG	Day_0_0-GATA2_KD	0.0131209	0.00185883	5.24194e+06	0.508529	0.00244019	0.00724629	4.69925	2.96243
GMPPA	Day_0_0-GATA2_KD	0.00964311	0.00275335	5.20964e+06	0.505396	0.0175058	0.0401154	3.00752	1.90958
CHPF	Day_0_0-GATA2_KD	0.0283342	0.00980165	5.26202e+06	0.510478	0.00391832	0.0109576	7.23684	5.13006
TMEM198	Day_0_0-GATA2_KD	0.00212138	0.00056133	5.18362e+06	0.502872	0.0217635	0.0483438	1.12782	0.547069
SLC4A3	Day_0_0-GATA2_KD	0.00321472	-1.39321e-05	5.2008e+06	0.504538	0.00391387	0.0109496	1.78571	0.867052
FARSB	Day_0_0-GATA2_KD	0.0648348	0.00229332	5.46061e+06	0.529743	2.75874e-07	2.88389e-06	20.9586	14.3167
ACSL3	Day_0_0-GATA2_KD	0.1863	-0.00856561	5.57638e+06	0.540975	4.08915e-07	3.99836e-06	47.5564	36.1168
AP1S3	Day_0_0-GATA2_KD	0.105082	0.0306485	5.61675e+06	0.544891	4.0738e-13	3.32685e-11	26.3158	16.6495
MRPL44	Day_0_0-GATA2_KD	0.0315122	0.0102769	5.35947e+06	0.519932	6.72163e-07	6.08239e-06	10.2444	6.19323
SERPINE2	Day_0_0-GATA2_KD	0.0913385	-0.0195034	5.33205e+06	0.517271	0.0097297	0.0241068	25.6579	20.8712
ENSG00000274629	Day_0_0-GATA2_KD	0.00530343	2.97258e-05	5.21343e+06	0.505764	0.00540647	0.0145389	2.72556	1.55863
CUL3	Day_0_0-GATA2_KD	0.178345	0.0120725	5.52893e+06	0.536371	4.17916e-06	2.90524e-05	43.1391	33.5054
DOCK10	Day_0_0-GATA2_KD	0.00812632	0.00148795	5.21269e+06	0.505692	0.00615014	0.0162375	2.72556	1.56895
IRS1	Day_0_0-GATA2_KD	0.0468499	-0.00337427	5.45424e+06	0.529125	9.98221e-08	1.22222e-06	18.985	12.4587
MFF-DT	Day_0_0-GATA2_KD	0.00438978	0.000166743	5.21153e+06	0.505579	0.00177457	0.00547613	2.25564	1.1251
MFF	Day_0_0-GATA2_KD	0.0473097	0.00402851	5.34463e+06	0.518492	0.000216813	0.00088041	14.1917	10.3014
AGFG1	Day_0_0-GATA2_KD	0.118049	-0.0102841	5.42652e+06	0.526436	0.00036048	0.00137575	35.0564	27.5805
LINC01807	Day_0_0-GATA2_KD	0.00434748	0.00135609	5.1966e+06	0.504131	0.00309541	0.0089101	1.50376	0.670933
PID1	Day_0_0-GATA2_KD	0.00990197	0.00270363	5.2498e+06	0.509293	1.39411e-05	8.17052e-05	3.47744	1.59992
DNER	Day_0_0-GATA2_KD	0.00387088	-0.000152475	5.20019e+06	0.504479	0.00460009	0.0126075	1.78571	0.877374
TRIP12	Day_0_0-GATA2_KD	0.207935	-0.018933	5.43609e+06	0.527364	0.00108277	0.00357373	51.0338	41.185
SP110	Day_0_0-GATA2_KD	0.0067777	0.000325299	5.23005e+06	0.507376	0.000701973	0.00244525	3.19549	1.70314
SP140	Day_0_0-GATA2_KD	0.00323469	0.00226431	5.18899e+06	0.503393	0.00113491	0.00371644	1.03383	0.35095
CAB39	Day_0_0-GATA2_KD	0.0882047	-0.0105349	5.3294e+06	0.517014	0.013704	0.0323697	27.4436	22.8014
PSMD1	Day_0_0-GATA2_KD	0.199795	-0.0142023	5.48061e+06	0.531683	0.000116316	0.000508418	48.6842	38.3877
B3GNT7	Day_0_0-GATA2_KD	0.0565389	0.000116479	5.30983e+06	0.515116	0.00843812	0.0213159	17.9511	14.3167
NCL	Day_0_0-GATA2_KD	0.820359	-0.140503	4696880	0.455652	1.79405e-06	1.41118e-05	83.6466	79.6965
PDE6D	Day_0_0-GATA2_KD	0.0228319	0.000637232	5.34194e+06	0.51823	1.37261e-06	1.11845e-05	9.21053	5.41908
COPS7B	Day_0_0-GATA2_KD	0.0300467	0.000959392	5.26367e+06	0.510638	0.0129135	0.0307882	9.58647	7.35962
DIS3L2	Day_0_0-GATA2_KD	0.0530739	0.00391018	5.37822e+06	0.52175	3.68056e-05	0.000187586	16.2594	11.5813
ECEL1	Day_0_0-GATA2_KD	0.00965602	0.000244897	5.21885e+06	0.50629	0.0197605	0.044515	4.04135	2.74566
EIF4E2	Day_0_0-GATA2_KD	0.0612938	0.0034563	5.44913e+06	0.52863	6.15671e-07	5.667e-06	20.3947	14.069
ENSG00000237126	Day_0_0-GATA2_KD	0.007626	0.00207928	5.20801e+06	0.505238	0.0222668	0.0493935	3.00752	1.95087
EFHD1	Day_0_0-GATA2_KD	0.00576056	0.000265141	5.22169e+06	0.506565	0.00172163	0.00534515	2.91353	1.57927
GIGYF2	Day_0_0-GATA2_KD	0.121314	-0.00424135	5.51551e+06	0.535069	1.56129e-06	1.24975e-05	35.0564	26.2696
ATG16L1	Day_0_0-GATA2_KD	0.0222366	0.00211359	5.32416e+06	0.516505	8.03448e-06	5.05204e-05	8.64662	5.20231
DGKD	Day_0_0-GATA2_KD	0.0460189	0.00869198	5.42133e+06	0.525933	5.19152e-08	6.97414e-07	14.4737	9.05244
USP40	Day_0_0-GATA2_KD	0.0312386	0.0089172	5.39089e+06	0.522979	2.35674e-09	5.10366e-08	10.2444	5.57391
HJURP	Day_0_0-GATA2_KD	0.0841663	0.0210377	5.66829e+06	0.549891	6.43292e-17	1.59873e-14	25.7519	15.0702
MSL3P1	Day_0_0-GATA2_KD	0.00667899	0.00285923	5.21956e+06	0.506358	0.000167612	0.000699114	2.25564	0.980595
SH3BP4	Day_0_0-GATA2_KD	0.0556583	0.00456962	5.44117e+06	0.527858	6.03503e-07	5.57198e-06	19.2669	13.1503
AGAP1	Day_0_0-GATA2_KD	0.294368	0.0183924	5.60397e+06	0.543651	3.29116e-07	3.34012e-06	56.7669	44.5912
GBX2	Day_0_0-GATA2_KD	0.0339786	0.00879608	5.42789e+06	0.526569	4.14039e-10	1.18892e-08	12.406	6.93642
GBX2-AS1	Day_0_0-GATA2_KD	0.0392612	-0.000863663	5.32899e+06	0.516975	0.000292868	0.00114815	12.5	8.89761
COPS8	Day_0_0-GATA2_KD	0.0277123	0.00228853	5.31258e+06	0.515383	0.000157772	0.00066284	9.68045	6.49257
LRRFIP1	Day_0_0-GATA2_KD	0.172031	-0.00372808	5.47538e+06	0.531177	9.26157e-05	0.00041723	43.985	34.5685
ILKAP	Day_0_0-GATA2_KD	0.0328329	0.00101987	5.33221e+06	0.517286	6.05291e-05	0.000289353	10.9962	7.33898
HES6	Day_0_0-GATA2_KD	0.0598474	0.0148063	5.46194e+06	0.529873	9.45342e-09	1.64321e-07	17.3872	11.0756
PER2	Day_0_0-GATA2_KD	0.012504	0.00131789	5.24283e+06	0.508616	0.00400427	0.0111636	5.16917	3.38563
TRAF3IP1	Day_0_0-GATA2_KD	0.0382448	-0.00114994	5.32306e+06	0.516399	0.00117422	0.00382778	14.1917	10.5904
HDAC4	Day_0_0-GATA2_KD	0.0645054	-0.00468779	5.36806e+06	0.520764	0.000483209	0.0017744	20.3008	15.5244
NDUFA10	Day_0_0-GATA2_KD	0.0555763	-0.00645679	5.4575e+06	0.529441	3.92646e-07	3.87193e-06	21.0526	14.4199
GPC1	Day_0_0-GATA2_KD	0.0216131	-0.0100609	5.25956e+06	0.510239	0.0206167	0.0462093	10.2444	7.91701
DUSP28	Day_0_0-GATA2_KD	0.00226849	0.00132987	5.18299e+06	0.502811	0.00258957	0.00763233	0.845865	0.278695
CAPN10	Day_0_0-GATA2_KD	0.0251231	0.00722323	5.27197e+06	0.511443	0.000537851	0.00194866	6.48496	4.14946
KIF1A	Day_0_0-GATA2_KD	0.166622	-0.00766726	5.44416e+06	0.528147	0.0004144	0.00155426	43.515	34.5685
MTERF4	Day_0_0-GATA2_KD	0.0162808	-0.00233403	5.29032e+06	0.513223	0.000106163	0.000470743	7.14286	4.40751
PPP1R7	Day_0_0-GATA2_KD	0.0287975	0.00145644	5.36459e+06	0.520428	1.02525e-06	8.61983e-06	11.0902	6.78159
ANO7	Day_0_0-GATA2_KD	0.00662272	0.00248077	5.21023e+06	0.505454	0.00107918	0.00356528	2.06767	0.970273
HDLBP	Day_0_0-GATA2_KD	0.250108	0.00405459	5.53649e+06	0.537104	1.10649e-05	6.66449e-05	53.1015	42.4649
SEPTIN2	Day_0_0-GATA2_KD	0.257949	0.00775697	5.54384e+06	0.537817	8.38791e-06	5.24269e-05	54.6992	43.3629
ENSG00000223374	Day_0_0-GATA2_KD	0.014769	-0.00327191	5.26691e+06	0.510952	0.00240139	0.00715039	7.33083	5.03716
FARP2	Day_0_0-GATA2_KD	0.0539395	-0.0012074	5.37184e+06	0.521132	0.000151507	0.000640905	17.9511	13.2638
STK25	Day_0_0-GATA2_KD	0.0601372	0.000421634	5.34768e+06	0.518787	0.00121562	0.00394854	18.985	14.6676
BOK	Day_0_0-GATA2_KD	0.0194068	-0.000893082	5.2536e+06	0.509661	0.012188	0.029292	7.89474	5.8526
THAP4	Day_0_0-GATA2_KD	0.0344766	-0.00250316	5.3037e+06	0.514521	0.00222692	0.00669006	12.406	9.20727
ATG4B	Day_0_0-GATA2_KD	0.0546219	0.00268015	5.37403e+06	0.521344	9.19026e-05	0.000414393	17.2932	12.5826
DTYMK	Day_0_0-GATA2_KD	0.0439994	0.0061579	5.40707e+06	0.52455	3.91172e-07	3.85922e-06	14.5677	9.42403
ING5	Day_0_0-GATA2_KD	0.0253482	-0.0121357	5.26419e+06	0.510688	0.0213726	0.0476529	11.2782	8.82535
IL5RA	Day_0_0-GATA2_KD	0.000763214	0.000432838	5.16836e+06	0.501391	0.0131641	0.0312919	0.37594	0.0928984
TRNT1	Day_0_0-GATA2_KD	0.0516383	-0.000485332	5.39794e+06	0.523663	1.63518e-05	9.36552e-05	17.9511	12.7168
CRBN	Day_0_0-GATA2_KD	0.0291185	-7.46088e-05	5.26194e+06	0.51047	0.0142425	0.0334789	9.58647	7.32865
ENSG00000223727	Day_0_0-GATA2_KD	0.00712646	0.000108754	5.20333e+06	0.504784	0.0279665	0.0602443	2.72556	1.75475
SUMF1	Day_0_0-GATA2_KD	0.142282	0.0135124	5.63302e+06	0.546469	2.11924e-10	6.72127e-09	37.218	26.1974
LRRN1	Day_0_0-GATA2_KD	0.155424	-0.00395762	5.54787e+06	0.538209	7.11922e-07	6.36491e-06	41.1654	30.801
SETMAR	Day_0_0-GATA2_KD	0.0128647	0.00416729	5.22389e+06	0.506778	0.00852112	0.0214891	3.85338	2.47729
ITPR1	Day_0_0-GATA2_KD	0.0222112	0.00434685	5.24021e+06	0.508361	0.019129	0.043251	6.67293	4.97523
ENSG00000235978	Day_0_0-GATA2_KD	0.00779658	0.00237128	5.23908e+06	0.508252	4.64932e-05	0.000229726	3.1015	1.43476
BHLHE40-AS1	Day_0_0-GATA2_KD	0.00638473	0.00217274	5.21391e+06	0.50581	0.000951096	0.00319882	2.25564	1.08382
BHLHE40	Day_0_0-GATA2_KD	0.00768293	0.00172711	5.23402e+06	0.507761	0.00028465	0.00111951	3.19549	1.63088
ARL8B	Day_0_0-GATA2_KD	0.0539813	0.0133396	5.40475e+06	0.524324	1.34166e-06	1.09537e-05	15.4135	10.3427
ENSG00000233912	Day_0_0-GATA2_KD	0.0135185	0.00281879	5.2565e+06	0.509942	0.000612287	0.00217568	5.16917	3.1379
EDEM1	Day_0_0-GATA2_KD	0.0214695	0.00366831	5.35547e+06	0.519544	1.94648e-07	2.14238e-06	9.3985	5.32618
ENSG00000189229	Day_0_0-GATA2_KD	0.056075	0.0168785	5.53511e+06	0.536971	2.82433e-15	4.36746e-13	16.0714	8.4744
GRM7	Day_0_0-GATA2_KD	0.0205013	0.00221947	5.23955e+06	0.508298	0.00890175	0.0223437	5.54511	3.85012
LMCD1-AS1	Day_0_0-GATA2_KD	0.0322761	0.00377628	5.37353e+06	0.521296	2.83159e-07	2.94972e-06	11.0902	6.6474
RAD18	Day_0_0-GATA2_KD	0.0686623	0.00558988	5.51769e+06	0.535281	5.24442e-09	9.8811e-08	23.5902	15.834
SRGAP3	Day_0_0-GATA2_KD	0.0319275	0.0032424	5.33388e+06	0.517449	3.48096e-05	0.000179296	10.6203	6.9777
THUMPD3-AS1	Day_0_0-GATA2_KD	0.0301745	0.00545064	5.37635e+06	0.521569	1.12701e-07	1.35216e-06	10.8083	6.34806
THUMPD3	Day_0_0-GATA2_KD	0.0456999	0.00476288	5.46794e+06	0.530454	2.81158e-09	5.88712e-08	17.1992	10.6524
SETD5	Day_0_0-GATA2_KD	0.365384	0.0240211	5651551	0.548267	4.86539e-08	6.59973e-07	65.9774	52.2605
LHFPL4	Day_0_0-GATA2_KD	0.0212559	0.00254137	5.24905e+06	0.509219	0.00904456	0.022645	6.76692	4.84104
MTMR14	Day_0_0-GATA2_KD	0.0254718	0.00215404	5.33444e+06	0.517503	1.22858e-05	7.30707e-05	9.86842	6.20355
CPNE9	Day_0_0-GATA2_KD	0.00602371	0.00431378	5.18538e+06	0.503042	0.02089	0.0467667	1.2218	0.609001
BRPF1	Day_0_0-GATA2_KD	0.0221048	0.00490894	5.30691e+06	0.514832	7.9208e-05	0.000364539	8.45865	5.43972
OGG1	Day_0_0-GATA2_KD	0.0174362	0.00319689	5.23821e+06	0.508168	0.00937472	0.0233602	5.45113	3.77787
TADA3	Day_0_0-GATA2_KD	0.0191989	-0.000267194	5.29788e+06	0.513957	0.000114117	0.000500276	7.89474	5.00619
PRRT3	Day_0_0-GATA2_KD	0.010801	0.00308719	5.21855e+06	0.506261	0.0075015	0.0192906	3.28947	2.02312
EMC3	Day_0_0-GATA2_KD	0.0349295	0.0013976	5.31036e+06	0.515167	0.000747517	0.00258449	11.3722	8.13377
ENSG00000291224	Day_0_0-GATA2_KD	0.0383535	0.00664663	5.36559e+06	0.520525	9.4375e-06	5.80829e-05	12.8759	8.59827
FANCD2	Day_0_0-GATA2_KD	0.084761	-0.00596869	5.46828e+06	0.530487	5.0476e-06	3.40245e-05	28.0075	20.6235
FANCD2OS	Day_0_0-GATA2_KD	0.0123846	0.000936211	5.21692e+06	0.506102	0.0294259	0.0629337	4.22932	2.98307
BRK1	Day_0_0-GATA2_KD	0.0235154	0.00266839	5.26496e+06	0.510763	0.00545901	0.0146462	8.17669	5.89389
VHL	Day_0_0-GATA2_KD	0.105506	0.0110924	5.49642e+06	0.533218	1.09797e-06	9.17949e-06	29.5113	21.7279
ENSG00000287086	Day_0_0-GATA2_KD	0.0134801	0.000761225	5.3153e+06	0.515646	5.25689e-07	4.94338e-06	6.76692	3.56111
SEC13	Day_0_0-GATA2_KD	0.0390898	0.00322745	5.36582e+06	0.520547	1.03415e-05	6.28682e-05	13.0639	8.70149
ATG7	Day_0_0-GATA2_KD	0.0648114	0.00430124	5.44375e+06	0.528107	6.47813e-07	5.91848e-06	19.6429	13.5322
VGLL4	Day_0_0-GATA2_KD	0.0922459	-0.000240187	5.50132e+06	0.533693	4.39322e-07	4.25848e-06	28.4774	20.4686
TSEN2	Day_0_0-GATA2_KD	0.0589746	0.00795801	5.417e+06	0.525512	1.58512e-06	1.26543e-05	17.1992	11.7362
RAF1	Day_0_0-GATA2_KD	0.0859858	-0.00551259	5.41769e+06	0.52558	0.000123015	0.000533123	26.6917	20.5822
CAND2	Day_0_0-GATA2_KD	0.00533797	0.00261029	5.20261e+06	0.504714	0.00235846	0.00703763	1.78571	0.836086
RPL32	Day_0_0-GATA2_KD	0.123974	-0.037316	5.33869e+06	0.517915	0.0171978	0.0394745	34.7744	28.9843
IQSEC1	Day_0_0-GATA2_KD	0.0799783	0.0032215	5.49561e+06	0.533139	1.25049e-07	1.4765e-06	24.906	17.4339
NUP210	Day_0_0-GATA2_KD	0.0368753	-0.00060882	5.33657e+06	0.51771	0.000213809	0.000869736	13.1579	9.30017
HDAC11	Day_0_0-GATA2_KD	0.00903383	0.00395593	5.21194e+06	0.50562	0.00440325	0.0121397	2.53759	1.4038
TPRXL	Day_0_0-GATA2_KD	0.0053514	0.00432515	5.17485e+06	0.502022	0.00457953	0.0125625	0.56391	0.154831
TMEM43	Day_0_0-GATA2_KD	0.0078315	0.00248209	5.20361e+06	0.504811	0.0199029	0.0447779	2.53759	1.56895
XPC	Day_0_0-GATA2_KD	0.0611127	0.00171516	5.38118e+06	0.522037	0.000151276	0.000640185	19.7368	14.647
LSM3	Day_0_0-GATA2_KD	0.0237785	-0.0034061	5.284e+06	0.51261	0.00215144	0.00648383	9.3985	6.67836
SLC6A6	Day_0_0-GATA2_KD	0.101673	-0.00419812	5.47807e+06	0.531438	9.30371e-06	5.74134e-05	32.4248	24.2155
GRIP2	Day_0_0-GATA2_KD	0.0116666	-0.00145633	5.23364e+06	0.507724	0.010633	0.0260657	5.07519	3.47853
CCDC174	Day_0_0-GATA2_KD	0.0228516	0.00451556	5.29515e+06	0.513691	0.000129855	0.000559427	7.70677	4.89265
C3orf20	Day_0_0-GATA2_KD	0.00338159	0.000942611	5.1837e+06	0.50288	0.0321245	0.0680083	1.2218	0.639967
FGD5	Day_0_0-GATA2_KD	0.0280891	-0.000446573	5.27363e+06	0.511604	0.00798336	0.0203493	10.2444	7.70025
FGD5-AS1	Day_0_0-GATA2_KD	0.0966409	0.000365902	5.50757e+06	0.534299	4.17906e-07	4.0783e-06	29.6053	21.346
NR2C2	Day_0_0-GATA2_KD	0.0581146	-0.0149864	5.30675e+06	0.514817	0.0157365	0.0365098	20.6767	16.8559
ENSG00000289750	Day_0_0-GATA2_KD	0.000686478	0.000453679	5.17697e+06	0.502227	0.000519185	0.00188857	0.56391	0.113543
CAPN7	Day_0_0-GATA2_KD	0.0267086	-0.0021299	5.31338e+06	0.51546	0.000295259	0.00115579	10.5263	7.22543
METTL6	Day_0_0-GATA2_KD	0.0204606	3.79203e-05	5.25807e+06	0.510094	0.00402856	0.0112209	6.8609	4.75846
EAF1	Day_0_0-GATA2_KD	0.0440045	0.00434086	5.43554e+06	0.527311	5.93095e-08	7.84489e-07	16.0714	10.3014
COLQ	Day_0_0-GATA2_KD	0.00829724	0.00229536	5.21355e+06	0.505776	0.00414594	0.0115109	2.63158	1.46573
HACL1	Day_0_0-GATA2_KD	0.028129	0.00444641	5.35368e+06	0.51937	9.22134e-07	7.89601e-06	9.96241	5.97647
BTD	Day_0_0-GATA2_KD	0.0425625	-0.00272405	5.38575e+06	0.522481	8.6384e-06	5.38796e-05	15.3195	10.4666
ANKRD28	Day_0_0-GATA2_KD	0.13928	0.00829566	5.6132e+06	0.544546	2.18232e-09	4.78551e-08	38.6278	27.6115
DPH3	Day_0_0-GATA2_KD	0.0198283	-0.000440314	5.23429e+06	0.507787	0.0353293	0.0736357	7.04887	5.38811
OXNAD1	Day_0_0-GATA2_KD	0.0343891	-0.0019929	5.26632e+06	0.510895	0.0222881	0.0494302	11.8421	9.3621
RFTN1	Day_0_0-GATA2_KD	0.00649045	0.000196857	5.21793e+06	0.5062	0.00292038	0.0084569	2.81955	1.56895
DAZL	Day_0_0-GATA2_KD	0.00484208	0.00228952	5.22406e+06	0.506795	3.86904e-06	2.7177e-05	2.06767	0.701899
ENSG00000229271	Day_0_0-GATA2_KD	0.00196151	0.00116064	5.17808e+06	0.502335	0.0026825	0.00785743	0.657895	0.185797
PLCL2	Day_0_0-GATA2_KD	0.0263446	0.00726696	5.34671e+06	0.518693	8.81415e-08	1.09729e-06	8.36466	4.5417
TBC1D5	Day_0_0-GATA2_KD	0.188654	0.00587688	5.55327e+06	0.538733	8.76208e-07	7.56794e-06	43.0451	33.1028
BALR6	Day_0_0-GATA2_KD	0.00658173	-0.000378553	5.22051e+06	0.506451	0.00536394	0.0144375	3.28947	1.97151
SATB1-AS1	Day_0_0-GATA2_KD	0.044707	0.00607949	5.41345e+06	0.525168	8.10581e-08	1.02123e-06	14.0038	8.7531
KCNH8	Day_0_0-GATA2_KD	0.0472892	0.0110393	5.43358e+06	0.527121	2.69679e-09	5.69243e-08	13.8158	8.1441
RAB5A	Day_0_0-GATA2_KD	0.101417	-0.0016415	5.42081e+06	0.525882	0.00015687	0.000659715	28.4774	22.1408
PP2D1	Day_0_0-GATA2_KD	0.015242	0.000533595	5.24738e+06	0.509058	0.00735043	0.0189629	6.29699	4.39719
SGO1	Day_0_0-GATA2_KD	0.0962108	0.00768889	5.53523e+06	0.536982	3.77743e-08	5.29246e-07	29.6053	20.8299
SGO1-AS1	Day_0_0-GATA2_KD	0.0181505	0.000546859	5.27293e+06	0.511536	0.000224026	0.000904772	6.01504	3.66433
ENSG00000282987	Day_0_0-GATA2_KD	0.00416779	-0.000686108	5.20768e+06	0.505206	0.00599145	0.0158808	2.34962	1.29026
ZNF385D	Day_0_0-GATA2_KD	0.0387208	0.00929273	5.33601e+06	0.517655	2.65938e-05	0.00014217	10.5263	6.93642
ZNF385D-AS1	Day_0_0-GATA2_KD	0.00387076	0.000467996	5.1881e+06	0.503307	0.0391269	0.0802293	1.59774	0.928984
UBE2E2	Day_0_0-GATA2_KD	0.225111	-0.000203385	5.53234e+06	0.536702	8.01291e-06	5.04e-05	48.6842	38.3671
UBE2E1	Day_0_0-GATA2_KD	0.146144	0.0139081	5.60522e+06	0.543772	2.95697e-09	6.12397e-08	37.406	26.9096
NKIRAS1	Day_0_0-GATA2_KD	0.0950037	0.0264008	5.764e+06	0.559175	3.3651e-21	1.75624e-18	29.3233	16.8869
RPL15	Day_0_0-GATA2_KD	0.242295	-0.0163085	5.49617e+06	0.533193	7.93846e-05	0.000365185	52.3496	41.8662
NR1D2	Day_0_0-GATA2_KD	0.0387273	0.00194679	5.35865e+06	0.519852	3.54073e-05	0.000181791	13.6278	9.33113
THRB	Day_0_0-GATA2_KD	0.0172186	-0.0112053	5.0573e+06	0.490618	0.0210232	0.0470052	5.16917	6.96738
THRB-AS1	Day_0_0-GATA2_KD	0	-0.00292554	5.13356e+06	0.498015	0.0383513	0.0788247	0	0.392238
TOP2B	Day_0_0-GATA2_KD	0.343922	0.0249495	5612263	0.544455	3.96794e-07	3.90362e-06	62.218	50.0619
NGLY1	Day_0_0-GATA2_KD	0.0358983	0.00729171	5.37048e+06	0.520999	3.93422e-07	3.87775e-06	10.9962	6.62675
NEK10	Day_0_0-GATA2_KD	0.00777065	0.00312208	5.21826e+06	0.506233	0.000692886	0.00241723	2.44361	1.18704
ENSG00000287348	Day_0_0-GATA2_KD	0.0259755	0.00452525	5.35466e+06	0.519465	9.03759e-07	7.75138e-06	10.0564	6.02808
SLC4A7	Day_0_0-GATA2_KD	0.21257	-0.02199	5.45002e+06	0.528716	0.000609399	0.00216652	51.0338	41.2985
LINC01980	Day_0_0-GATA2_KD	0.0176495	0.00342952	5.25625e+06	0.509918	0.00064162	0.00226487	5.16917	3.14822
LINC01967	Day_0_0-GATA2_KD	0.0571323	0.0189114	5.54847e+06	0.538267	5.24951e-16	1.02483e-13	16.4474	8.62923
CMC1	Day_0_0-GATA2_KD	0.0291512	0.00121643	5.28405e+06	0.512615	0.00207575	0.00628801	9.30451	6.63708
AZI2	Day_0_0-GATA2_KD	0.0361401	0.00493613	5.31111e+06	0.51524	0.000525326	0.00190891	10.9023	7.72089
TGFBR2	Day_0_0-GATA2_KD	0.0347806	-0.00333327	5.29774e+06	0.513943	0.00295793	0.00855379	12.0301	8.96986
STT3B	Day_0_0-GATA2_KD	0.154468	-0.0175686	5.5011e+06	0.533671	1.62998e-05	9.34049e-05	42.0113	32.2358
OSBPL10	Day_0_0-GATA2_KD	0.172506	-0.0223448	5.37595e+06	0.521531	0.00733931	0.0189412	43.3271	35.5595
CMTM8	Day_0_0-GATA2_KD	0.0446358	0.00438525	5.36415e+06	0.520386	2.11596e-05	0.000116921	13.6278	9.30017
CMTM7	Day_0_0-GATA2_KD	0.0621014	0.0137949	5.49844e+06	0.533413	1.30299e-09	3.12299e-08	19.7368	12.6239
CMTM6	Day_0_0-GATA2_KD	0.0937202	-0.00441098	5.51913e+06	0.535421	2.27386e-07	2.44057e-06	30.5451	21.8827
DYNC1LI1	Day_0_0-GATA2_KD	0.0591872	-0.000974192	5.34309e+06	0.518342	0.00122093	0.00396416	18.1391	13.8522
CNOT10	Day_0_0-GATA2_KD	0.0650679	0.00529959	5.44744e+06	0.528466	6.65942e-07	6.04443e-06	20.2068	13.9864
TRIM71	Day_0_0-GATA2_KD	0.707427	0.00665156	5418947	0.525701	0.00536316	0.0144373	81.9549	71.924
GLB1	Day_0_0-GATA2_KD	0.0425892	0.00608097	5.44697e+06	0.52842	2.12588e-09	4.68142e-08	14.9436	8.91825
CRTAP	Day_0_0-GATA2_KD	0.0582225	-0.0093679	5.30709e+06	0.514849	0.0157834	0.0366065	20.7707	16.9694
FBXL2	Day_0_0-GATA2_KD	0.0271853	-0.00288339	5.29419e+06	0.513599	0.00143627	0.00456581	10.1504	7.24608
UBP1	Day_0_0-GATA2_KD	0.0707873	0.00613151	5.50982e+06	0.534517	4.9225e-09	9.35052e-08	22.4624	14.936
CLASP2	Day_0_0-GATA2_KD	0.172387	0.0151668	5.73438e+06	0.556303	1.88137e-13	1.67129e-11	43.515	29.7998
PDCD6IP	Day_0_0-GATA2_KD	0.0827699	-0.00892349	5.4083e+06	0.524669	0.00023462	0.000942636	27.1617	20.9434
STAC	Day_0_0-GATA2_KD	0.0142931	0.000668478	5.27729e+06	0.511959	9.16121e-05	0.000413556	5.92105	3.47853
MLH1	Day_0_0-GATA2_KD	0.0315518	-0.00151425	5.28096e+06	0.512315	0.00737833	0.0190278	11.2782	8.59827
LRRFIP2	Day_0_0-GATA2_KD	0.0611312	-0.00241783	5.35538e+06	0.519534	0.000795662	0.0027315	19.2669	14.7502
ITGA9	Day_0_0-GATA2_KD	0.022716	-0.00107266	5.23518e+06	0.507874	0.0320821	0.0679255	6.95489	5.30553
ITGA9-AS1	Day_0_0-GATA2_KD	0.0103694	-0.00244617	5.24322e+06	0.508654	0.00341534	0.00971503	5.07519	3.29273
CTDSPL	Day_0_0-GATA2_KD	0.121136	0.0053951	5.52445e+06	0.535936	4.02504e-07	3.94492e-06	32.8008	24.1639
PLCD1	Day_0_0-GATA2_KD	0.0088513	-0.00106912	5219603	0.506363	0.0130541	0.0310737	3.7594	2.45665
ACAA1	Day_0_0-GATA2_KD	0.0109658	-0.00304262	5.22522e+06	0.506908	0.0199167	0.044804	4.79323	3.35467
MYD88	Day_0_0-GATA2_KD	0.0142366	0.00540181	5.26541e+06	0.510806	0.000112439	0.00049385	5.07519	2.87985
OXSR1	Day_0_0-GATA2_KD	0.124007	0.0249046	5.72673e+06	0.55556	1.90721e-15	3.23699e-13	35.2444	22.8427
XYLB	Day_0_0-GATA2_KD	0.0100517	0.00204313	5.22279e+06	0.506672	0.00544479	0.0146219	3.47744	2.12634
ACVR2B-AS1	Day_0_0-GATA2_KD	0.00106007	0.000364362	5.1722e+06	0.501764	0.0261664	0.05683	0.56391	0.206441
ACVR2B	Day_0_0-GATA2_KD	0.255124	0.00415093	5.52529e+06	0.536018	2.2795e-05	0.000124475	53.9474	43.7964
WDR48	Day_0_0-GATA2_KD	0.047429	0.000234275	5.43493e+06	0.527252	4.05812e-07	3.97361e-06	18.0451	12.0252
GORASP1	Day_0_0-GATA2_KD	0.0128537	-0.00606654	5.23685e+06	0.508036	0.0239721	0.052806	6.67293	4.94426
SLC25A38	Day_0_0-GATA2_KD	0.019754	0.00547421	5.26182e+06	0.510458	0.000965201	0.00324	5.92105	3.79851
MYRIP	Day_0_0-GATA2_KD	0.0125242	0.00316222	5.22629e+06	0.507011	0.00448379	0.0123309	3.66541	2.25021
EIF1B	Day_0_0-GATA2_KD	0.0209246	6.03834e-06	5.28178e+06	0.512395	0.000741172	0.00256553	7.80075	5.21263
RPL14	Day_0_0-GATA2_KD	0.195758	-0.0118143	5.48232e+06	0.531849	8.77907e-05	0.000398764	46.8045	36.7362
ZNF620	Day_0_0-GATA2_KD	0.0239493	-0.000649263	5.2852e+06	0.512726	0.00224924	0.00674933	9.58647	6.88481
ZNF621	Day_0_0-GATA2_KD	0.0512513	0.00505371	5.4217e+06	0.525968	5.12025e-07	4.84544e-06	16.5414	10.9827
CTNNB1	Day_0_0-GATA2_KD	0.219084	-0.0129734	5.45205e+06	0.528913	0.000514366	0.00187267	50.4699	40.2353
ULK4	Day_0_0-GATA2_KD	0.0805697	0.00799272	5.49867e+06	0.533435	3.4925e-08	4.9632e-07	23.4962	15.9992
TRAK1	Day_0_0-GATA2_KD	0.0626988	-0.00192042	5.40735e+06	0.524576	4.61863e-05	0.000228372	21.6165	15.9785
SEC22C	Day_0_0-GATA2_KD	0.031642	0.00195762	5.37761e+06	0.521691	1.01429e-06	8.538e-06	12.312	7.75186
SS18L2	Day_0_0-GATA2_KD	0.0170287	-0.000923616	5.22615e+06	0.506998	0.0485292	0.0965772	6.39098	4.93394
NKTR	Day_0_0-GATA2_KD	0.186398	0.0163191	5.68169e+06	0.551191	8.12964e-11	2.97223e-09	45.4887	32.8551
GASK1A	Day_0_0-GATA2_KD	0.0057109	0.00252469	5.205e+06	0.504946	0.00442747	0.0121969	2.06767	1.07349
SNRK	Day_0_0-GATA2_KD	0.0373448	0.00541964	5.39196e+06	0.523083	3.71432e-07	3.69239e-06	12.9699	8.15442
SNRK-AS1	Day_0_0-GATA2_KD	0.00352283	0.00093729	5.19829e+06	0.504295	0.0051366	0.0139045	1.69173	0.825764
ANO10	Day_0_0-GATA2_KD	0.121367	0.010215	5.58745e+06	0.542049	9.89917e-10	2.47491e-08	31.5789	22.1305
ABHD5	Day_0_0-GATA2_KD	0.0247332	0.00165483	5.27822e+06	0.512049	0.00132215	0.00424831	7.98872	5.47069
TCAIM	Day_0_0-GATA2_KD	0.0277145	-0.000773645	5.26475e+06	0.510743	0.0122936	0.029482	9.68045	7.40091
ZNF445	Day_0_0-GATA2_KD	0.0480959	0.00411635	5.39309e+06	0.523193	1.11824e-05	6.72361e-05	16.6353	11.5917
ZNF852	Day_0_0-GATA2_KD	0.0173651	-0.0017745	5.238e+06	0.508147	0.025854	0.0563037	6.95489	5.2436
ZKSCAN7	Day_0_0-GATA2_KD	0.00525295	-0.000731477	5.22954e+06	0.507327	0.000762576	0.00263133	3.19549	1.70314
ZKSCAN7-AS1	Day_0_0-GATA2_KD	0.0256609	0.00400888	5.28023e+06	0.512244	0.00129682	0.00418043	8.17669	5.64616
ZNF197	Day_0_0-GATA2_KD	0.0585658	0.00396315	5.34689e+06	0.518712	0.000608901	0.00216512	16.8233	12.6445
ZNF501	Day_0_0-GATA2_KD	0.0061251	-0.00252037	5.23018e+06	0.507388	0.00226143	0.00678006	3.66541	2.14699
KIAA1143	Day_0_0-GATA2_KD	0.116372	0.0142469	5.56031e+06	0.539415	1.61145e-08	2.58575e-07	32.2368	23.0285
KIF15	Day_0_0-GATA2_KD	0.0970788	0.00784821	5.53166e+06	0.536635	2.88579e-08	4.25414e-07	28.5714	19.8493
ZDHHC3	Day_0_0-GATA2_KD	0.0639148	0.010015	5.52718e+06	0.536201	1.26722e-10	4.30856e-09	21.0526	13.2535
TMEM158	Day_0_0-GATA2_KD	0.0077248	0.000845916	5.22781e+06	0.507159	0.00186781	0.00574092	3.38346	1.93022
LARS2	Day_0_0-GATA2_KD	0.0680745	-0.001113	5.36697e+06	0.520659	0.000691844	0.0024148	21.4286	16.4224
LARS2-AS1	Day_0_0-GATA2_KD	0.00457809	0.00283176	5.1992e+06	0.504384	3.19577e-05	0.000166413	1.2218	0.340628
SACM1L	Day_0_0-GATA2_KD	0.0819589	-0.0115757	5.30777e+06	0.514916	0.0279766	0.0602536	26.4098	21.7898
ENSG00000288720	Day_0_0-GATA2_KD	0.00436023	0.00231834	5.19446e+06	0.503923	0.00351045	0.00995302	1.40977	0.619323
LZTFL1	Day_0_0-GATA2_KD	0.0164498	0.00384183	5.30051e+06	0.514212	3.91976e-06	2.74778e-05	6.39098	3.48885
FYCO1	Day_0_0-GATA2_KD	0.0230943	-0.0061627	5.2464e+06	0.508962	0.0363103	0.0752148	9.3985	7.39059
CCR3	Day_0_0-GATA2_KD	0.0049813	0.00319121	5.18469e+06	0.502976	0.0157624	0.0365659	1.12782	0.526424
ENSG00000206549	Day_0_0-GATA2_KD	0.00097122	0.000444767	5.17053e+06	0.501602	0.0181907	0.0413849	0.469925	0.144509
SETD2	Day_0_0-GATA2_KD	0.232396	-0.00372142	5.51624e+06	0.53514	2.90798e-05	0.000153184	52.4436	41.732
KLHL18	Day_0_0-GATA2_KD	0.0419391	0.00557687	5.27704e+06	0.511935	0.0138899	0.0327644	12.312	9.73369
PTPN23	Day_0_0-GATA2_KD	0.0245207	0.00251711	5.31998e+06	0.5161	4.25749e-05	0.000213704	9.30451	5.99711
SCAP	Day_0_0-GATA2_KD	0.0301393	-0.00945325	5.25915e+06	0.5102	0.0355889	0.0739774	12.1241	9.76466
CSPG5	Day_0_0-GATA2_KD	0.00565796	0.00395657	5.20467e+06	0.504914	2.36512e-05	0.000128555	1.40977	0.423204
SMARCC1	Day_0_0-GATA2_KD	0.603702	0.0355245	5593663	0.542651	3.32187e-06	2.37899e-05	79.5113	66.9591
DHX30	Day_0_0-GATA2_KD	0.0696403	0.00215573	5.36254e+06	0.520229	0.000753764	0.0026041	20.6767	15.8753
CDC25A	Day_0_0-GATA2_KD	0.0484651	-0.00232435	5.26917e+06	0.511171	0.0458179	0.0920681	16.1654	13.5632
ZNF589	Day_0_0-GATA2_KD	0.107838	-0.00131244	5.53281e+06	0.536747	1.66599e-07	1.88813e-06	32.4248	23.4723
FBXW12	Day_0_0-GATA2_KD	0.0103769	0.00460858	5.20656e+06	0.505098	0.0076959	0.0197104	2.34962	1.32122
PLXNB1	Day_0_0-GATA2_KD	0.0321965	0.000757428	5.31916e+06	0.516021	0.000204772	0.000837053	10.7143	7.39059
TMA7	Day_0_0-GATA2_KD	0.0443159	-0.0049654	5.31658e+06	0.515771	0.00224959	0.00674942	14.6617	11.1375
ATRIP	Day_0_0-GATA2_KD	0.0108809	-0.002522	5.21978e+06	0.50638	0.0382518	0.0786433	4.9812	3.64368
SHISA5	Day_0_0-GATA2_KD	0.0449699	-0.00355574	5.33898e+06	0.517943	0.000834475	0.00284649	16.2594	12.1697
PFKFB4	Day_0_0-GATA2_KD	0.0150498	0.00307164	5.24508e+06	0.508834	0.00130973	0.00421423	4.60526	2.8076
COL7A1	Day_0_0-GATA2_KD	0.00309833	0.00229923	5.17653e+06	0.502184	0.00797425	0.020331	0.657895	0.216763
UQCRC1	Day_0_0-GATA2_KD	0.072275	0.00900255	5.50897e+06	0.534435	5.63521e-09	1.05156e-07	22.4624	14.9979
SLC26A6	Day_0_0-GATA2_KD	0.0117653	-0.00327085	5.22094e+06	0.506493	0.0386818	0.0794493	5.16917	3.79851
NCKIPSD	Day_0_0-GATA2_KD	0.0155189	2.35776e-05	5.25607e+06	0.5099	0.00320825	0.0091911	6.39098	4.32494
IP6K2	Day_0_0-GATA2_KD	0.0494782	-0.0025326	5.35611e+06	0.519605	0.000228581	0.000920318	16.1654	11.8807
PRKAR2A	Day_0_0-GATA2_KD	0.108313	-0.0112232	5.33506e+06	0.517564	0.0155806	0.0361997	31.8609	26.1664
ARIH2	Day_0_0-GATA2_KD	0.109182	-0.00237547	5.4225e+06	0.526046	0.000265683	0.00105205	31.391	24.8761
WDR6	Day_0_0-GATA2_KD	0.074344	0.0113652	5.3893e+06	0.522825	0.000127306	0.000549326	20.6767	15.5347
DALRD3	Day_0_0-GATA2_KD	0.0280379	0.00041731	5.31649e+06	0.515762	0.000398063	0.00150189	11.2782	7.92733
NDUFAF3	Day_0_0-GATA2_KD	0.00551867	-0.00285377	5.20067e+06	0.504526	0.0394982	0.0808951	2.72556	1.79604
QARS1	Day_0_0-GATA2_KD	0.059916	-0.00201802	5.3882e+06	0.522719	0.000101831	0.000453459	19.9248	14.8328
USP4	Day_0_0-GATA2_KD	0.0382189	-0.00287688	5.38973e+06	0.522867	5.03974e-06	3.39934e-05	15.2256	10.2498
DAG1	Day_0_0-GATA2_KD	0.124405	0.0163151	5.51869e+06	0.535378	4.39393e-07	4.25848e-06	31.485	23.3898
BSN	Day_0_0-GATA2_KD	0.00559279	-0.000607747	5.2014e+06	0.504597	0.0360542	0.0747138	2.72556	1.78571
APEH	Day_0_0-GATA2_KD	0.0349678	0.00324475	5.31996e+06	0.516098	0.000502854	0.00183556	12.1241	8.64988
RNF123	Day_0_0-GATA2_KD	0.0122594	0.00286479	5.22991e+06	0.507363	0.00489387	0.0133113	4.04135	2.54955
IP6K1	Day_0_0-GATA2_KD	0.0426226	-0.00365751	5.31508e+06	0.515625	0.00196562	0.00600181	14.0038	10.5801
CAMKV	Day_0_0-GATA2_KD	0.0186706	0.00539054	5.38919e+06	0.522814	1.21869e-11	5.94426e-10	8.7406	4.08753
RBM6	Day_0_0-GATA2_KD	0.162483	0.00333721	5.57237e+06	0.540585	1.39088e-07	1.61671e-06	41.2594	30.7907
RBM5	Day_0_0-GATA2_KD	0.0424808	-0.0108143	5.2844e+06	0.512649	0.015861	0.0367661	14.5677	11.6123
SEMA3F	Day_0_0-GATA2_KD	0.0169302	-0.00267277	5.24761e+06	0.509079	0.0116457	0.0281873	6.95489	5.04748
GNAI2	Day_0_0-GATA2_KD	0.186418	0.0093137	5.54397e+06	0.53783	2.0246e-06	1.56772e-05	44.3609	34.3208
IFRD2	Day_0_0-GATA2_KD	0.023481	-0.00137591	5.25821e+06	0.510108	0.0166725	0.0384083	9.30451	7.15318
HYAL2	Day_0_0-GATA2_KD	0.0197503	0.00407879	5.26709e+06	0.51097	0.00150483	0.00475839	6.8609	4.58299
RASSF1	Day_0_0-GATA2_KD	0.010066	0.00431862	5.24225e+06	0.50856	5.02584e-05	0.000246232	3.28947	1.56895
ENSG00000272104	Day_0_0-GATA2_KD	0.00227314	0.00112274	5.17383e+06	0.501922	0.0314003	0.0666712	0.657895	0.268373
TMEM115	Day_0_0-GATA2_KD	0.0125894	0.00263085	5.24944e+06	0.509257	0.000651365	0.00228959	4.60526	2.72502
CACNA2D2	Day_0_0-GATA2_KD	0.0165157	0.000135935	5.26682e+06	0.510943	0.000900119	0.00304552	6.39098	4.12882
MAPKAPK3	Day_0_0-GATA2_KD	0.0226894	0.00327119	5.29565e+06	0.51374	0.000224171	0.000905182	8.17669	5.34682
DOCK3	Day_0_0-GATA2_KD	0.0865362	-0.00879111	5.30716e+06	0.514857	0.0211864	0.0472985	23.0263	19.0958
MANF	Day_0_0-GATA2_KD	0.0388577	0.000402557	5.32652e+06	0.516735	0.000812643	0.00278156	13.9098	10.322
RBM15B	Day_0_0-GATA2_KD	0.0664488	-0.00471595	5.40918e+06	0.524754	7.52101e-05	0.000347903	23.4962	17.4546
DCAF1	Day_0_0-GATA2_KD	0.0445189	-0.00417996	5.36359e+06	0.520331	0.000172065	0.000716114	16.9173	12.3452
RAD54L2	Day_0_0-GATA2_KD	0.0565276	0.00591709	5.434e+06	0.527162	7.03677e-07	6.302e-06	18.515	12.5619
RRP9	Day_0_0-GATA2_KD	0.0111955	0.00143277	5.2639e+06	0.51066	9.08955e-05	0.000411167	4.88722	2.7147
DUSP7	Day_0_0-GATA2_KD	0.0154878	-0.00292128	5.2422e+06	0.508555	0.0113493	0.0275593	6.20301	4.40751
POC1A	Day_0_0-GATA2_KD	0.0124509	0.000431595	5.23233e+06	0.507597	0.0123039	0.0295034	5.07519	3.5095
ALAS1	Day_0_0-GATA2_KD	0.0253467	0.00315277	5.37849e+06	0.521777	3.5934e-08	5.07206e-07	10.4323	5.9455
WDR82	Day_0_0-GATA2_KD	0.158082	0.0102943	5.54872e+06	0.538291	8.0509e-07	7.05586e-06	41.6353	31.5235
BAP1	Day_0_0-GATA2_KD	0.0336103	0.000833817	5.34383e+06	0.518415	6.78818e-05	0.000318951	12.5	8.58794
NISCH	Day_0_0-GATA2_KD	0.0254959	-0.00661379	5.28058e+06	0.512278	0.00486102	0.0132375	10.3383	7.62799
STAB1	Day_0_0-GATA2_KD	0.00283722	0.00117383	5.17825e+06	0.502351	0.0412469	0.0840752	0.93985	0.464492
NT5DC2	Day_0_0-GATA2_KD	0.117318	0.0116175	5.5694e+06	0.540297	1.02414e-08	1.76402e-07	32.9887	23.5652
UQCC5	Day_0_0-GATA2_KD	0.0228499	-0.00051122	5.29065e+06	0.513255	0.000817537	0.00279648	8.92857	6.14162
PBRM1	Day_0_0-GATA2_KD	0.189785	-0.0164857	5.38739e+06	0.52264	0.00573045	0.0152763	45.8647	38.1916
GNL3	Day_0_0-GATA2_KD	0.156311	-0.00787755	5.47697e+06	0.53133	5.70377e-05	0.000275047	40.7895	31.9674
GLT8D1	Day_0_0-GATA2_KD	0.0149408	-0.000514803	5.23268e+06	0.507631	0.0228455	0.0505644	5.92105	4.3559
SPCS1	Day_0_0-GATA2_KD	0.0395902	0.00916233	5.35336e+06	0.519339	2.69943e-05	0.000143795	12.594	8.50537
NEK4	Day_0_0-GATA2_KD	0.0505539	-0.00597489	5.38523e+06	0.522431	7.83786e-05	0.000361122	18.891	13.8212
ENSG00000289519	Day_0_0-GATA2_KD	0.00317177	0.000604996	5.18908e+06	0.503402	0.0243941	0.0536279	1.50376	0.815442
SFMBT1	Day_0_0-GATA2_KD	0.0414565	0.00599425	5.34252e+06	0.518287	0.000133718	0.000573439	13.1579	9.32081
RFT1	Day_0_0-GATA2_KD	0.00916483	0.00458898	5.22536e+06	0.506921	0.000234802	0.000943185	2.63158	1.23865
PRKCD	Day_0_0-GATA2_KD	0.0134453	-0.000505029	5.2897e+06	0.513163	1.86897e-05	0.000104968	6.20301	3.49917
TKT	Day_0_0-GATA2_KD	0.281738	-0.0269344	5357462	0.519737	0.0234184	0.0516845	58.2707	48.6891
DCP1A	Day_0_0-GATA2_KD	0.0649938	0.00208902	5.387e+06	0.522602	0.000135971	0.000581309	20.5827	15.3076
IL17RB	Day_0_0-GATA2_KD	0.00593741	-0.00154451	5.20486e+06	0.504933	0.040691	0.0831424	3.19549	2.17795
ACTR8	Day_0_0-GATA2_KD	0.0204301	0.00159707	5.30976e+06	0.515109	7.20454e-05	0.000335569	8.7406	5.58423
SELENOK	Day_0_0-GATA2_KD	0.0166177	-0.00808273	5.24647e+06	0.508969	0.0197739	0.0445403	7.80075	5.84228
CACNA2D3	Day_0_0-GATA2_KD	0.158919	0.0071697	5.59871e+06	0.543141	1.87236e-08	2.93229e-07	41.3534	30.2952
ESRG	Day_0_0-GATA2_KD	0.403483	0.0514109	5.9044e+06	0.572796	1.73644e-16	3.70405e-14	68.1391	51.6515
WNT5A	Day_0_0-GATA2_KD	0.0316912	0.00752349	5.42433e+06	0.526223	9.2594e-11	3.29913e-09	11.5602	6.19323
ERC2	Day_0_0-GATA2_KD	0.172303	0.0169656	5.57309e+06	0.540655	7.85579e-08	9.95735e-07	39.0038	29.1804
CCDC66	Day_0_0-GATA2_KD	0.0589936	0.00746388	5.55644e+06	0.53904	1.46218e-12	9.94284e-11	20.9586	12.5413
TASOR	Day_0_0-GATA2_KD	0.120304	0.0111008	5.56494e+06	0.539864	2.08206e-08	3.21488e-07	33.4586	24.3187
ARHGEF3	Day_0_0-GATA2_KD	0.0422945	0.000236749	5.39674e+06	0.523547	2.20585e-06	1.68186e-05	15.1316	10.064
IL17RD	Day_0_0-GATA2_KD	0.154367	0.014673	5.66604e+06	0.549672	3.97587e-11	1.60871e-09	40.1316	28.4063
HESX1	Day_0_0-GATA2_KD	0.00992726	0.00706953	5.20056e+06	0.504515	0.0014943	0.00472937	1.59774	0.691577
APPL1	Day_0_0-GATA2_KD	0.107778	0.00329671	5.55679e+06	0.539074	2.65254e-08	3.95249e-07	32.5188	23.4827
ASB14	Day_0_0-GATA2_KD	0.0153619	0.00179151	5.25538e+06	0.509834	0.00262904	0.00773338	6.10902	4.07721
DNAH12	Day_0_0-GATA2_KD	0.00596602	0.0028842	5.18147e+06	0.502664	0.0255576	0.0558155	1.03383	0.495458
PDE12	Day_0_0-GATA2_KD	0.0327144	0.00122403	5.3417e+06	0.518207	3.67099e-05	0.000187327	11.5602	7.72089
ARF4	Day_0_0-GATA2_KD	0.0673959	-0.00755513	5.40074e+06	0.523935	0.000127822	0.000551326	23.1203	17.4649
DENND6A	Day_0_0-GATA2_KD	0.0374631	-0.000859615	5.32771e+06	0.51685	0.000476001	0.00175194	13.1579	9.49628
SLMAP	Day_0_0-GATA2_KD	0.153903	-0.00337381	5.5267e+06	0.536155	3.00515e-06	2.1821e-05	41.0714	31.3068
FLNB	Day_0_0-GATA2_KD	0.122044	0.00386362	5.5717e+06	0.54052	1.19544e-08	2.01584e-07	33.7406	24.2465
PXK	Day_0_0-GATA2_KD	0.0152439	-0.000214453	5.26197e+06	0.510473	0.00132602	0.0042581	6.20301	4.04624
PDHB	Day_0_0-GATA2_KD	0.0456947	-0.00455255	5.32602e+06	0.516686	0.00196714	0.00600557	16.0714	12.3142
KCTD6	Day_0_0-GATA2_KD	0.011101	0.00282444	5.21892e+06	0.506297	0.0127126	0.0303579	3.66541	2.38439
CFAP20DC	Day_0_0-GATA2_KD	0.0455188	0.0157701	5.48652e+06	0.532257	2.21325e-13	1.94133e-11	14.0038	7.39059
FHIT	Day_0_0-GATA2_KD	0.191684	-0.00129041	5.46488e+06	0.530157	0.000109064	0.000481442	40.3195	32.1532
PTPRG	Day_0_0-GATA2_KD	0.738695	0.0178914	5462709	0.529947	0.00118003	0.00384252	82.5188	72.0582
RPL10AP6	Day_0_0-GATA2_KD	0.0022699	0.000472348	5.18305e+06	0.502816	0.0153973	0.0358265	1.03383	0.464492
[truncated: 77,872 more rows]

## Sheet: Supp. Table 17b)
Supplementary Table 17b) Differential gene expression_CRISPRi_Day4
feature	group	avgExpr	logFC	statistic	auc	pval	padj	pct_in	pct_out
ENSG00000293331	Day_4_0-GATA2_KD	0.260751	0.0480517	637995	0.547759	8.24469e-06	0.000456542	38.7449	29.3896
MTATP6P1	Day_4_0-GATA2_KD	0.0224379	0.00877133	599873	0.515029	0.00176834	0.0192772	6.95771	3.90183
UBE2J2	Day_4_0-GATA2_KD	0.0203828	0.00434716	595080	0.510914	0.018171	0.093364	6.00273	3.77596
CCNL2	Day_4_0-GATA2_KD	0.0732327	0.0122725	604349	0.518872	0.00920211	0.0582313	14.5975	10.6356
MRPL20	Day_4_0-GATA2_KD	0.029439	0.00531295	601834	0.516712	0.00161706	0.0181396	8.32196	4.90875
ENSG00000269737	Day_4_0-GATA2_KD	0.00308092	0.00238787	586400	0.503461	0.00817507	0.0542648	0.818554	0.125865
GNB1	Day_4_0-GATA2_KD	0.222933	0.00515248	617538	0.530196	0.00609659	0.044653	40.6548	32.8508
PRKCZ	Day_4_0-GATA2_KD	0.0250015	0.000892879	600389	0.515472	0.00421636	0.0346523	8.45839	5.22341
ENSG00000234396	Day_4_0-GATA2_KD	0.00154936	0.00138386	585180	0.502414	0.0197183	0.0982051	0.545703	0.0629327
RER1	Day_4_0-GATA2_KD	0.0262049	-0.000496193	598110	0.513515	0.0115959	0.0677893	8.04911	5.22341
PEX10	Day_4_0-GATA2_KD	0.0236418	0.00558771	596437	0.512079	0.00687717	0.0484535	5.8663	3.39836
LRRC47	Day_4_0-GATA2_KD	0.0317371	0.000430553	604433	0.518944	0.00117507	0.0146104	10.0955	6.10447
CEP104	Day_4_0-GATA2_KD	0.0247262	0.00138065	597948	0.513376	0.0084643	0.0554064	7.36698	4.59408
C1orf174	Day_4_0-GATA2_KD	0.00868461	0.00447781	589991	0.506544	0.0132912	0.0750051	2.31924	1.00692
NPHP4	Day_4_0-GATA2_KD	0.0204257	0.00795971	597794	0.513244	0.00123078	0.0150697	5.3206	2.64317
KCNAB2	Day_4_0-GATA2_KD	0.00544041	0.00134798	588946	0.505647	0.00621205	0.0451541	1.63711	0.503461
RPL22	Day_4_0-GATA2_KD	0.00699627	0.000777242	591702	0.508013	0.00849807	0.0555087	3.00136	1.38452
RNF207	Day_4_0-GATA2_KD	0.00720726	0.00457312	590136	0.506669	0.00123047	0.0150697	1.77353	0.440529
ACOT7	Day_4_0-GATA2_KD	0.0371625	-0.0019635	600695	0.515734	0.0127325	0.0725645	11.0505	7.67778
DNAJC11	Day_4_0-GATA2_KD	0.117447	0.0186511	610766	0.524381	0.00648758	0.0464556	23.4652	17.9987
CAMTA1	Day_4_0-GATA2_KD	0.161098	0.0197629	632864	0.543354	1.46349e-05	0.000688106	33.1514	23.348
PER3	Day_4_0-GATA2_KD	0.024459	0.00510254	596841	0.512426	0.00395103	0.0330633	5.59345	3.0837
RERE	Day_4_0-GATA2_KD	0.625136	0.0279373	627305	0.538581	0.00222486	0.0225139	72.5784	61.6111
GPR157	Day_4_0-GATA2_KD	0.011795	0.00824093	592306	0.508532	0.000716887	0.0103784	2.45566	0.755192
PIK3CD-AS2	Day_4_0-GATA2_KD	0.00478178	0.000281295	588208	0.505014	0.0204685	0.0997664	1.63711	0.629327
CTNNBIP1	Day_4_0-GATA2_KD	0.0386231	0.00236759	603198	0.517883	0.00225066	0.0226786	9.95907	6.23033
PEX14	Day_4_0-GATA2_KD	0.0926917	0.0305153	627443	0.538699	4.41368e-07	5.42784e-05	18.9632	11.0132
SRM	Day_4_0-GATA2_KD	0.0444314	0.00721558	602488	0.517274	0.0065933	0.0470249	11.3233	7.74072
MTOR	Day_4_0-GATA2_KD	0.104698	0.0182512	610764	0.524379	0.00516934	0.0399538	22.101	16.7401
ENSG00000284708	Day_4_0-GATA2_KD	0.00248322	0.00187697	586398	0.50346	0.00819093	0.0543183	0.818554	0.125865
MAD2L2	Day_4_0-GATA2_KD	0.105945	0.0128866	615213	0.528199	0.000907596	0.0122176	21.4188	15.4185
MTHFR	Day_4_0-GATA2_KD	0.027999	0.0111245	599786	0.514954	0.00103045	0.0132869	6.41201	3.39836
MIIP	Day_4_0-GATA2_KD	0.0241709	0.00686009	597914	0.513347	0.00196264	0.0205198	5.72988	3.02077
DHRS3	Day_4_0-GATA2_KD	0.0830146	0.00759924	613626	0.526836	0.000627072	0.00950673	18.281	12.4607
PRDM2	Day_4_0-GATA2_KD	0.0452421	-0.00802381	604071	0.518633	0.00503668	0.0391771	12.5512	8.49591
TMEM51-AS1	Day_4_0-GATA2_KD	0.00663142	0.000369127	591642	0.507962	0.00678839	0.0480388	2.86494	1.25865
TMEM51	Day_4_0-GATA2_KD	0.0608247	0.010683	606292	0.52054	0.00344292	0.029993	14.0518	9.69163
AGMAT	Day_4_0-GATA2_KD	0.00996359	0.00422883	589609	0.506216	0.0204796	0.0997976	2.31924	1.06986
ZBTB17	Day_4_0-GATA2_KD	0.00882981	0.00369411	592244	0.508479	0.000773045	0.0109634	2.45566	0.755192
FBXO42	Day_4_0-GATA2_KD	0.0679322	-0.000400974	604329	0.518854	0.0142685	0.0787791	16.5075	12.3348
CROCCP3	Day_4_0-GATA2_KD	0.0199663	0.00378455	593936	0.509931	0.0159977	0.0854315	4.91132	2.8949
CROCC	Day_4_0-GATA2_KD	0.0409928	0.00780347	602098	0.516939	0.00524949	0.040275	10.3683	6.92259
SDHB	Day_4_0-GATA2_KD	0.0300905	0.0001534	600150	0.515266	0.0057459	0.0429625	8.73124	5.53807
PADI2	Day_4_0-GATA2_KD	0.00837071	0.00447845	589451	0.506081	0.00832834	0.0548808	1.90996	0.692259
RCC2-AS1	Day_4_0-GATA2_KD	0.0120126	0.00703404	595357	0.511151	0.000827268	0.0114716	3.81992	1.57332
ARHGEF10L	Day_4_0-GATA2_KD	0.070138	0.00281724	611772	0.525245	0.000939662	0.0124786	17.1896	11.6425
KLHDC7A	Day_4_0-GATA2_KD	0.00359374	0.00198854	588168	0.504979	0.013323	0.0750385	1.50068	0.503461
EMC1-AS1	Day_4_0-GATA2_KD	0.0298975	0.0109949	600478	0.515548	0.00173977	0.0190653	7.36698	4.21649
SLC66A1	Day_4_0-GATA2_KD	0.00977139	0.00365807	590557	0.50703	0.0168342	0.0887453	2.72851	1.32159
CAPZB	Day_4_0-GATA2_KD	0.117887	0.00711154	612501	0.525871	0.005569	0.0419403	26.0573	20.0126
TMCO4	Day_4_0-GATA2_KD	0.0224302	0.00682791	599322	0.514555	0.000352886	0.00644518	5.45703	2.51731
OTUD3	Day_4_0-GATA2_KD	0.0213178	0.00169714	594843	0.51071	0.0154977	0.0834028	5.59345	3.39836
PLA2G2A	Day_4_0-GATA2_KD	0.00137581	0.000631953	586396	0.503458	0.00822275	0.0543928	0.818554	0.125865
VWA5B1	Day_4_0-GATA2_KD	0.0027023	0.00201263	586400	0.503461	0.00817507	0.0542648	0.818554	0.125865
EIF4G3	Day_4_0-GATA2_KD	0.528627	0.053776	649620	0.55774	3.29623e-06	0.000233261	67.2578	54.0592
ECE1	Day_4_0-GATA2_KD	0.0711313	0.0100191	604401	0.518916	0.0149993	0.0815643	16.7804	12.7124
HSPG2	Day_4_0-GATA2_KD	0.0390718	0.00123505	602265	0.517082	0.00868985	0.0564786	11.869	8.18125
LUZP1	Day_4_0-GATA2_KD	0.124094	0.00897115	616356	0.52918	0.00194076	0.0203493	27.0123	20.3272
SRSF10	Day_4_0-GATA2_KD	0.130953	0.00719587	614786	0.527832	0.00389363	0.032736	28.2401	21.9006
RCAN3	Day_4_0-GATA2_KD	0.0448162	0.00437611	604108	0.518665	0.0046254	0.0368587	12.4147	8.30711
RSRP1	Day_4_0-GATA2_KD	0.0643399	0.0161022	612852	0.526172	7.64672e-05	0.002204	13.3697	7.99245
CEP85	Day_4_0-GATA2_KD	0.0386419	0.00824391	606234	0.52049	0.000498481	0.00822632	10.3683	6.1674
ARID1A	Day_4_0-GATA2_KD	0.261644	0.0379963	638832	0.548478	1.4193e-05	0.000670344	44.7476	33.4802
GPN2	Day_4_0-GATA2_KD	0.0129144	0.00558608	592740	0.508904	0.00815892	0.0542632	3.54707	1.76211
TENT5B	Day_4_0-GATA2_KD	0.0396752	0.00574326	603666	0.518285	0.00222258	0.0225017	10.3683	6.545
TMEM222	Day_4_0-GATA2_KD	0.0161737	0.000763132	593387	0.50946	0.0180064	0.0927233	4.63847	2.7061
STX12	Day_4_0-GATA2_KD	0.0252223	0.00605869	596400	0.512047	0.013314	0.0750373	6.68486	4.21649
ENSG00000286433	Day_4_0-GATA2_KD	0.00141322	0.00141322	584752	0.502046	0.0107494	0.0641705	0.409277	0
EYA3	Day_4_0-GATA2_KD	0.0989162	0.001587	610598	0.524237	0.00517634	0.0399793	21.9645	16.4254
SESN2	Day_4_0-GATA2_KD	0.0220238	0.00407543	597147	0.512688	0.00308814	0.0280661	5.59345	3.02077
PHACTR4	Day_4_0-GATA2_KD	0.202165	-0.00260232	615729	0.528642	0.00785514	0.0530964	38.3356	30.4594
RCC1	Day_4_0-GATA2_KD	0.0696782	0.00217396	603262	0.517939	0.0185781	0.0949416	16.0982	12.0831
TRNAU1AP	Day_4_0-GATA2_KD	0.0382845	0.000165738	601210	0.516177	0.0068068	0.0481527	10.0955	6.67086
TAF12	Day_4_0-GATA2_KD	0.0378495	0.00832763	603245	0.517924	0.001402	0.0164836	9.27694	5.60101
GMEB1	Day_4_0-GATA2_KD	0.0533039	0.00916653	608550	0.522478	0.000395438	0.00701374	12.0055	7.36312
YTHDF2	Day_4_0-GATA2_KD	0.106652	0.00169338	610806	0.524415	0.00725655	0.050228	24.5566	18.6281
SRSF4	Day_4_0-GATA2_KD	0.21701	0.0118171	627842	0.539042	0.000295774	0.00575561	39.8363	29.9559
PUM1	Day_4_0-GATA2_KD	0.269399	-0.009672	615775	0.528682	0.0123438	0.070852	46.1119	38.0743
SNRNP40	Day_4_0-GATA2_KD	0.0517741	0.00893548	602673	0.517433	0.00577932	0.0431043	11.1869	7.61485
ZCCHC17	Day_4_0-GATA2_KD	0.0511782	0.00607176	610296	0.523978	0.000486631	0.00808831	14.0518	8.93644
SPOCD1	Day_4_0-GATA2_KD	0.00116983	0.000858021	585178	0.502412	0.0198058	0.0982051	0.545703	0.0629327
ENSG00000203325	Day_4_0-GATA2_KD	0.0124117	0.00311919	592072	0.508331	0.00565539	0.0424255	3.00136	1.32159
KPNA6	Day_4_0-GATA2_KD	0.0713097	-0.000763219	603058	0.517763	0.0189131	0.0962296	15.8254	11.8943
HDAC1	Day_4_0-GATA2_KD	0.036676	0.00775294	601024	0.516017	0.00567233	0.0424885	9.5498	6.1674
MARCKSL1	Day_4_0-GATA2_KD	0.0898364	0.00440306	607038	0.52118	0.0139926	0.0777096	21.146	16.4254
ZBTB8OS	Day_4_0-GATA2_KD	0.0854854	0.0135458	613564	0.526783	0.000785605	0.0110897	18.6903	13.09
SYNC	Day_4_0-GATA2_KD	0.0679354	0.00677969	612254	0.525659	0.000697507	0.0102085	16.7804	11.4537
KIAA1522	Day_4_0-GATA2_KD	0.0383563	-0.003006	601422	0.516359	0.00992395	0.0613299	11.1869	7.74072
YARS1	Day_4_0-GATA2_KD	0.124483	0.0241984	634096	0.544411	1.06188e-06	0.000107091	26.8759	17.6211
S100PBP	Day_4_0-GATA2_KD	0.0958019	0.0227714	635642	0.545739	2.85804e-08	7.27591e-06	22.6467	13.0271
ENSG00000236065	Day_4_0-GATA2_KD	0.0108183	0.000126785	591776	0.508077	0.0127116	0.0725045	3.27422	1.63625
PHC2	Day_4_0-GATA2_KD	0.0234828	0.00865361	594786	0.510661	0.00887105	0.0569132	4.91132	2.76904
CSMD2	Day_4_0-GATA2_KD	0.203557	0.0338035	633293	0.543722	2.82374e-05	0.00108962	36.9714	26.6834
SMIM12	Day_4_0-GATA2_KD	0.00970217	0.00429203	596384	0.512033	0.000130094	0.00321782	3.68349	1.25865
KIAA0319L	Day_4_0-GATA2_KD	0.244935	0.0170049	622946	0.534838	0.00181171	0.019556	42.8377	34.3612
PSMB2	Day_4_0-GATA2_KD	0.0408985	0.00981388	608014	0.522018	0.000305718	0.00583215	11.1869	6.67086
CLSPN	Day_4_0-GATA2_KD	0.0813312	-0.00862321	607362	0.521459	0.00929797	0.0587128	19.6453	14.4745
AGO4	Day_4_0-GATA2_KD	0.0609175	0.017121	613538	0.526761	4.72811e-05	0.00154951	13.3697	7.80365
AGO1	Day_4_0-GATA2_KD	0.116436	0.00884552	608018	0.522021	0.0163021	0.0865963	24.2838	19.3833
AGO3	Day_4_0-GATA2_KD	0.12546	-0.00339577	610054	0.523769	0.0123829	0.0710182	27.0123	21.1454
EVA1B	Day_4_0-GATA2_KD	0.00310557	0.00222775	587682	0.504562	0.00831964	0.0548581	1.22783	0.314663
STK40	Day_4_0-GATA2_KD	0.0299798	0.00898716	600126	0.515246	0.00378185	0.0320674	8.04911	4.90875
MRPS15	Day_4_0-GATA2_KD	0.0254363	0.0114079	596255	0.511922	0.0102107	0.0624871	6.13915	3.77596
GRIK3	Day_4_0-GATA2_KD	0.0104798	0.00120808	594705	0.510592	0.00376982	0.0319914	4.2292	2.07678
MANEAL	Day_4_0-GATA2_KD	0.0102604	0.00294298	591942	0.508219	0.0164445	0.087197	3.54707	1.88798
YRDC	Day_4_0-GATA2_KD	0.00634599	0.00165563	591872	0.508159	0.00145495	0.0168847	2.45566	0.818125
MTF1	Day_4_0-GATA2_KD	0.0216073	0.00443379	596873	0.512453	0.00579053	0.0431593	6.00273	3.4613
INPP5B	Day_4_0-GATA2_KD	0.0524659	0.0195304	601738	0.51663	0.00471628	0.0373509	9.82265	6.41913
AKIRIN1	Day_4_0-GATA2_KD	0.137322	0.00566589	612515	0.525883	0.00887423	0.0569132	30.0136	23.5997
TRIT1	Day_4_0-GATA2_KD	0.0329258	0.00421215	598800	0.514107	0.00799111	0.0537443	8.04911	5.09755
CAP1	Day_4_0-GATA2_KD	0.0784724	0.0152909	617909	0.530514	0.000120843	0.0030669	19.0996	12.6495
RLF	Day_4_0-GATA2_KD	0.0892546	0.0036265	610208	0.523902	0.00384499	0.0324053	19.7817	14.5374
COL9A2	Day_4_0-GATA2_KD	0.00856987	0.00053083	589128	0.505803	0.0192816	0.0977233	2.04638	0.881057
SMAP2	Day_4_0-GATA2_KD	0.0117449	0.00558247	589628	0.506233	0.020151	0.0986754	2.31924	1.06986
NFYC	Day_4_0-GATA2_KD	0.0757509	0.0201878	616224	0.529068	8.64176e-05	0.0024054	16.6439	10.5727
CTPS1	Day_4_0-GATA2_KD	0.0534115	0.00360488	609142	0.522987	0.00123963	0.0151437	14.8704	9.8175
SCMH1	Day_4_0-GATA2_KD	0.0889267	0.0261543	629536	0.540497	1.71265e-07	2.66816e-05	19.6453	11.202
FOXJ3	Day_4_0-GATA2_KD	0.148699	0.0277609	638652	0.548323	5.48393e-07	6.37273e-05	31.105	20.6419
PPIH	Day_4_0-GATA2_KD	0.0366745	0.00942754	614367	0.527473	9.77977e-07	9.91483e-05	10.6412	4.97168
SVBP	Day_4_0-GATA2_KD	0.0032188	0.00065244	588989	0.505684	0.0101633	0.0623103	1.77353	0.629327
PTPRF	Day_4_0-GATA2_KD	0.232939	0.0156085	623764	0.53554	0.00124672	0.0152024	41.4734	32.4733
CCDC24	Day_4_0-GATA2_KD	0.00561614	0.00264482	590174	0.506702	0.00244309	0.0240415	1.90996	0.566394
ERI3	Day_4_0-GATA2_KD	0.0697864	0.0102793	614807	0.52785	0.000118233	0.0030285	15.8254	10.0063
KIF2C	Day_4_0-GATA2_KD	0.0592624	0.0124243	609414	0.52322	0.00055132	0.00873907	13.3697	8.49591
EIF2B3	Day_4_0-GATA2_KD	0.0695014	0.00783653	604170	0.518718	0.0102593	0.0626606	14.734	10.8244
UROD	Day_4_0-GATA2_KD	0.0100895	0.000274158	591431	0.507781	0.0174491	0.0908677	3.27422	1.69918
ZSWIM5	Day_4_0-GATA2_KD	0.0705932	0.00322682	619240	0.531657	4.47636e-05	0.00149478	18.6903	11.7055
MMACHC	Day_4_0-GATA2_KD	0.058242	0.00738882	605043	0.519467	0.00885682	0.0569132	15.5525	11.2649
AKR1A1	Day_4_0-GATA2_KD	0.0504144	0.0110243	616152	0.529005	9.91808e-06	0.000530248	13.6426	7.61485
GPBP1L1	Day_4_0-GATA2_KD	0.190104	0.0308009	630550	0.541367	4.16817e-05	0.00141718	33.1514	24.3549
MAST2	Day_4_0-GATA2_KD	0.188225	0.0426093	646589	0.555137	3.11589e-08	7.74374e-06	34.3793	22.3411
LRRC41	Day_4_0-GATA2_KD	0.0381295	0.0118426	614706	0.527764	1.42525e-06	0.000131652	11.0505	5.34928
UQCRH	Day_4_0-GATA2_KD	0.103611	0.0382814	638969	0.548595	3.71246e-09	1.72225e-06	22.9195	12.9012
NSUN4	Day_4_0-GATA2_KD	0.0411324	0.00972543	607266	0.521376	0.000250743	0.00507711	10.3683	5.9786
EFCAB14-AS1	Day_4_0-GATA2_KD	0.011604	0.00293126	592780	0.508938	0.0160239	0.0855316	4.09277	2.26558
STIL	Day_4_0-GATA2_KD	0.099435	-0.00791003	609389	0.523199	0.00941077	0.0592102	23.4652	17.8099
TRABD2B	Day_4_0-GATA2_KD	0.0617656	0.010013	608836	0.522724	0.00146195	0.0169157	14.734	10.0063
FAF1	Day_4_0-GATA2_KD	0.330198	0.0578764	647649	0.556047	1.154e-06	0.000114175	49.5225	37.6967
RNF11	Day_4_0-GATA2_KD	0.0381461	0.00964435	601538	0.516458	0.00481575	0.037822	9.68622	6.29327
EPS15	Day_4_0-GATA2_KD	0.133751	0.0215082	634924	0.545122	1.98909e-06	0.000160325	29.7408	19.7609
OSBPL9	Day_4_0-GATA2_KD	0.110159	0.0118461	613693	0.526894	0.00274572	0.0260071	24.0109	17.9358
RAB3B	Day_4_0-GATA2_KD	0.249405	0.0193804	619062	0.531504	0.00501849	0.0390918	42.8377	35.3682
TXNDC12	Day_4_0-GATA2_KD	0.0330062	-0.00162048	605940	0.520238	0.00018185	0.00406022	9.14052	4.90875
BTF3L4	Day_4_0-GATA2_KD	0.0806853	0.00587863	609303	0.523125	0.00408771	0.0339035	18.6903	13.5935
ZFYVE9	Day_4_0-GATA2_KD	0.0929438	-0.000616842	612812	0.526138	0.00249594	0.0243327	22.101	16.1737
COA7	Day_4_0-GATA2_KD	0.0352353	0.0056035	599910	0.51506	0.0117567	0.0684037	9.95907	6.73379
ZYG11B	Day_4_0-GATA2_KD	0.080623	0.00356048	611750	0.525226	0.00150197	0.0172275	18.5539	12.9641
ZYG11A	Day_4_0-GATA2_KD	0.0636664	0.017232	619120	0.531553	1.94628e-06	0.000158095	14.1883	7.67778
ECHDC2	Day_4_0-GATA2_KD	0.0357688	0.0112047	598746	0.514061	0.00600518	0.044314	7.50341	4.65702
TMEM59	Day_4_0-GATA2_KD	0.0600411	0.0188019	611759	0.525234	0.000296107	0.00575561	14.4611	9.2511
ACOT11	Day_4_0-GATA2_KD	0.0193548	0.0108946	597222	0.512753	5.97975e-05	0.0018412	3.81992	1.25865
ENSG00000242396	Day_4_0-GATA2_KD	0.00421495	0.00180109	586883	0.503876	0.020013	0.0984559	1.09141	0.314663
ENSG00000260971	Day_4_0-GATA2_KD	0.00162027	0.00162027	584752	0.502046	0.0107494	0.0641705	0.409277	0
PLPP3	Day_4_0-GATA2_KD	0.1411	0.0288514	634893	0.545096	1.27802e-06	0.000121273	28.513	18.691
PRKAA2	Day_4_0-GATA2_KD	0.0281739	-0.00157832	598034	0.51345	0.0120042	0.0694756	8.04911	5.22341
DAB1	Day_4_0-GATA2_KD	0.15354	-0.00292199	611792	0.525262	0.00970786	0.0605501	28.7858	22.9075
MYSM1	Day_4_0-GATA2_KD	0.156706	0.00420529	615124	0.528122	0.00523591	0.0402448	31.6508	24.7955
FGGY	Day_4_0-GATA2_KD	0.0542153	0.0144909	613822	0.527004	4.03008e-05	0.00138048	13.3697	7.80365
NFIA	Day_4_0-GATA2_KD	0.251865	0.0340959	634438	0.544705	4.59019e-05	0.0015203	42.0191	31.5922
PATJ	Day_4_0-GATA2_KD	0.40741	0.0638124	652705	0.560388	4.79661e-07	5.68943e-05	57.4352	44.8081
L1TD1	Day_4_0-GATA2_KD	0.58433	-0.114066	536958	0.461012	0.0020512	0.0212089	67.94	65.8276
DOCK7	Day_4_0-GATA2_KD	0.102455	0.003134	610295	0.523977	0.00687615	0.0484535	23.0559	17.4953
DOCK7-DT	Day_4_0-GATA2_KD	0.0115565	0.00408655	596024	0.511724	0.000224467	0.00469067	3.68349	1.32159
FOXD3	Day_4_0-GATA2_KD	0.011405	0.00451172	593506	0.509563	0.00607438	0.0445568	3.81992	1.88798
ROR1	Day_4_0-GATA2_KD	0.721614	0.0292698	617732	0.530362	0.0169206	0.0889939	75.5798	67.0233
CACHD1	Day_4_0-GATA2_KD	0.276869	0.041149	647092	0.555569	9.20473e-07	9.6079e-05	47.4761	34.8647
RAVER2	Day_4_0-GATA2_KD	0.0639953	0.0202628	613715	0.526913	8.77537e-05	0.00242321	14.3247	8.74764
JAK1	Day_4_0-GATA2_KD	0.0826541	0.00331118	611252	0.524799	0.00200014	0.0208358	18.8267	13.3417
IL12RB2	Day_4_0-GATA2_KD	0.0121416	0.00393258	593895	0.509896	0.00418825	0.0344635	3.81992	1.82505
SERBP1	Day_4_0-GATA2_KD	0.220492	-0.0826633	546526	0.469227	0.00714345	0.0497664	38.6085	41.095
GNG12	Day_4_0-GATA2_KD	0.0297813	0.00114772	599585	0.514781	0.00767399	0.0522017	8.73124	5.60101
ENSG00000285407	Day_4_0-GATA2_KD	0.00838246	0.00243802	593877	0.509881	0.000281928	0.00555763	2.86494	0.881057
SRSF11	Day_4_0-GATA2_KD	0.234919	0.0405418	642868	0.551943	1.98023e-06	0.00016023	42.292	30.7741
ANKRD13C	Day_4_0-GATA2_KD	0.113573	0.0126782	611681	0.525167	0.00492115	0.0384339	23.4652	17.9358
NEGR1	Day_4_0-GATA2_KD	0.0841566	0.0127547	613969	0.527131	0.000591818	0.0091801	18.4175	12.7124
ENSG00000225087	Day_4_0-GATA2_KD	0.0497789	0.0125007	612670	0.526015	1.9909e-05	0.000864073	11.7326	6.41913
SLC44A5	Day_4_0-GATA2_KD	0.0345202	0.00410292	601426	0.516362	0.00395157	0.0330633	9.27694	5.85274
RABGGTB	Day_4_0-GATA2_KD	0.0584642	0.0121127	604657	0.519136	0.00520767	0.0401459	13.2333	9.18817
PIGK	Day_4_0-GATA2_KD	0.0695085	0.0177465	612116	0.525541	0.000282232	0.00555837	14.734	9.4399
ZZZ3	Day_4_0-GATA2_KD	0.155228	0.0154666	622390	0.534361	0.00046172	0.00775452	30.4229	22.5928
LINC01362	Day_4_0-GATA2_KD	0.0232534	0.00893514	602416	0.517212	0.000117437	0.00301927	6.54843	3.0837
PRKACB	Day_4_0-GATA2_KD	0.0835777	-0.00290005	606736	0.520921	0.0101599	0.0623087	18.8267	14.0969
RPF1	Day_4_0-GATA2_KD	0.0186669	0.00477639	594636	0.510533	0.0125243	0.0717107	5.18417	3.02077
LPAR3	Day_4_0-GATA2_KD	0.0905007	0.0215456	625464	0.537	7.13618e-06	0.00040815	21.4188	13.5935
BCL10	Day_4_0-GATA2_KD	0.0123062	0.00572665	597969	0.513394	0.000375126	0.00673935	4.7749	2.07678
HS2ST1	Day_4_0-GATA2_KD	0.182474	0.00457585	622937	0.534831	0.000754821	0.0107929	35.1978	26.2429
KYAT3	Day_4_0-GATA2_KD	0.0498967	0.0150157	609760	0.523517	0.000154705	0.00360852	11.7326	6.92259
ZNF326	Day_4_0-GATA2_KD	0.0895725	0.0102865	613159	0.526436	0.0014574	0.0168932	20.3274	14.5374
HFM1	Day_4_0-GATA2_KD	0.0396777	0.00627561	600728	0.515763	0.0110276	0.0655504	10.6412	7.36312
CDC7	Day_4_0-GATA2_KD	0.0574405	0.000894369	611434	0.524955	0.000298005	0.00578175	14.3247	8.93644
BTBD8	Day_4_0-GATA2_KD	0.0127308	0.000571219	592698	0.508869	0.010281	0.0627748	3.68349	1.88798
GLMN	Day_4_0-GATA2_KD	0.0771325	0.0216695	612153	0.525572	0.000607626	0.00931336	16.3711	11.0132
RPAP2	Day_4_0-GATA2_KD	0.0952461	-0.00127084	609534	0.523323	0.00815289	0.0542632	22.6467	17.2435
EVI5	Day_4_0-GATA2_KD	0.117787	0.0258595	616168	0.529019	0.00068128	0.0100158	21.6917	15.6073
DIPK1A	Day_4_0-GATA2_KD	0.0869628	0.0118901	614470	0.527562	0.000770654	0.0109443	19.9181	13.9711
CCDC18-AS1	Day_4_0-GATA2_KD	0.0461005	0.00775474	604207	0.51875	0.00180466	0.0195101	10.5048	6.60793
BCAR3	Day_4_0-GATA2_KD	0.0696098	0.0144288	610042	0.52376	0.000930053	0.0124063	15.0068	10.0692
SLC44A3-AS1	Day_4_0-GATA2_KD	0.0426454	0.0121603	601476	0.516405	0.00336406	0.0296035	9.00409	5.66394
LINC02607	Day_4_0-GATA2_KD	0.00182463	0.00173013	585181	0.502415	0.0196747	0.0982051	0.545703	0.0629327
FRRS1	Day_4_0-GATA2_KD	0.0207622	0.00923042	594478	0.510397	0.00477019	0.0375636	4.2292	2.13971
ENSG00000233359	Day_4_0-GATA2_KD	0.00207247	0.00207247	584752	0.502046	0.0107494	0.0641705	0.409277	0
RNPC3	Day_4_0-GATA2_KD	0.0242029	0.00744046	596346	0.512001	0.00489607	0.0383529	5.45703	3.02077
VAV3	Day_4_0-GATA2_KD	0.0692545	0.0142379	621575	0.533661	1.77539e-06	0.000151278	15.9618	8.93644
AKNAD1	Day_4_0-GATA2_KD	0.00526431	0.00460091	586835	0.503835	0.00873467	0.056713	0.95498	0.188798
SARS1	Day_4_0-GATA2_KD	0.0398885	0.0138755	603113	0.51781	0.000987499	0.0128523	8.73124	5.09755
SORT1	Day_4_0-GATA2_KD	0.119362	-0.00509924	608828	0.522717	0.0175309	0.0912199	27.4216	21.523
PSMA5	Day_4_0-GATA2_KD	0.046217	0.00561205	600355	0.515443	0.0158304	0.0846937	11.1869	7.99245
LINC01768	Day_4_0-GATA2_KD	0.0122528	0.00775075	593607	0.509649	0.000772957	0.0109634	3.00136	1.06986
RBM15	Day_4_0-GATA2_KD	0.0369254	0.00327614	601242	0.516204	0.00897552	0.0571782	10.7776	7.30019
RAP1A	Day_4_0-GATA2_KD	0.0834031	0.00778858	606658	0.520854	0.00877017	0.056746	17.8718	13.3417
ST7L	Day_4_0-GATA2_KD	0.0614927	0.0141474	617110	0.529828	1.48301e-05	0.000695714	14.8704	8.62177
CAPZA1	Day_4_0-GATA2_KD	0.114158	0.00437013	623812	0.535582	8.76238e-05	0.00242283	25.9209	17.8099
MOV10	Day_4_0-GATA2_KD	0.0324122	0.0133201	601133	0.516111	0.000932217	0.0124217	7.23056	3.96476
SLC16A1	Day_4_0-GATA2_KD	0.436982	-0.112898	535691	0.459924	0.00126674	0.0153747	58.7995	58.7791
SLC16A1-AS1	Day_4_0-GATA2_KD	0.108226	0.00803037	616544	0.529342	0.000799421	0.0112231	23.0559	16.5513
MAGI3	Day_4_0-GATA2_KD	0.121716	0.0107402	619113	0.531547	0.00056741	0.00889952	25.7844	18.5651
SYT6	Day_4_0-GATA2_KD	0.206432	0.0312527	643326	0.552335	6.47355e-07	7.1884e-05	38.7449	26.8093
SLC22A15	Day_4_0-GATA2_KD	0.0281467	0.00756498	597944	0.513373	0.00579862	0.0431712	6.82128	4.09062
TTF2	Day_4_0-GATA2_KD	0.0902449	-0.00287481	609086	0.522939	0.00772027	0.0524125	21.5553	16.1737
WDR3	Day_4_0-GATA2_KD	0.0378739	0.00244529	599191	0.514443	0.0164939	0.0873925	9.95907	6.92259
PHGDH	Day_4_0-GATA2_KD	0.0977096	0.0143705	617516	0.530177	0.000451259	0.00762174	22.3738	15.7332
ENSG00000290569	Day_4_0-GATA2_KD	0.00737731	0.00465024	591314	0.50768	0.00051485	0.00838898	2.04638	0.503461
ENSG00000228826	Day_4_0-GATA2_KD	0.00170459	0.000912593	586400	0.503462	0.00815923	0.0542632	0.818554	0.125865
SRGAP2B	Day_4_0-GATA2_KD	0.0205928	0.00269882	597570	0.513051	0.00732768	0.0506364	6.82128	4.15356
RNF115	Day_4_0-GATA2_KD	0.0881706	0.000722918	614820	0.527862	0.00109525	0.0138656	21.8281	15.4814
ENSG00000289565	Day_4_0-GATA2_KD	0.00370564	0.00346827	587200	0.504148	0.00279548	0.0263172	0.95498	0.125865
LINC00624	Day_4_0-GATA2_KD	0.027107	0.00786252	596874	0.512454	0.00839577	0.0550817	6.41201	3.90183
ACP6	Day_4_0-GATA2_KD	0.0155497	0.00370011	596054	0.51175	0.0025709	0.0248934	4.7749	2.39144
PLEKHO1	Day_4_0-GATA2_KD	0.0126277	-0.000724014	593253	0.509345	0.0150874	0.0818726	4.36562	2.45437
MRPS21	Day_4_0-GATA2_KD	0.0440636	0.0086551	608499	0.522435	0.000168145	0.0038113	10.9141	6.23033
PRPF3	Day_4_0-GATA2_KD	0.0456698	0.00484715	603743	0.518351	0.00430443	0.0350876	11.7326	7.86658
RPRD2	Day_4_0-GATA2_KD	0.152656	-0.00827526	610767	0.524382	0.0147325	0.080512	30.8322	24.3549
MCL1	Day_4_0-GATA2_KD	0.114048	0.00338527	608335	0.522294	0.015104	0.0819415	24.8295	19.1945
ARNT	Day_4_0-GATA2_KD	0.0369996	0.000863317	604558	0.519051	0.00156255	0.0177089	10.6412	6.60793
SETDB1	Day_4_0-GATA2_KD	0.087948	0.0210621	614636	0.527703	0.00037419	0.00672833	18.0082	12.2089
MINDY1	Day_4_0-GATA2_KD	0.00682629	0.00603601	588056	0.504883	0.00338349	0.0296987	1.22783	0.251731
BNIPL	Day_4_0-GATA2_KD	0.0237348	0.0105255	599618	0.51481	0.000144676	0.00345963	5.18417	2.20264
PIP5K1A	Day_4_0-GATA2_KD	0.121404	0.0122965	616162	0.529014	0.00128216	0.0155077	24.5566	17.9358
PSMB4	Day_4_0-GATA2_KD	0.0128768	0.000837949	600496	0.515564	0.000635783	0.00960391	6.54843	3.33543
GATAD2B	Day_4_0-GATA2_KD	0.223865	0.0558706	647549	0.555962	1.663e-07	2.61178e-05	40.1091	28.5085
RPS27	Day_4_0-GATA2_KD	0.0774056	0.0074827	609747	0.523506	0.00298871	0.0274493	18.0082	13.0271
TPM3	Day_4_0-GATA2_KD	0.0978096	-0.013438	607214	0.521331	0.0201724	0.0986754	24.693	19.3203
UBAP2L	Day_4_0-GATA2_KD	0.126618	0.0107897	617012	0.529744	0.00169756	0.0187504	27.558	20.6419
ATP8B2	Day_4_0-GATA2_KD	0.0389993	0.0121925	603997	0.518569	0.00146899	0.0169616	9.95907	6.1674
FLAD1	Day_4_0-GATA2_KD	0.0277437	0.00679682	597909	0.513342	0.00421509	0.0346523	6.41201	3.71303
ADAM15	Day_4_0-GATA2_KD	0.00680292	0.00267067	590747	0.507193	0.00500603	0.0390093	2.31924	0.881057
THBS3-AS1	Day_4_0-GATA2_KD	0.0242221	0.00570054	598064	0.513475	0.00244377	0.0240415	6.00273	3.2725
ENSG00000236263	Day_4_0-GATA2_KD	0.00133549	0.000504042	585178	0.502412	0.0198058	0.0982051	0.545703	0.0629327
ENTREP3	Day_4_0-GATA2_KD	0.022488	0.0068483	598314	0.51369	0.00361377	0.0310457	6.54843	3.77596
FDPS	Day_4_0-GATA2_KD	0.0629774	0.00147426	604637	0.519119	0.00938092	0.0590758	15.1432	11.0132
MSTO1	Day_4_0-GATA2_KD	0.0273321	0.00676716	599592	0.514787	0.00425937	0.0348564	7.77626	4.71995
YY1AP1	Day_4_0-GATA2_KD	0.0536394	0.00886532	615286	0.528262	6.96279e-06	0.000400428	12.6876	6.79673
DAP3	Day_4_0-GATA2_KD	0.112888	-0.00248855	611890	0.525346	0.00469393	0.0372163	23.8745	17.8729
GON4L	Day_4_0-GATA2_KD	0.149712	0.012233	615649	0.528573	0.00344382	0.029993	29.3315	22.6558
KHDC4	Day_4_0-GATA2_KD	0.0886396	0.00753908	611913	0.525366	0.00169883	0.0187545	19.236	13.5305
ARHGEF2	Day_4_0-GATA2_KD	0.0438188	0.0094164	601214	0.51618	0.00797333	0.0537113	10.3683	7.04846
SLC25A44	Day_4_0-GATA2_KD	0.030975	0.00791354	604626	0.51911	0.000126185	0.00314725	7.91269	4.02769
ISG20L2	Day_4_0-GATA2_KD	0.0381747	0.00648765	599120	0.514382	0.0130032	0.0737449	9.27694	6.29327
ARHGEF11	Day_4_0-GATA2_KD	0.116434	0.0148231	629668	0.54061	5.07638e-06	0.000317289	25.5116	16.6142
IFI16	Day_4_0-GATA2_KD	0.00991142	0.00339231	591478	0.507821	0.0168744	0.0888674	3.27422	1.69918
AIM2	Day_4_0-GATA2_KD	0.014275	0.00106722	595904	0.511621	0.00234271	0.0233606	4.63847	2.26558
CASQ1	Day_4_0-GATA2_KD	0.00125132	0.00125132	584752	0.502046	0.0107494	0.0641705	0.409277	0
DCAF8	Day_4_0-GATA2_KD	0.0146451	0.00352655	592033	0.508298	0.0182262	0.0935123	3.68349	2.01385
NOS1AP	Day_4_0-GATA2_KD	0.103843	0.020753	632140	0.542732	2.67139e-07	3.65082e-05	22.5102	13.5305
PBX1	Day_4_0-GATA2_KD	0.657005	0.0737457	645454	0.554163	1.76548e-05	0.000799026	73.5334	61.3593
TMCO1	Day_4_0-GATA2_KD	0.0562804	-0.00385689	607255	0.521367	0.00390459	0.0328017	15.6889	11.0132
ENSG00000236364	Day_4_0-GATA2_KD	0.00333651	0.00307393	587562	0.504459	0.000655448	0.00978065	0.95498	0.0629327
CD247	Day_4_0-GATA2_KD	0.0171646	4.73263e-05	594360	0.510295	0.0187397	0.0955882	5.45703	3.33543
MPZL1	Day_4_0-GATA2_KD	0.101771	0.0155455	607134	0.521263	0.0120095	0.0694819	20.3274	15.6702
DCAF6	Day_4_0-GATA2_KD	0.149352	0.0353349	635376	0.54551	1.48986e-06	0.000135818	29.1951	19.6979
NME7	Day_4_0-GATA2_KD	0.0655093	0.0274313	612392	0.525777	9.4873e-05	0.00257217	13.2333	7.99245
LINC01681	Day_4_0-GATA2_KD	0.00406056	0.00337808	587621	0.50451	0.00327259	0.0291089	1.09141	0.188798
PRRC2C	Day_4_0-GATA2_KD	0.485612	-0.097029	538069	0.461966	0.00235839	0.023467	62.3465	60.5412
PIGC	Day_4_0-GATA2_KD	0.013403	0.00659903	592323	0.508547	0.00969778	0.0605054	3.41064	1.69918
PRDX6-AS1	Day_4_0-GATA2_KD	0.0888694	-0.00123102	611553	0.525057	0.00351563	0.0303525	21.6917	15.922
KLHL20	Day_4_0-GATA2_KD	0.0500739	0.00316489	607186	0.521307	0.000702079	0.0102463	11.7326	7.23726
GAS5	Day_4_0-GATA2_KD	0.161166	0.00591533	624609	0.536266	0.000290685	0.00568729	32.6057	23.6627
GAS5-AS1	Day_4_0-GATA2_KD	0.00699229	0.00457439	588110	0.50493	0.00761647	0.0519782	1.36426	0.377596
RC3H1	Day_4_0-GATA2_KD	0.124979	-0.00486048	614171	0.527304	0.00393626	0.0330146	27.2851	20.7048
RABGAP1L	Day_4_0-GATA2_KD	0.565738	0.0437267	643015	0.552069	2.89877e-05	0.00111036	68.2128	55.3178
RABGAP1L-AS1	Day_4_0-GATA2_KD	0.0155442	0.00121675	592496	0.508695	0.0200323	0.098468	4.09277	2.32851
COP1	Day_4_0-GATA2_KD	0.189093	0.0008083	616883	0.529633	0.00479656	0.0377149	35.8799	28.005
ASTN1	Day_4_0-GATA2_KD	0.0140212	0.0045482	593949	0.509943	0.00614056	0.0447955	4.09277	2.07678
RALGPS2	Day_4_0-GATA2_KD	0.152548	0.00365353	615202	0.52819	0.00439361	0.0356226	30.2865	23.5368
ANGPTL1	Day_4_0-GATA2_KD	0.00980441	0.00638034	588674	0.505414	0.0165343	0.0875624	1.77353	0.692259
ABL2	Day_4_0-GATA2_KD	0.154065	0.0139091	624878	0.536498	0.000185007	0.00411749	30.5593	22.0264
LHX4	Day_4_0-GATA2_KD	0.0251938	0.00315691	599758	0.51493	0.00189593	0.0200715	6.95771	3.90183
ACBD6	Day_4_0-GATA2_KD	0.153932	0.00640127	619547	0.53192	0.00116557	0.0145269	30.4229	22.7816
STX6	Day_4_0-GATA2_KD	0.0416062	0.0122179	600514	0.515579	0.00666762	0.0473608	9.27694	6.10447
CACNA1E	Day_4_0-GATA2_KD	0.0141431	0.00562295	591670	0.507986	0.00662309	0.0471943	2.86494	1.25865
NPL	Day_4_0-GATA2_KD	0.0053682	0.00471921	587197	0.504146	0.00281251	0.0263765	0.95498	0.125865
DHX9-AS1	Day_4_0-GATA2_KD	0.00440842	0.00103517	589363	0.506005	0.0055056	0.0416129	1.77353	0.566394
LAMC1	Day_4_0-GATA2_KD	0.281073	-0.108506	540720	0.464242	0.00259128	0.0250211	45.7026	47.0107
NMNAT2	Day_4_0-GATA2_KD	0.0472527	0.0173838	603759	0.518365	0.0011778	0.0146303	9.41337	5.72687
SMG7	Day_4_0-GATA2_KD	0.125295	0.0233777	618998	0.531449	0.000526515	0.00848627	25.1023	18.1875
ENSG00000286966	Day_4_0-GATA2_KD	0.00408994	0.00293555	589274	0.505929	0.00133011	0.0159034	1.50068	0.314663
C1orf21	Day_4_0-GATA2_KD	0.140196	0.0280022	635385	0.545518	9.59961e-07	9.8236e-05	28.1037	18.691
RNF2	Day_4_0-GATA2_KD	0.0503738	-0.00159295	602378	0.51718	0.0142516	0.0787791	13.6426	9.8175
SWT1	Day_4_0-GATA2_KD	0.0214403	0.00694223	596900	0.512476	0.00439118	0.0356226	5.72988	3.20957
ENSG00000285280	Day_4_0-GATA2_KD	0.0190959	0.0126232	595844	0.51157	0.00046275	0.00776518	3.81992	1.51038
ZNF101P2	Day_4_0-GATA2_KD	0.000919846	0.000919846	584752	0.502046	0.0107494	0.0641705	0.409277	0
KCNT2	Day_4_0-GATA2_KD	0.171828	0.00606714	617768	0.530392	0.00269325	0.0256614	32.4693	25.0472
LINC00862	Day_4_0-GATA2_KD	0.0302245	0.00967035	602026	0.516877	0.000524987	0.00848269	7.36698	3.90183
ENSG00000230623	Day_4_0-GATA2_KD	0.0924609	-0.00648072	609171	0.523012	0.00717968	0.0498774	21.146	15.9849
KIF14	Day_4_0-GATA2_KD	0.104485	0.0118865	619962	0.532276	0.000288357	0.00566298	24.2838	17.1806
CAMSAP2	Day_4_0-GATA2_KD	0.135121	0.0128506	620657	0.532873	0.000577233	0.00900622	28.3765	20.9566
RPL34P6	Day_4_0-GATA2_KD	0.00260744	0.00251964	585977	0.503098	0.00628381	0.0455647	0.682128	0.0629327
TMEM9	Day_4_0-GATA2_KD	0.0511616	0.0151479	609717	0.52348	0.000137128	0.00333357	11.5962	6.73379
LAD1	Day_4_0-GATA2_KD	0.00139693	0.00116567	586766	0.503776	0.00204381	0.0211528	0.818554	0.0629327
NAV1	Day_4_0-GATA2_KD	0.144533	0.00650202	620368	0.532625	0.000738908	0.0106073	29.1951	21.7118
IPO9-AS1	Day_4_0-GATA2_KD	0.038853	0.0107863	598882	0.514178	0.0115154	0.067451	8.73124	5.85274
IPO9	Day_4_0-GATA2_KD	0.176563	0.00308081	620281	0.53255	0.00190028	0.0200904	35.8799	27.6904
RNPEP	Day_4_0-GATA2_KD	0.0254246	0.00107709	601075	0.516061	0.000676092	0.00996199	6.95771	3.65009
PPP1R12B	Day_4_0-GATA2_KD	0.115837	0.0178139	627395	0.538658	1.61577e-05	0.000739709	25.648	17.0548
KLHL12	Day_4_0-GATA2_KD	0.0271961	-0.00271594	597839	0.513282	0.01222	0.0703083	7.91269	5.09755
RBBP5	Day_4_0-GATA2_KD	0.0363405	0.000322117	602654	0.517417	0.00374621	0.0318298	10.3683	6.67086
DSTYK	Day_4_0-GATA2_KD	0.0591717	0.0104152	604182	0.518728	0.00734028	0.0506787	13.6426	9.69163
CDK18	Day_4_0-GATA2_KD	0.0182183	0.00379965	598488	0.513839	0.000787877	0.0111058	5.45703	2.64317
MFSD4A	Day_4_0-GATA2_KD	0.00330301	0.0024853	587254	0.504194	0.00881261	0.0568517	1.09141	0.251731
ELK4	Day_4_0-GATA2_KD	0.0625952	0.0225299	606588	0.520794	0.00167541	0.0186141	12.5512	8.37004
RAB29	Day_4_0-GATA2_KD	0.00265605	0.000945472	588463	0.505233	0.00344771	0.0300144	1.36426	0.314663
MAPKAPK2	Day_4_0-GATA2_KD	0.0431063	0.00745452	603400	0.518057	0.0042515	0.0348411	11.3233	7.55192
CR1L	Day_4_0-GATA2_KD	0.0751481	-0.00803423	606590	0.520796	0.0106191	0.0641705	18.9632	14.034
MIR205HG	Day_4_0-GATA2_KD	0.0217381	0.00670078	594381	0.510313	0.0118493	0.0688467	4.91132	2.83197
HSD11B1	Day_4_0-GATA2_KD	0.000559494	0.000559494	584752	0.502046	0.0107494	0.0641705	0.409277	0
SYT14	Day_4_0-GATA2_KD	0.161677	0.0215016	615804	0.528707	0.00372388	0.0317435	30.2865	23.5368
RCOR3	Day_4_0-GATA2_KD	0.100635	0.0221392	624902	0.536518	1.25016e-05	0.000616981	21.9645	14.1598
TRAF5	Day_4_0-GATA2_KD	0.0512778	0.0180206	609741	0.523501	0.000161903	0.00371818	11.7326	6.98553
DTL	Day_4_0-GATA2_KD	0.0867514	0.0207843	617523	0.530182	0.000163135	0.00371984	19.236	13.0271
FLVCR1	Day_4_0-GATA2_KD	0.275336	0.0133316	622062	0.534079	0.00296486	0.0273365	46.794	37.8855
RPS6KC1	Day_4_0-GATA2_KD	0.103706	0.0150484	621528	0.533621	8.70828e-05	0.0024196	22.6467	15.3556
PTPN14	Day_4_0-GATA2_KD	0.158108	0.025754	625618	0.537133	0.000156943	0.00364038	30.8322	22.5299
CENPF	Day_4_0-GATA2_KD	0.475394	-0.12653	536347	0.460488	0.00149386	0.0171644	58.7995	59.1567
USH2A	Day_4_0-GATA2_KD	0.0121687	0.0033973	593439	0.509505	0.00513127	0.0396889	3.68349	1.76211
GPATCH2	Day_4_0-GATA2_KD	0.0745728	0.00235014	603882	0.518471	0.0175443	0.0912218	16.7804	12.7124
LYPLAL1	Day_4_0-GATA2_KD	0.0305497	0.0157894	599945	0.515091	0.000926182	0.0123649	6.41201	3.39836
RAB3GAP2	Day_4_0-GATA2_KD	0.15858	-0.00432517	611668	0.525155	0.0134546	0.0754642	32.3329	25.6765
MARK1	Day_4_0-GATA2_KD	0.125805	0.0363597	641553	0.550814	9.8579e-09	3.81099e-06	26.603	15.7961
AIDA	Day_4_0-GATA2_KD	0.0248168	0.00361656	596556	0.512181	0.0157027	0.0841832	7.09413	4.59408
DISP1	Day_4_0-GATA2_KD	0.0674222	0.0129722	615054	0.528062	7.0088e-05	0.00206291	15.2797	9.31403
FBXO28	Day_4_0-GATA2_KD	0.107524	0.00842616	612986	0.526287	0.00288979	0.0268359	23.0559	17.1177
NVL	Day_4_0-GATA2_KD	0.168707	0.022028	626224	0.537653	0.000139391	0.00336407	31.3779	22.9075
CNIH4	Day_4_0-GATA2_KD	0.0882484	0.0261149	619794	0.532132	4.42561e-05	0.00148297	18.9632	12.2719
DNAH14	Day_4_0-GATA2_KD	0.0719893	0.020109	618212	0.530773	2.43891e-05	0.000984811	16.3711	10.0692
LBR	Day_4_0-GATA2_KD	0.134323	-0.0869619	547984	0.470479	0.00597707	0.0441533	30.8322	33.4172
SRP9	Day_4_0-GATA2_KD	0.0653655	0.00437541	603094	0.517794	0.0180413	0.0928346	15.6889	11.7055
TMEM63A	Day_4_0-GATA2_KD	0.0669009	0.0106983	604303	0.518832	0.00742089	0.0510664	13.779	9.88043
H3-3A-DT	Day_4_0-GATA2_KD	0.00493699	0.00421772	589278	0.505932	0.00132153	0.0158372	1.50068	0.314663
H3-3A	Day_4_0-GATA2_KD	0.0199421	0.00305392	599029	0.514304	0.00152651	0.0174139	6.27558	3.33543
ZNF678	Day_4_0-GATA2_KD	0.0813948	0.0131468	618721	0.531211	0.000102502	0.00271898	19.5089	13.09
RNF187	Day_4_0-GATA2_KD	0.034471	0.00851274	597799	0.513248	0.0178855	0.0923731	8.59482	5.85274
CCSAP	Day_4_0-GATA2_KD	0.0148749	0.00351504	595005	0.510849	0.00537312	0.040864	4.63847	2.45437
TAF5L	Day_4_0-GATA2_KD	0.03499	-0.000495842	601616	0.516525	0.00633739	0.0457102	10.3683	6.85966
PGBD5	Day_4_0-GATA2_KD	0.0566045	0.00588591	604297	0.518827	0.00405125	0.0336932	12.1419	8.24418
TTC13	Day_4_0-GATA2_KD	0.0223305	0.000940942	595502	0.511276	0.0184836	0.0945051	6.41201	4.09062
ENSG00000287856	Day_4_0-GATA2_KD	0.00227872	0.00149353	586398	0.503459	0.00820683	0.0543891	0.818554	0.125865
TSNAX-DISC1	Day_4_0-GATA2_KD	0.00584281	4.97738e-05	591456	0.507802	0.00272917	0.0258738	2.45566	0.881057
ENSG00000235152	Day_4_0-GATA2_KD	0.0747074	0.0214243	623660	0.535451	4.44607e-07	5.42784e-05	16.0982	8.74764
PCNX2	Day_4_0-GATA2_KD	0.31601	0.0278627	626108	0.537553	0.00113405	0.0142445	48.1583	38.5777
KCNK1	Day_4_0-GATA2_KD	0.0789232	0.029702	622375	0.534348	2.84749e-06	0.00021005	17.0532	10.0063
SLC35F3	Day_4_0-GATA2_KD	0.0679741	0.0200784	620230	0.532507	3.2619e-06	0.000231907	15.5525	8.81057
TARBP1	Day_4_0-GATA2_KD	0.0770649	0.0144439	620505	0.532743	8.90038e-06	0.000486399	17.0532	10.1951
ARID4B	Day_4_0-GATA2_KD	0.308917	0.0181205	615776	0.528682	0.013702	0.0764823	48.4311	40.4657
TBCE	Day_4_0-GATA2_KD	0.00792184	0.00388949	589881	0.50645	0.00705627	0.0493325	2.04638	0.755192
B3GALNT2	Day_4_0-GATA2_KD	0.116933	0.0301567	624709	0.536352	2.51238e-05	0.001006	23.1924	15.5444
GNG4	Day_4_0-GATA2_KD	0.0443515	-0.00354807	602320	0.51713	0.0120668	0.0696718	12.9604	9.18817
GPR137B	Day_4_0-GATA2_KD	0.0304885	0.00426506	597438	0.512938	0.0123909	0.0710441	7.50341	4.84581
LGALS8	Day_4_0-GATA2_KD	0.0240561	0.00602674	599463	0.514677	0.0037338	0.0317891	7.50341	4.46822
RYR2	Day_4_0-GATA2_KD	0.70287	0.11692	669364	0.574692	2.96146e-09	1.40508e-06	73.9427	59.4084
CHRM3	Day_4_0-GATA2_KD	0.0794114	0.0236434	615160	0.528154	0.000118534	0.0030325	16.0982	10.321
CHRM3-AS2	Day_4_0-GATA2_KD	0.00634303	0.00488985	587691	0.50457	0.0082106	0.0543928	1.22783	0.314663
FMN2	Day_4_0-GATA2_KD	0.0468058	0.00736841	604111	0.518667	0.00189054	0.0200344	10.5048	6.60793
RGS7	Day_4_0-GATA2_KD	0.0437435	0.0128495	602356	0.517161	0.00428851	0.0350274	10.2319	6.73379
FH	Day_4_0-GATA2_KD	0.0117489	0.00399069	594394	0.510325	0.00725195	0.0502128	4.50205	2.39144
PLD5	Day_4_0-GATA2_KD	0.116861	0.0401479	630927	0.541691	4.22092e-07	5.32492e-05	21.9645	13.3417
SDCCAG8	Day_4_0-GATA2_KD	0.0604952	0.0127742	608546	0.522475	0.00103292	0.0133024	13.6426	8.99937
AKT3	Day_4_0-GATA2_KD	0.172353	0.014654	622796	0.53471	0.000601804	0.00926494	32.8786	24.7325
SPMIP3	Day_4_0-GATA2_KD	0.00905625	0.00891165	587200	0.504148	0.00279548	0.0263172	0.95498	0.125865
DESI2	Day_4_0-GATA2_KD	0.109288	0.0118644	618535	0.531051	0.000498046	0.00822564	24.1473	17.3694
HNRNPU	Day_4_0-GATA2_KD	0.326303	-0.129857	525012	0.450756	4.88936e-05	0.00158003	49.3861	52.2341
EFCAB2	Day_4_0-GATA2_KD	0.0980013	0.0201107	618041	0.530627	0.000229852	0.00475088	20.8731	14.3486
SMYD3	Day_4_0-GATA2_KD	0.359456	0.0519446	641634	0.550883	1.38276e-05	0.000658565	51.5689	40.5286
CNST	Day_4_0-GATA2_KD	0.0767653	0.00401905	604701	0.519174	0.0115201	0.067457	16.0982	11.8943
ZNF731P	Day_4_0-GATA2_KD	0.013774	0.00258784	595160	0.510982	0.00247207	0.0241813	4.2292	2.01385
ZNF496	Day_4_0-GATA2_KD	0.0742087	0.0144105	604890	0.519336	0.00943088	0.0592831	15.4161	11.3908
PGBD2	Day_4_0-GATA2_KD	0.00723679	0.00421441	588950	0.50565	0.00618069	0.0450015	1.63711	0.503461
SH3YL1	Day_4_0-GATA2_KD	0.034363	0.00779111	599091	0.514357	0.00752398	0.0516001	8.18554	5.22341
TMEM18	Day_4_0-GATA2_KD	0.0152188	0.00427621	595476	0.511254	0.00177354	0.0193147	4.2292	1.95091
SNTG2	Day_4_0-GATA2_KD	0.30442	0.0256123	634874	0.545079	7.36152e-05	0.00215539	47.0668	35.9346
EIPR1	Day_4_0-GATA2_KD	0.051184	0.0137926	617938	0.530539	1.56332e-06	0.000139469	13.2333	6.85966
TRAPPC12	Day_4_0-GATA2_KD	0.0576938	0.00785471	605775	0.520096	0.00284552	0.0265667	12.9604	8.74764
ENSG00000287126	Day_4_0-GATA2_KD	0.00130294	0.00130294	585546	0.502729	0.00321775	0.0287312	0.545703	0
ENSG00000291325	Day_4_0-GATA2_KD	0.00184735	0.00184735	587136	0.504093	0.000306191	0.00583215	0.818554	0
ENSG00000290092	Day_4_0-GATA2_KD	0.0210691	0.00663803	593778	0.509796	0.0119555	0.0692839	4.50205	2.51731
MBOAT2	Day_4_0-GATA2_KD	0.0898109	0.00763866	614756	0.527807	0.000813587	0.0113305	20.6003	14.4116
TAF1B	Day_4_0-GATA2_KD	0.0733431	0.00141956	609440	0.523243	0.00283763	0.0265359	17.5989	12.3977
RRM2	Day_4_0-GATA2_KD	0.141768	0.00678485	618747	0.531233	0.00109129	0.0138491	28.2401	21.1454
HPCAL1	Day_4_0-GATA2_KD	0.0325588	0.0104685	599779	0.514948	0.00281491	0.0263871	7.36698	4.34235
NOL10	Day_4_0-GATA2_KD	0.149898	0.0316024	629614	0.540563	1.81647e-05	0.000817868	28.9222	19.8867
ATP6V1C2	Day_4_0-GATA2_KD	0.0776985	0.013925	611494	0.525007	0.00110128	0.0139251	17.1896	11.8313
PDIA6	Day_4_0-GATA2_KD	0.196748	-0.0914894	543788	0.466876	0.00345897	0.0300581	36.9714	39.8364
NBAS	Day_4_0-GATA2_KD	0.113751	0.0111858	615626	0.528554	0.00137905	0.016265	24.0109	17.4953
GEN1	Day_4_0-GATA2_KD	0.0850907	0.0200474	604627	0.51911	0.0148859	0.0810745	17.0532	13.0271
LINC01376	Day_4_0-GATA2_KD	0.0234615	0.0095506	594684	0.510573	0.00703602	0.0492238	4.63847	2.51731
PUM2	Day_4_0-GATA2_KD	0.245059	0.0195686	624886	0.536504	0.00111467	0.0140349	43.3834	34.613
ENSG00000270100	Day_4_0-GATA2_KD	0.0026531	0.00208311	585178	0.502412	0.0198058	0.0982051	0.545703	0.0629327
LDAH	Day_4_0-GATA2_KD	0.0608512	0.00391876	603506	0.518148	0.0115785	0.0677445	14.3247	10.4468
KLHL29	Day_4_0-GATA2_KD	0.0387557	0.00779327	602641	0.517405	0.00243722	0.024011	9.5498	5.9786
ATAD2B	Day_4_0-GATA2_KD	0.140732	0.00830349	618725	0.531214	0.00118796	0.0146855	28.9222	21.46
NCOA1	Day_4_0-GATA2_KD	0.174643	0.018928	619173	0.531599	0.00185173	0.0198319	32.3329	25.3619
ADCY3	Day_4_0-GATA2_KD	0.0583903	0.020824	615331	0.5283	8.16576e-06	0.000453373	12.824	6.98553
EFR3B	Day_4_0-GATA2_KD	0.0337751	0.004353	605228	0.519626	0.000324005	0.00607269	9.14052	5.09755
DTNB	Day_4_0-GATA2_KD	0.176578	0.0240791	639310	0.548888	9.78374e-07	9.91483e-05	33.8336	22.8446
ASXL2	Day_4_0-GATA2_KD	0.175076	0.0210644	626034	0.53749	0.00023559	0.00485987	33.8336	25.1731
AGBL5	Day_4_0-GATA2_KD	0.0257995	0.0101762	600376	0.515461	0.000612844	0.00935899	6.41201	3.2725
GTF3C2	Day_4_0-GATA2_KD	0.0853422	0.0141717	615410	0.528369	0.000289838	0.00567603	18.281	12.3348
NRBP1	Day_4_0-GATA2_KD	0.0333988	0.00720057	599604	0.514798	0.00976001	0.0607296	9.14052	6.10447
BABAM2	Day_4_0-GATA2_KD	0.107388	0.0212067	622972	0.534861	4.10435e-05	0.00140004	22.3738	14.978
TRMT61B	Day_4_0-GATA2_KD	0.0307165	0.00814048	602790	0.517533	0.000732828	0.0105434	8.18554	4.59408
LCLAT1	Day_4_0-GATA2_KD	0.105645	-0.000154306	610981	0.524566	0.00596391	0.0440873	23.4652	17.8099
CAPN13	Day_4_0-GATA2_KD	0.00452324	0.00194739	588936	0.505639	0.00628311	0.0455647	1.63711	0.503461
DPY30	Day_4_0-GATA2_KD	0.0430524	0.00367331	611226	0.524776	6.72282e-05	0.00199923	12.0055	6.79673
YIPF4	Day_4_0-GATA2_KD	0.0762453	0.0107247	610416	0.524081	0.00217983	0.0221765	17.8718	12.7124
TTC27	Day_4_0-GATA2_KD	0.0558353	0.00658978	606911	0.521071	0.0028786	0.0267678	14.3247	9.8175
LTBP1	Day_4_0-GATA2_KD	0.186359	0.0227324	632830	0.543324	2.89004e-05	0.00110905	35.8799	26.18
RASGRP3	Day_4_0-GATA2_KD	0.0102072	0.00605552	588602	0.505352	0.0113578	0.0667603	1.63711	0.566394
ENSG00000286415	Day_4_0-GATA2_KD	0.0507021	-0.000676383	603173	0.517862	0.00763913	0.0520648	12.5512	8.74764
ENSG00000232153	Day_4_0-GATA2_KD	0.00736399	0.00646707	587197	0.504146	0.00281251	0.0263765	0.95498	0.125865
CRIM1	Day_4_0-GATA2_KD	0.139972	0.00442332	608392	0.522343	0.0192252	0.0975083	27.0123	21.523
HEATR5B	Day_4_0-GATA2_KD	0.0585301	0.0119703	612880	0.526196	5.92653e-05	0.00182751	13.0969	7.67778
CEBPZOS	Day_4_0-GATA2_KD	0.100028	0.00644602	608761	0.52266	0.00901685	0.057424	21.6917	16.6142
CEBPZ	Day_4_0-GATA2_KD	0.207227	0.0131882	621952	0.533985	0.00168285	0.018667	39.0177	30.7741
NDUFAF7	Day_4_0-GATA2_KD	0.0804623	0.0231753	614724	0.52778	0.000175479	0.00393904	16.3711	10.6986
SRSF7	Day_4_0-GATA2_KD	0.0809562	-0.00488277	604456	0.518964	0.0198096	0.0982051	18.5539	14.2228
DHX57	Day_4_0-GATA2_KD	0.0916366	0.00638819	613841	0.527021	0.00151038	0.0172866	21.4188	15.5444
SOS1	Day_4_0-GATA2_KD	0.228511	0.0126167	619982	0.532294	0.0030534	0.0278594	39.8363	31.5922
CDKL4	Day_4_0-GATA2_KD	0.00606139	0.00482174	591340	0.507703	0.000495822	0.00820188	2.04638	0.503461
MAP4K3	Day_4_0-GATA2_KD	0.276843	0.0158964	631177	0.541905	0.000219577	0.00462553	46.5211	35.6199
MAP4K3-DT	Day_4_0-GATA2_KD	0.0303805	0.0031115	602490	0.517275	0.00177548	0.0193147	9.00409	5.41221
EML4	Day_4_0-GATA2_KD	0.24442	0.0394059	641842	0.551062	3.46409e-06	0.000240254	43.2469	31.5293
COX7A2L	Day_4_0-GATA2_KD	0.14643	0.0173204	629310	0.540302	2.77443e-05	0.00108058	29.8772	20.8936
KCNG3	Day_4_0-GATA2_KD	0.371725	0.0561409	645425	0.554138	3.79342e-06	0.000259644	52.5239	40.214
THADA	Day_4_0-GATA2_KD	0.141761	0.0207673	632046	0.542651	4.71328e-06	0.000302752	28.1037	18.9427
CAMKMT	Day_4_0-GATA2_KD	0.440341	0.0221099	630792	0.541575	0.000659711	0.00980731	61.3915	49.2133
SIX3	Day_4_0-GATA2_KD	0.0357344	0.0092749	602914	0.51764	0.000773715	0.0109654	8.32196	4.71995
ENSG00000225156	Day_4_0-GATA2_KD	0.00883969	0.00779248	589576	0.506189	0.000111129	0.00289628	1.36426	0.125865
PRKCE	Day_4_0-GATA2_KD	0.0469877	0.00213075	607474	0.521555	0.00077794	0.0109955	12.1419	7.61485
ENSG00000228925	Day_4_0-GATA2_KD	0.013972	0.00191783	600373	0.515458	0.000247661	0.00502935	5.8663	2.7061
EPCAM-DT	Day_4_0-GATA2_KD	0.0154199	0.00732334	591948	0.508225	0.013666	0.0763421	3.41064	1.76211
PPP1R21	Day_4_0-GATA2_KD	0.0834377	0.00801828	612601	0.525957	0.00116942	0.0145661	18.6903	13.2159
NRXN1	Day_4_0-GATA2_KD	0.243187	0.0603782	648973	0.557184	6.47805e-08	1.39418e-05	39.427	27.3128
ASB3	Day_4_0-GATA2_KD	0.105675	-0.00351817	623163	0.535025	0.000107075	0.00281524	25.7844	17.6211
ERLEC1	Day_4_0-GATA2_KD	0.0473779	0.010914	601819	0.516699	0.0076297	0.0520313	10.9141	7.48899
ACYP2	Day_4_0-GATA2_KD	0.041424	0.00745093	599785	0.514953	0.0100161	0.0616982	9.41337	6.29327
SPTBN1	Day_4_0-GATA2_KD	0.466798	-0.126381	521492	0.447734	2.55947e-05	0.00101969	56.3438	59.2196
SPTBN1-AS2	Day_4_0-GATA2_KD	0.0582988	0.00460979	609045	0.522903	0.00207327	0.0213736	15.9618	11.0761
FANCL	Day_4_0-GATA2_KD	0.148962	0.0349133	633825	0.544179	2.61509e-06	0.000199243	28.6494	19.4462
ENSG00000271955	Day_4_0-GATA2_KD	0.00128902	0.00122503	585181	0.502415	0.0196747	0.0982051	0.545703	0.0629327
BCL11A	Day_4_0-GATA2_KD	0.140407	0.00213682	612897	0.526211	0.00736708	0.050791	28.9222	22.9704
PAPOLG	Day_4_0-GATA2_KD	0.0397611	-0.00647505	600468	0.51554	0.0186152	0.0950848	12.0055	8.55884
SANBR	Day_4_0-GATA2_KD	0.0298546	0.00542057	598093	0.5135	0.0100789	0.0619208	7.77626	4.97168
C2orf74-DT	Day_4_0-GATA2_KD	0.00404786	0.00288621	587254	0.504194	0.00881261	0.0568517	1.09141	0.251731
COMMD1	Day_4_0-GATA2_KD	0.12442	0.0191656	617282	0.529975	0.000606724	0.00931322	23.0559	16.4884
ENSG00000228541	Day_4_0-GATA2_KD	0.0200216	0.00723892	596869	0.51245	0.00185166	0.0198319	5.04775	2.51731
EHBP1	Day_4_0-GATA2_KD	0.186784	0.0055779	613330	0.526582	0.0100626	0.0618387	33.2879	26.9981
ENSG00000286480	Day_4_0-GATA2_KD	0.0116232	0.00525555	590910	0.507333	0.0116147	0.0678234	2.72851	1.25865
WDPCP	Day_4_0-GATA2_KD	0.283789	0.0635711	662710	0.568978	4.44488e-10	2.65118e-07	45.839	31.2146
UGP2	Day_4_0-GATA2_KD	0.337286	0.0188775	628457	0.53957	0.000790454	0.0111196	51.9782	42.2278
VPS54	Day_4_0-GATA2_KD	0.0885446	-0.000103967	607574	0.521641	0.00924571	0.0584181	19.7817	14.8521
PELI1	Day_4_0-GATA2_KD	0.0914722	-0.0013823	615792	0.528696	0.000646732	0.00971308	21.146	14.915
LINC02245	Day_4_0-GATA2_KD	0.0544967	0.0200714	614715	0.527772	7.52274e-06	0.000424259	12.2783	6.60793
RAB1A	Day_4_0-GATA2_KD	0.0810453	-0.00564313	607530	0.521603	0.00816876	0.0542648	19.0996	14.1598
LINC02934	Day_4_0-GATA2_KD	0.0211893	0.00423963	596187	0.511864	0.00467671	0.0371581	5.3206	2.8949
ENSG00000273398	Day_4_0-GATA2_KD	0.0309348	0.0108172	605330	0.519714	6.71613e-05	0.00199923	7.91269	3.90183
ENSG00000289156	Day_4_0-GATA2_KD	0.0078489	0.00504484	589516	0.506137	0.0118149	0.068685	2.04638	0.818125
AAK1	Day_4_0-GATA2_KD	0.143345	0.01707	622597	0.534539	0.000343843	0.00631316	29.3315	21.46
PCBP1-AS1	Day_4_0-GATA2_KD	0.0989006	0.0212002	637556	0.547382	1.83791e-08	5.81338e-06	23.8745	13.7193
SNRPG	Day_4_0-GATA2_KD	0.0165037	0.00508119	595470	0.511248	0.00605563	0.0445203	5.04775	2.76904
ADD2	Day_4_0-GATA2_KD	0.15492	0.0152027	627397	0.53866	0.000109118	0.00285458	32.8786	23.348
NAGK	Day_4_0-GATA2_KD	0.01688	0.00268407	594865	0.510729	0.00693796	0.0487262	4.7749	2.58024
PAIP2B	Day_4_0-GATA2_KD	0.0184274	0.00565164	596066	0.51176	0.00367897	0.0314119	5.04775	2.64317
SFXN5	Day_4_0-GATA2_KD	0.0631954	0.00577454	614506	0.527592	0.000105902	0.0027879	15.4161	9.56576
STAMBP	Day_4_0-GATA2_KD	0.042962	0.00525513	604694	0.519168	0.00268682	0.0256488	11.7326	7.67778
ACTG2	Day_4_0-GATA2_KD	0.00256988	0.00238036	585180	0.502414	0.0197183	0.0982051	0.545703	0.0629327
DGUOK-AS1	Day_4_0-GATA2_KD	0.00873013	0.00528927	589076	0.505758	0.0142629	0.0787791	1.90996	0.755192
TET3	Day_4_0-GATA2_KD	0.0955613	-0.00665285	606412	0.520643	0.0201874	0.0986832	22.6467	17.8099
ENSG00000264324	Day_4_0-GATA2_KD	0.0234659	0.00576766	599381	0.514606	0.00403832	0.0336543	7.50341	4.53115
ENSG00000286739	Day_4_0-GATA2_KD	0.00587932	0.00272787	590598	0.507066	0.00217099	0.0221004	2.04638	0.629327
TACR1	Day_4_0-GATA2_KD	0.0421249	0.0138242	606359	0.520597	0.00032183	0.00606365	9.95907	5.72687
GCFC2	Day_4_0-GATA2_KD	0.0504671	0.0058147	602910	0.517636	0.00935359	0.0589392	12.824	9.0623
LRRTM4	Day_4_0-GATA2_KD	0.35425	0.0479556	645624	0.554309	3.36322e-06	0.000236399	52.1146	39.8364
LRRTM4-AS1	Day_4_0-GATA2_KD	0.002448	0.00162718	586400	0.503461	0.00817507	0.0542648	0.818554	0.125865
CTNNA2	Day_4_0-GATA2_KD	0.099332	0.0179619	612701	0.526042	0.00150274	0.0172275	19.7817	14.0969
TMSB10	Day_4_0-GATA2_KD	0.0465505	0.0228725	603072	0.517775	0.00174255	0.0190831	9.41337	5.7898
ENSG00000287625	Day_4_0-GATA2_KD	0.0240869	0.00623543	598578	0.513916	0.00110273	0.0139266	5.72988	2.8949
KCMF1	Day_4_0-GATA2_KD	0.180294	0.0404402	640374	0.549801	6.59563e-07	7.2852e-05	33.8336	23.1592
TCF7L1	Day_4_0-GATA2_KD	0.438773	0.0735979	658175	0.565085	7.35398e-08	1.48914e-05	60.7094	46.0038
GGCX	Day_4_0-GATA2_KD	0.04548	0.00594582	605780	0.5201	0.00176583	0.01927	12.0055	7.74072
IMMT	Day_4_0-GATA2_KD	0.0897232	-0.00143803	607649	0.521705	0.013383	0.0752281	22.2374	17.1177
KRCC1	Day_4_0-GATA2_KD	0.0225353	0.00332162	598958	0.514244	0.00292218	0.0270765	6.82128	3.90183
RPIA	Day_4_0-GATA2_KD	0.0170976	0.00257332	595687	0.511435	0.00424603	0.0348154	4.91132	2.58024
ENSG00000291176	Day_4_0-GATA2_KD	0.00279099	0.0022583	588051	0.504879	0.00341166	0.0298374	1.22783	0.251731
STARD7-AS1	Day_4_0-GATA2_KD	0.0209527	0.00806913	596476	0.512112	0.00140379	0.0164916	4.63847	2.20264
CIAO1	Day_4_0-GATA2_KD	0.0412657	0.00380717	604244	0.518782	0.00186881	0.0199398	10.6412	6.67086
KANSL3	Day_4_0-GATA2_KD	0.0412123	0.0039883	601032	0.516024	0.00892812	0.0569932	10.5048	7.11139
LMAN2L	Day_4_0-GATA2_KD	0.0369881	0.00879601	605678	0.520013	0.00039176	0.00696033	9.68622	5.53807
CNNM4	Day_4_0-GATA2_KD	0.036014	0.0132319	597572	0.513053	0.009092	0.0577264	7.09413	4.46822
APPAT	Day_4_0-GATA2_KD	0.034103	0.0115212	599192	0.514444	0.00461562	0.036805	7.50341	4.59408
ANKRD36B	Day_4_0-GATA2_KD	0.0200718	0.00886101	593919	0.509917	0.00411008	0.034008	3.81992	1.82505
COX5B	Day_4_0-GATA2_KD	0.0260718	0.00654529	603076	0.517779	0.000589143	0.00916465	8.18554	4.53115
INPP4A	Day_4_0-GATA2_KD	0.118609	0.0243195	624627	0.536282	3.55649e-05	0.00125414	24.0109	16.2996
REV1	Day_4_0-GATA2_KD	0.0961468	0.0196914	624749	0.536386	8.99774e-06	0.000490435	21.146	13.4047
TBC1D8	Day_4_0-GATA2_KD	0.127975	0.0103276	617704	0.530338	0.00105416	0.0135259	26.1937	19.3203
RNF149	Day_4_0-GATA2_KD	0.123205	0.0357481	634654	0.54489	2.42214e-07	3.43977e-05	24.693	15.3556
MAP4K4	Day_4_0-GATA2_KD	0.348771	0.0204638	629034	0.540065	0.000678475	0.0099886	52.251	42.102
TMEM182	Day_4_0-GATA2_KD	0.0172213	0.00208801	597672	0.513139	0.000876242	0.0119375	5.04775	2.39144
TGFBRAP1	Day_4_0-GATA2_KD	0.0286437	0.00467763	597526	0.513014	0.0137638	0.0767042	7.77626	5.09755
NCK2	Day_4_0-GATA2_KD	0.0616732	0.0194412	606707	0.520896	0.00211521	0.0216562	13.2333	8.93644
UXS1	Day_4_0-GATA2_KD	0.132514	-0.00273409	608465	0.522405	0.0198872	0.0982642	27.6944	21.9635
LIMS1	Day_4_0-GATA2_KD	0.150372	0.0352711	634458	0.544722	2.44797e-06	0.000188575	29.3315	19.9497
RANBP2	Day_4_0-GATA2_KD	0.200504	-0.0924143	541106	0.464573	0.00178954	0.0193869	37.3806	39.8993
CCDC138	Day_4_0-GATA2_KD	0.1318	0.0042582	609314	0.523134	0.0160653	0.0856893	27.558	21.9006
NPHP1	Day_4_0-GATA2_KD	0.00725221	0.0035347	590299	0.506809	0.0060427	0.0444651	2.18281	0.818125
ACOXL	Day_4_0-GATA2_KD	0.182419	0.0324474	618861	0.531331	0.00153632	0.0174628	30.1501	23.5368
BCL2L11	Day_4_0-GATA2_KD	0.0457775	0.00962114	600508	0.515574	0.0114314	0.067072	10.5048	7.23726
ZC3H8	Day_4_0-GATA2_KD	0.0143956	-0.00101545	595891	0.51161	0.00678224	0.0480115	5.45703	3.0837
DPP10	Day_4_0-GATA2_KD	0.22222	0.0451293	656554	0.563693	1.27297e-09	6.99328e-07	39.8363	25.9912
THORLNC	Day_4_0-GATA2_KD	0.00551308	0.00234445	587732	0.504605	0.0155724	0.0836779	1.36426	0.440529
PTPN4	Day_4_0-GATA2_KD	0.409265	0.0823972	671261	0.57632	1.68197e-10	1.40451e-07	58.5266	43.0459
EPB41L5	Day_4_0-GATA2_KD	0.155559	-0.00376029	618110	0.530686	0.00258433	0.024977	33.1514	25.3619
RALB	Day_4_0-GATA2_KD	0.00719401	0.00151154	590936	0.507356	0.0145595	0.0798595	2.86494	1.38452
GLI2	Day_4_0-GATA2_KD	0.1958	0.00620441	622240	0.534232	0.00118883	0.0146855	36.5621	28.3826
CLASP1	Day_4_0-GATA2_KD	0.28239	0.0520435	657318	0.564349	1.12593e-08	4.12368e-06	47.6126	33.8578
GYPC	Day_4_0-GATA2_KD	0.00150401	-0.00792684	575577	0.494169	0.0167468	0.0884185	0.409277	1.57332
MAP3K2	Day_4_0-GATA2_KD	0.0867333	0.0065357	619236	0.531653	0.000129156	0.0032022	21.0095	13.9711
IWS1	Day_4_0-GATA2_KD	0.109866	0.0190428	621704	0.533772	0.000136853	0.00333357	24.0109	16.9289
ENSG00000231731	Day_4_0-GATA2_KD	0.0188286	0.00573765	594046	0.510025	0.0150208	0.0816597	4.91132	2.8949
WDR33	Day_4_0-GATA2_KD	0.172096	0.015569	618902	0.531366	0.00230565	0.0230521	33.6971	26.3688
SAP130	Day_4_0-GATA2_KD	0.0885811	-0.0104287	606167	0.520433	0.0182	0.0934442	21.4188	16.5513
ARHGEF4	Day_4_0-GATA2_KD	0.0281322	0.00434854	597768	0.513221	0.010325	0.062951	7.50341	4.78288
FAM168B	Day_4_0-GATA2_KD	0.0828525	0.00433299	611102	0.524669	0.0024952	0.0243327	19.3724	13.9711
MGAT5	Day_4_0-GATA2_KD	0.25191	0.0256022	622087	0.534101	0.00221503	0.0224361	42.4284	34.1724
RAB3GAP1	Day_4_0-GATA2_KD	0.118571	0.00833691	614181	0.527313	0.00264706	0.0254186	24.693	18.5022
ZRANB3	Day_4_0-GATA2_KD	0.208579	0.0255504	623270	0.535117	0.000878447	0.0119502	36.6985	28.2568
R3HDM1	Day_4_0-GATA2_KD	0.28872	0.0242673	628980	0.540019	0.000459221	0.0077312	46.5211	37.1303
SPOPL-DT	Day_4_0-GATA2_KD	0.0159644	0.0046778	593611	0.509652	0.00688652	0.0485031	3.95634	2.01385
TEX41	Day_4_0-GATA2_KD	0.0382591	0.0095131	609180	0.523019	2.7831e-05	0.00108194	9.68622	4.97168
ORC4	Day_4_0-GATA2_KD	0.0792889	0.00911077	610654	0.524285	0.00152875	0.0174299	17.1896	11.8313
EPC2	Day_4_0-GATA2_KD	0.147101	0.0147139	623794	0.535566	0.000266764	0.00533425	30.1501	22.1523
LYPD6B	Day_4_0-GATA2_KD	0.0179262	-0.000417168	595045	0.510884	0.0107171	0.0641705	5.3206	3.0837
LYPD6	Day_4_0-GATA2_KD	0.0374688	0.00470595	605130	0.519543	0.000789268	0.0111179	10.0955	6.04154
NMI	Day_4_0-GATA2_KD	0.00126335	-0.00720531	571146	0.490365	0.000569853	0.00891899	0.272851	2.20264
FMNL2	Day_4_0-GATA2_KD	0.294788	0.0281207	639619	0.549153	1.9872e-05	0.000864073	49.2497	37.7596
ENSG00000227400	Day_4_0-GATA2_KD	0.0493575	0.0209272	615637	0.528563	2.36996e-07	3.41209e-05	10.5048	4.71995
LINC01876	Day_4_0-GATA2_KD	0.240273	0.0421777	647097	0.555573	2.67568e-07	3.65082e-05	41.7462	29.2637
WDSUB1	Day_4_0-GATA2_KD	0.0307311	0.00267404	609152	0.522996	1.01684e-05	0.000537404	9.00409	4.27942
BAZ2B	Day_4_0-GATA2_KD	0.365519	0.0128253	619394	0.531789	0.00783558	0.0529885	54.2974	45.1857
MARCHF7	Day_4_0-GATA2_KD	0.155663	-0.00989271	610393	0.524061	0.0178941	0.0923731	31.7872	25.7395
SLC4A10	Day_4_0-GATA2_KD	0.014922	0.00517247	593593	0.509637	0.00697667	0.0489234	3.95634	2.01385
GCA	Day_4_0-GATA2_KD	0.00943722	0.00354698	592044	0.508307	0.00579546	0.0431712	3.00136	1.32159
GRB14	Day_4_0-GATA2_KD	0.0314808	0.00328946	598246	0.513632	0.0101215	0.0621093	7.91269	5.09755
CSRNP3	Day_4_0-GATA2_KD	0.102954	0.0131033	616571	0.529365	0.000587093	0.00913957	21.8281	15.5444
SCN1A-AS1	Day_4_0-GATA2_KD	0.0176549	0.00441805	595250	0.51106	0.0107221	0.0641705	5.45703	3.20957
STK39	Day_4_0-GATA2_KD	0.104828	0.0338438	621104	0.533257	3.48459e-05	0.0012494	19.7817	12.9641
CERS6	Day_4_0-GATA2_KD	0.184749	0.00506115	622727	0.53465	0.000905207	0.0122007	35.6071	27.3128
SPC25	Day_4_0-GATA2_KD	0.0581754	0.0134858	613271	0.526532	8.42158e-05	0.00236302	13.9154	8.37004
FASTKD1	Day_4_0-GATA2_KD	0.0970122	0.00741292	613427	0.526666	0.00159586	0.0179985	21.146	15.1668
KLHL23	Day_4_0-GATA2_KD	0.104759	0.0119477	618234	0.530792	0.000500633	0.00824879	23.7381	16.9918
UBR3	Day_4_0-GATA2_KD	0.122614	0.0137455	612434	0.525813	0.00521328	0.0401511	25.3752	19.5091
TLK1	Day_4_0-GATA2_KD	0.238579	0.00802485	625354	0.536906	0.000924321	0.0123614	43.3834	33.669
SLC25A12	Day_4_0-GATA2_KD	0.0781767	0.00741642	619463	0.531848	5.28162e-05	0.00168335	19.0996	12.2719
METAP1D	Day_4_0-GATA2_KD	0.0486656	0.0113345	607970	0.52198	0.000381225	0.00681374	11.4598	6.92259
MAP3K20	Day_4_0-GATA2_KD	0.0371945	-0.00265649	599183	0.514436	0.0139124	0.0773877	9.5498	6.48206
OLA1	Day_4_0-GATA2_KD	0.188598	0.0242787	637104	0.546994	5.36675e-06	0.000330491	36.1528	25.6765
GPR155	Day_4_0-GATA2_KD	0.00781393	0.00435884	589818	0.506396	0.00462587	0.0368587	1.90996	0.629327
WIPF1	Day_4_0-GATA2_KD	0.0252863	0.0100733	593543	0.509594	0.0125947	0.0719952	4.36562	2.45437
CHN1	Day_4_0-GATA2_KD	0.195293	0.0342308	634572	0.54482	9.63444e-06	0.000518373	34.1064	24.292
ENSG00000289349	Day_4_0-GATA2_KD	0.0817188	0.0236425	625923	0.537394	1.96768e-07	2.91328e-05	16.9168	9.2511
MTX2	Day_4_0-GATA2_KD	0.0682772	0.00516659	607788	0.521824	0.00472825	0.0373946	17.0532	12.2719
LINC01117	Day_4_0-GATA2_KD	0.00399355	0.00231563	588907	0.505614	0.00319085	0.0287245	1.50068	0.377596
AGPS	Day_4_0-GATA2_KD	0.0884195	0.0192126	622609	0.534549	2.18809e-05	0.000910542	20.6003	13.2788
TTN-AS1	Day_4_0-GATA2_KD	0.0656269	0.0134972	614698	0.527756	6.29097e-05	0.00191464	14.734	8.93644
ZNF385B	Day_4_0-GATA2_KD	0.0363968	0.00219989	604894	0.51934	0.000525927	0.00848627	9.41337	5.41221
UBE2E3	Day_4_0-GATA2_KD	0.121335	0.0244183	625018	0.536617	3.96531e-05	0.00136375	24.8295	16.9918
ITGA4	Day_4_0-GATA2_KD	0.00888635	0.00314402	589135	0.505809	0.0191568	0.0972799	2.04638	0.881057
PDE1A	Day_4_0-GATA2_KD	0.00763713	0.00441982	591075	0.507475	0.00303574	0.02774	2.31924	0.818125
NUP35	Day_4_0-GATA2_KD	0.0714333	0.00443334	604432	0.518943	0.0120648	0.0696718	15.8254	11.7684
ENSG00000286797	Day_4_0-GATA2_KD	0.0797393	0.0132551	611440	0.52496	0.00076262	0.0108672	16.0982	10.8874
FSIP2-AS1	Day_4_0-GATA2_KD	0.0203135	0.00916204	596174	0.511853	0.00235555	0.0234499	4.7749	2.39144
LINC01473	Day_4_0-GATA2_KD	0.135062	0.0225531	626356	0.537766	2.99621e-05	0.00113313	25.9209	17.6211
CALCRL-AS1	Day_4_0-GATA2_KD	0.0379939	0.0126166	603096	0.517796	0.000997025	0.012962	8.73124	5.09755
CALCRL	Day_4_0-GATA2_KD	0.00226181	0.000387344	587246	0.504188	0.00891006	0.0569873	1.09141	0.251731
LINC01090	Day_4_0-GATA2_KD	0.211458	0.0429953	650059	0.558117	2.12599e-08	6.33542e-06	37.7899	25.4877
GULP1	Day_4_0-GATA2_KD	0.463705	0.0150714	618344	0.530887	0.0121032	0.0697974	61.1187	52.8634
COL5A2	Day_4_0-GATA2_KD	0.0173286	0.00153909	594552	0.510461	0.0102324	0.0625693	4.91132	2.76904
WDR75	Day_4_0-GATA2_KD	0.0581581	-0.00587309	606564	0.520774	0.00450964	0.0361256	15.2797	10.6986
PMS1	Day_4_0-GATA2_KD	0.0966019	0.0155128	620315	0.532579	7.43204e-05	0.0021665	20.7367	13.7823
HIBCH	Day_4_0-GATA2_KD	0.0923223	0.0126832	610156	0.523857	0.00348834	0.0301792	19.236	14.0969
STAT1	Day_4_0-GATA2_KD	0.113844	0.0139736	614650	0.527716	0.00193733	0.0203389	23.8745	17.6841
STAT4	Day_4_0-GATA2_KD	0.00655046	0.00577607	590801	0.50724	5.19225e-05	0.00166131	1.63711	0.188798
HECW2	Day_4_0-GATA2_KD	0.0543061	0.0136594	607233	0.521348	0.000786663	0.0110962	11.869	7.48899
CCDC150	Day_4_0-GATA2_KD	0.127224	0.0120763	621401	0.533512	0.000236746	0.00487889	25.7844	18.2505
HSPD1	Day_4_0-GATA2_KD	0.245974	-0.0894324	547341	0.469927	0.00988324	0.0611388	42.4284	43.6753
MOB4	Day_4_0-GATA2_KD	0.0194572	0.00422917	595099	0.51093	0.00801845	0.0538647	5.04775	2.83197
ENSG00000222017	Day_4_0-GATA2_KD	0.0343462	0.0133908	603804	0.518404	0.000120514	0.0030669	7.36698	3.65009
ENSG00000231557	Day_4_0-GATA2_KD	0.0273273	0.0124929	607224	0.52134	1.59476e-06	0.000140808	7.09413	2.76904
SATB2	Day_4_0-GATA2_KD	0.154969	0.0125029	620152	0.532439	0.000974031	0.0127806	30.2865	22.9075
TYW5	Day_4_0-GATA2_KD	0.0431893	0.00661835	603685	0.518302	0.00171938	0.0189014	9.95907	6.1674
SPATS2L	Day_4_0-GATA2_KD	0.211272	0.00528474	620662	0.532877	0.00224961	0.0226786	38.6085	30.1447
PPIL3	Day_4_0-GATA2_KD	0.0176199	0.00142116	594762	0.510641	0.011647	0.0679306	5.18417	3.02077
ORC2	Day_4_0-GATA2_KD	0.122545	0.00188857	619738	0.532084	0.000436949	0.00746461	25.7844	18.3134
CFLAR	Day_4_0-GATA2_KD	0.0309595	0.0119719	598051	0.513464	0.00437743	0.0355577	6.54843	3.83889
CFLAR-AS1	Day_4_0-GATA2_KD	0.00306308	0.0029052	585974	0.503096	0.00632729	0.0457054	0.682128	0.0629327
SUMO1	Day_4_0-GATA2_KD	0.0667011	0.0118183	607164	0.521288	0.00381997	0.0322782	15.4161	10.8874
BMPR2	Day_4_0-GATA2_KD	0.314082	0.0032631	618959	0.531415	0.00734108	0.0506787	50.3411	41.3468
FAM117B	Day_4_0-GATA2_KD	0.105508	0.00203841	607447	0.521531	0.0139641	0.0775867	22.101	17.0548
WDR12	Day_4_0-GATA2_KD	0.1108	0.00645083	614974	0.527994	0.00118794	0.0146855	22.3738	15.9849
CARF	Day_4_0-GATA2_KD	0.0314637	0.0191334	599868	0.515024	0.000564379	0.00888536	6.00273	3.02077
NBEAL1	Day_4_0-GATA2_KD	0.120583	0.0332106	639504	0.549054	1.47734e-08	5.00451e-06	25.1023	14.915
CYP20A1	Day_4_0-GATA2_KD	0.126493	0.0166295	612306	0.525703	0.00592094	0.0438162	26.0573	20.0755
ABI2	Day_4_0-GATA2_KD	0.162822	0.0120636	611893	0.525349	0.0121789	0.0701177	31.3779	25.3619
PARD3B	Day_4_0-GATA2_KD	0.149725	0.0262174	624395	0.536082	0.000135848	0.00331945	27.9673	20.2643
INO80D	Day_4_0-GATA2_KD	0.178651	0.0156547	622976	0.534864	0.000669569	0.00990218	33.97	25.7395
NDUFS1	Day_4_0-GATA2_KD	0.125549	0.00409321	613703	0.526903	0.00444303	0.0358118	26.8759	20.7678
ADAM23	Day_4_0-GATA2_KD	0.126704	0.00457323	615378	0.528341	0.00223062	0.0225613	26.0573	19.4462
ENSG00000229321	Day_4_0-GATA2_KD	0.053924	0.0140674	606203	0.520463	0.000915034	0.0122765	11.1869	6.98553
KLF7	Day_4_0-GATA2_KD	0.115149	0.018745	614058	0.527207	0.00173293	0.0190103	22.2374	16.4254
CREB1	Day_4_0-GATA2_KD	0.202258	0.0296968	628956	0.539998	0.000154268	0.00360844	37.1078	28.2568
PLEKHM3	Day_4_0-GATA2_KD	0.0344671	0.00700514	604710	0.519182	0.000836633	0.0115589	9.82265	5.85274
RPE	Day_4_0-GATA2_KD	0.0439485	0.00445076	599409	0.51463	0.0199751	0.0984559	10.7776	7.67778
KANSL1L	Day_4_0-GATA2_KD	0.0842751	0.0249193	625916	0.537388	1.10224e-06	0.000110627	18.8267	11.1391
ACADL	Day_4_0-GATA2_KD	0.00164806	0.00148781	585179	0.502413	0.019762	0.0982051	0.545703	0.0629327
BARD1	Day_4_0-GATA2_KD	0.102024	0.00229967	623560	0.535365	7.4289e-05	0.0021665	24.9659	17.0548
ATIC	Day_4_0-GATA2_KD	0.026312	-0.0246398	563045	0.48341	0.00718977	0.0499148	6.13915	9.31403
MREG	Day_4_0-GATA2_KD	0.0409578	0.0114987	600352	0.51544	0.00834846	0.0549481	9.5498	6.41913
PECR	Day_4_0-GATA2_KD	0.0246701	0.00675741	595626	0.511383	0.00828616	0.0546892	5.45703	3.14663
TMEM169	Day_4_0-GATA2_KD	0.00692278	0.00295227	589924	0.506487	0.0100999	0.0620136	2.18281	0.881057
DIRC3	Day_4_0-GATA2_KD	0.0100213	0.0067113	589883	0.506452	0.0070411	0.0492429	2.04638	0.755192
ARPC2	Day_4_0-GATA2_KD	0.0763581	-0.00486827	613094	0.52638	0.00149132	0.0171567	20.4638	14.4745
ZNF142	Day_4_0-GATA2_KD	0.0311412	0.003216	597422	0.512924	0.0154398	0.0832226	7.91269	5.22341
TTLL4	Day_4_0-GATA2_KD	0.0466682	-0.00403571	606232	0.520488	0.00204267	0.0211528	12.824	8.37004
SPEG	Day_4_0-GATA2_KD	0.0152425	0.00749039	592055	0.508316	0.0179637	0.0926408	3.68349	2.01385
OBSL1	Day_4_0-GATA2_KD	0.0266622	0.00652428	597550	0.513034	0.00538577	0.0409071	6.41201	3.77596
ENSG00000228802	Day_4_0-GATA2_KD	0.00716603	0.00200501	591025	0.507432	0.00190619	0.0201079	2.18281	0.692259
DOCK10	Day_4_0-GATA2_KD	0.00750278	0.00412948	593404	0.509475	0.000171935	0.00388454	2.59209	0.692259
NYAP2	Day_4_0-GATA2_KD	0.00844429	0.00646834	587754	0.504624	0.0151527	0.0821416	1.36426	0.440529
COL4A4	Day_4_0-GATA2_KD	0.00933524	0.00444356	590705	0.507157	0.00522903	0.0402249	2.31924	0.881057
AGFG1	Day_4_0-GATA2_KD	0.139384	0.0155406	615847	0.528743	0.00243862	0.0240135	27.4216	20.7678
LINC01807	Day_4_0-GATA2_KD	0.00659398	0.00412533	588894	0.505603	0.0032519	0.0289866	1.50068	0.377596
FBXO36	Day_4_0-GATA2_KD	0.0374148	0.00341616	598308	0.513685	0.0187545	0.0956089	9.27694	6.41913
SP110	Day_4_0-GATA2_KD	0.00730514	0.00587051	590206	0.506729	0.00234445	0.0233617	1.90996	0.566394
CAB39	Day_4_0-GATA2_KD	0.119123	0.0192276	618955	0.531412	0.000479433	0.00798138	24.693	17.747
NCL	Day_4_0-GATA2_KD	0.343531	-0.154311	511604	0.439244	5.61006e-07	6.47047e-05	47.8854	53.3669
ENSG00000227033	Day_4_0-GATA2_KD	0.00535537	0.00316142	587743	0.504614	0.0153613	0.0829278	1.36426	0.440529
GIGYF2	Day_4_0-GATA2_KD	0.138001	0.00705612	618202	0.530765	0.00160222	0.0180529	29.6044	22.3411
ATG16L1	Day_4_0-GATA2_KD	0.0387707	0.0145139	607230	0.521345	0.000177578	0.00397333	9.95907	5.60101
SH3BP4	Day_4_0-GATA2_KD	0.0595496	0.0174942	607487	0.521566	0.00170586	0.0187923	13.6426	9.12524
AGAP1	Day_4_0-GATA2_KD	0.412114	0.0505946	645435	0.554147	7.31833e-06	0.000416202	59.618	46.0038
MLPH	Day_4_0-GATA2_KD	0.0105917	0.00730972	593433	0.5095	0.000165278	0.00375446	2.59209	0.692259
UBE2F-SCLY	Day_4_0-GATA2_KD	0.0119033	0.00151235	592888	0.509032	0.00408107	0.0338647	3.27422	1.44745
TRAF3IP1	Day_4_0-GATA2_KD	0.0436386	0.0215648	608158	0.522142	3.54189e-05	0.00125323	9.14052	4.71995
HDAC4	Day_4_0-GATA2_KD	0.0955729	0.00663836	605730	0.520057	0.0197163	0.0982051	20.8731	16.4254
FARP2	Day_4_0-GATA2_KD	0.0799839	0.0192023	611790	0.52526	0.000844096	0.0116313	16.7804	11.4537
ATG4B	Day_4_0-GATA2_KD	0.0698047	0.0111061	619197	0.53162	5.99485e-06	0.000357567	15.4161	8.87351
DTYMK	Day_4_0-GATA2_KD	0.0267218	-0.00234759	597463	0.51296	0.0151618	0.0821654	7.91269	5.22341
ING5	Day_4_0-GATA2_KD	0.0425956	0.00950259	603394	0.518052	0.00240266	0.0237266	10.2319	6.48206
GAL3ST2	Day_4_0-GATA2_KD	0.00121209	6.76624e-05	585972	0.503094	0.00635643	0.0457102	0.682128	0.0629327
LINC01237	Day_4_0-GATA2_KD	0.013102	0.00640077	591916	0.508198	0.0114443	0.0671288	3.27422	1.63625
LINC01266	Day_4_0-GATA2_KD	0.00402535	0.00185244	586402	0.503463	0.00814342	0.0542271	0.818554	0.125865
CNTN4	Day_4_0-GATA2_KD	0.0298459	0.00280494	597390	0.512897	0.0146359	0.0801099	7.77626	5.09755
CNTN4-AS1	Day_4_0-GATA2_KD	0.00125509	0.00111616	585180	0.502414	0.0197183	0.0982051	0.545703	0.0629327
TRNT1	Day_4_0-GATA2_KD	0.0502929	0.000460008	604828	0.519283	0.00404897	0.0336932	12.824	8.68471
SUMF1	Day_4_0-GATA2_KD	0.223771	2.10961e-05	613202	0.526472	0.0168696	0.0888674	41.2005	33.669
ITPR1	Day_4_0-GATA2_KD	0.0197665	0.00618378	597435	0.512936	0.00170213	0.0187711	5.3206	2.7061
ENSG00000226022	Day_4_0-GATA2_KD	0.00160873	0.00145555	585181	0.502415	0.0196747	0.0982051	0.545703	0.0629327
ENSG00000189229	Day_4_0-GATA2_KD	0.0391459	0.0132861	608398	0.522348	3.17863e-05	0.0011687	9.27694	4.71995
GRM7-AS3	Day_4_0-GATA2_KD	0.00614562	0.00533547	586832	0.503832	0.00877992	0.056746	0.95498	0.188798
LMCD1-AS1	Day_4_0-GATA2_KD	0.0716789	0.00521244	612637	0.525987	0.000660883	0.00980731	17.1896	11.6425
SSUH2	Day_4_0-GATA2_KD	0.00727019	0.0046502	589455	0.506084	0.00829181	0.0546919	1.90996	0.692259
RAD18	Day_4_0-GATA2_KD	0.0680654	0.000425892	611904	0.525358	0.000876614	0.0119375	17.1896	11.5796
SETD5	Day_4_0-GATA2_KD	0.390233	0.0326966	633094	0.543551	0.00031714	0.00600782	58.2538	47.1995
LHFPL4	Day_4_0-GATA2_KD	0.058616	0.010527	606839	0.521009	0.0017745	0.0193147	13.0969	8.62177
MTMR14	Day_4_0-GATA2_KD	0.0289308	0.00794113	603966	0.518543	0.000177366	0.00397286	7.77626	3.96476
OGG1	Day_4_0-GATA2_KD	0.0270216	0.00488591	597754	0.513209	0.00517985	0.0399906	6.54843	3.83889
TTLL3	Day_4_0-GATA2_KD	0.00399505	0.00297262	588416	0.505192	0.00118439	0.0146738	1.22783	0.188798
PRRT3	Day_4_0-GATA2_KD	0.0241061	0.00280968	596406	0.512052	0.0180989	0.0930593	7.23056	4.71995
ENSG00000291224	Day_4_0-GATA2_KD	0.0484424	0.00866783	613500	0.526728	6.1386e-05	0.00187902	13.6426	8.11831
FANCD2	Day_4_0-GATA2_KD	0.0971448	0.00489082	611262	0.524806	0.00428866	0.0350274	22.101	16.4884
ATG7	Day_4_0-GATA2_KD	0.104979	0.025925	622018	0.534041	5.19657e-05	0.00166131	21.8281	14.6004
TAMM41	Day_4_0-GATA2_KD	0.0501576	0.0254207	605603	0.519948	0.000409066	0.00716303	9.5498	5.60101
MKRN2	Day_4_0-GATA2_KD	0.0200309	-0.0034364	595637	0.511392	0.0115942	0.0677893	5.8663	3.52423
RAF1	Day_4_0-GATA2_KD	0.135687	0.0187273	616666	0.529447	0.00172272	0.0189182	26.603	20.3272
FGD5	Day_4_0-GATA2_KD	0.0168331	0.00828541	594491	0.510408	0.00472531	0.0373941	4.2292	2.13971
NR2C2	Day_4_0-GATA2_KD	0.117996	0.00804468	621084	0.53324	0.000259915	0.00522126	25.648	18.1875
MRPS25	Day_4_0-GATA2_KD	0.0355027	0.00660615	598489	0.51384	0.0147754	0.0806848	8.86767	6.04154
SH3BP5	Day_4_0-GATA2_KD	0.0221805	-0.000805846	596626	0.512241	0.0136894	0.0764527	6.95771	4.40529
HACL1	Day_4_0-GATA2_KD	0.0493863	0.005537	601784	0.516669	0.00760123	0.0519403	10.9141	7.42605
ANKRD28	Day_4_0-GATA2_KD	0.192137	0.0208531	627043	0.538356	0.00022954	0.00475088	35.7435	26.8722
OXNAD1	Day_4_0-GATA2_KD	0.0821708	0.0176864	623920	0.535675	3.87743e-06	0.000264527	18.9632	11.3908
RFTN1	Day_4_0-GATA2_KD	0.0129261	0.001722	593144	0.509251	0.00847797	0.0554121	3.81992	1.95091
DAZL	Day_4_0-GATA2_KD	0.0391725	0.023507	614793	0.527838	1.6891e-09	9.04144e-07	8.32196	2.7061
ENSG00000229271	Day_4_0-GATA2_KD	0.00833723	0.000482995	590677	0.507133	0.00538264	0.0409057	2.31924	0.881057
PLCL2	Day_4_0-GATA2_KD	0.114395	0.0321525	634343	0.544623	9.67813e-08	1.77229e-05	23.0559	13.7193
TBC1D5	Day_4_0-GATA2_KD	0.225132	0.0192296	627935	0.539122	0.000295869	0.00575561	39.5634	30.3965
SATB1-AS1	Day_4_0-GATA2_KD	0.0404589	0.00832013	605506	0.519865	0.00039983	0.00706761	9.5498	5.47514
EFHB	Day_4_0-GATA2_KD	0.00571597	0.00437954	586892	0.503884	0.0197669	0.0982051	1.09141	0.314663
RAB5A	Day_4_0-GATA2_KD	0.087275	0.00854244	623498	0.535312	1.30822e-05	0.000630509	20.7367	12.9641
PP2D1	Day_4_0-GATA2_KD	0.0140367	0.00289132	591920	0.508201	0.019628	0.0982051	3.68349	2.01385
SGO1	Day_4_0-GATA2_KD	0.0526151	0.0146945	605540	0.519894	0.00238946	0.0236413	12.2783	8.18125
ZNF385D	Day_4_0-GATA2_KD	0.0539568	0.0272123	627660	0.538886	3.07549e-11	3.7767e-08	12.824	4.90875
ZNF385D-AS1	Day_4_0-GATA2_KD	0.0158469	0.0112054	606546	0.520758	2.26791e-10	1.74358e-07	5.04775	0.881057
UBE2E1	Day_4_0-GATA2_KD	0.18928	0.00537118	624627	0.536282	0.000591216	0.0091801	36.9714	28.1938
NKIRAS1	Day_4_0-GATA2_KD	0.0454063	-0.000296548	608408	0.522356	0.00137227	0.0162125	14.1883	9.4399
RPL15	Day_4_0-GATA2_KD	0.115138	0.0150407	608501	0.522436	0.0135384	0.0757916	23.8745	18.8798
THRB	Day_4_0-GATA2_KD	0.117528	0.0201283	629732	0.540665	3.4406e-06	0.00023942	24.5566	15.922
RARB	Day_4_0-GATA2_KD	0.0145678	0.00716297	594804	0.510676	0.00033414	0.00617848	3.27422	1.13279
NGLY1	Day_4_0-GATA2_KD	0.0350025	0.00496669	599358	0.514587	0.00954695	0.0598145	8.86767	5.85274
LINC00692	Day_4_0-GATA2_KD	0.00352733	0.00332917	585181	0.502415	0.0196747	0.0982051	0.545703	0.0629327
LINC01980	Day_4_0-GATA2_KD	0.0251715	0.00979597	598230	0.513618	0.00102293	0.0132391	5.45703	2.7061
LINC01967	Day_4_0-GATA2_KD	0.0520656	0.0158651	612200	0.525612	3.18931e-05	0.0011687	11.869	6.60793
OSBPL10	Day_4_0-GATA2_KD	0.277069	0.0276379	624840	0.536464	0.0012703	0.0154089	44.884	35.9346
CMTM8	Day_4_0-GATA2_KD	0.0505507	0.0117857	612730	0.526067	1.2971e-05	0.000628609	11.4598	6.04154
CNOT10	Day_4_0-GATA2_KD	0.114902	0.0243227	626844	0.538185	5.64523e-06	0.000345408	22.3738	14.3486
CLASP2	Day_4_0-GATA2_KD	0.283628	0.0190164	625687	0.537192	0.00118395	0.0146738	47.6126	37.5079
LINC01811	Day_4_0-GATA2_KD	0.010805	0.00529467	592336	0.508557	0.00192462	0.0202263	2.72851	1.00692
STAC	Day_4_0-GATA2_KD	0.193872	0.142048	756689	0.649665	3.48289e-74	7.27088e-70	36.4256	6.48206
LRRFIP2	Day_4_0-GATA2_KD	0.0817481	0.00923097	624735	0.536374	5.2462e-06	0.000325951	20.3274	12.3977
APRG1	Day_4_0-GATA2_KD	0.0174538	0.00749229	597816	0.513263	0.000229793	0.00475088	4.50205	1.82505
CTDSPL	Day_4_0-GATA2_KD	0.101103	0.0344142	625616	0.537131	2.89567e-06	0.000212105	19.9181	12.2719
XYLB	Day_4_0-GATA2_KD	0.0195187	0.00492219	595852	0.511576	0.00524221	0.0402636	5.18417	2.83197
ACVR2B	Day_4_0-GATA2_KD	0.189303	-0.0758214	546689	0.469367	0.00612345	0.0447381	35.0614	38.0743
SCN11A	Day_4_0-GATA2_KD	0.0161956	0.0107433	596136	0.51182	0.000199205	0.00435001	3.68349	1.32159
SLC25A38	Day_4_0-GATA2_KD	0.0212428	0.0106926	595696	0.511442	0.00237586	0.023584	4.50205	2.20264
RPSA	Day_4_0-GATA2_KD	0.113245	0.00258991	612716	0.526055	0.00441793	0.0357334	24.9659	18.9427
ZNF621	Day_4_0-GATA2_KD	0.0391079	0.00605747	605086	0.519504	0.000529047	0.00850878	9.5498	5.53807
ULK4	Day_4_0-GATA2_KD	0.182192	0.0194054	631279	0.541993	3.38167e-05	0.00122138	33.97	24.3549
TRAK1	Day_4_0-GATA2_KD	0.103972	0.0230757	624432	0.536114	2.14818e-05	0.00090232	22.6467	14.8521
SS18L2	Day_4_0-GATA2_KD	0.024616	0.00300453	595343	0.511139	0.0140301	0.0778349	5.8663	3.58716
NKTR	Day_4_0-GATA2_KD	0.206162	0.00586599	619318	0.531723	0.00331483	0.0293595	38.6085	30.7111
SNRK	Day_4_0-GATA2_KD	0.0507369	0.00711166	610636	0.524269	0.000273972	0.00544191	13.3697	8.24418
ANO10	Day_4_0-GATA2_KD	0.247822	0.0754415	669462	0.574775	1.40062e-12	2.65812e-09	41.6098	25.9912
TCAIM	Day_4_0-GATA2_KD	0.061193	0.011995	601709	0.516605	0.0147757	0.0806848	12.6876	9.2511
ZNF852	Day_4_0-GATA2_KD	0.0169728	-0.000883389	595425	0.51121	0.00822302	0.0543928	5.3206	3.02077
KIF15	Day_4_0-GATA2_KD	0.0734256	-0.00244796	606163	0.520429	0.0115829	0.0677512	18.5539	13.9081
LIMD1	Day_4_0-GATA2_KD	0.0739363	0.00850574	606568	0.520776	0.00715925	0.0498041	16.9168	12.3348
SACM1L	Day_4_0-GATA2_KD	0.0805098	0.00970318	605280	0.519671	0.0155376	0.0835772	18.5539	14.1598
CCR3	Day_4_0-GATA2_KD	0.00234378	0.00217432	586406	0.503466	0.00808045	0.0541012	0.818554	0.125865
CCDC12	Day_4_0-GATA2_KD	0.0408261	0.0110599	602869	0.517601	0.00130831	0.0157329	8.86767	5.28634
SCAP	Day_4_0-GATA2_KD	0.0554681	0.0041277	602536	0.517315	0.014821	0.0808896	13.9154	10.1951
ELP6	Day_4_0-GATA2_KD	0.0334707	0.00639605	601978	0.516836	0.00239208	0.0236457	9.00409	5.47514
DHX30	Day_4_0-GATA2_KD	0.0645991	0.00418726	607517	0.521592	0.00283968	0.0265359	15.0068	10.3839
MAP4	Day_4_0-GATA2_KD	0.334796	0.0197072	625692	0.537196	0.00163434	0.0183039	52.251	42.5425
ZNF589	Day_4_0-GATA2_KD	0.122881	0.00495608	609237	0.523068	0.0115229	0.067457	24.2838	19.0686
NME6	Day_4_0-GATA2_KD	0.0166903	0.0100261	596474	0.51211	0.00110216	0.0139266	4.50205	2.07678
TMA7	Day_4_0-GATA2_KD	0.0321195	-0.0040029	599494	0.514703	0.0134273	0.0753719	9.82265	6.67086
ENSG00000244380	Day_4_0-GATA2_KD	0.00853083	0.0066015	589408	0.506044	0.00521057	0.0401511	1.77353	0.566394
SLC26A6	Day_4_0-GATA2_KD	0.0298204	0.0113813	597358	0.512869	0.0012019	0.0148116	5.04775	2.45437
IP6K2	Day_4_0-GATA2_KD	0.0732063	0.0198869	622552	0.5345	1.92291e-06	0.000156808	16.7804	9.6287
ARIH2	Day_4_0-GATA2_KD	0.102169	0.0129861	608987	0.522854	0.00813388	0.0542271	21.4188	16.4254
P4HTM	Day_4_0-GATA2_KD	0.0177799	0.00590522	592510	0.508707	0.0172486	0.0902688	3.95634	2.20264
DALRD3	Day_4_0-GATA2_KD	0.0288298	0.00202907	601555	0.516473	0.00150996	0.0172866	8.04911	4.65702
USP4	Day_4_0-GATA2_KD	0.0406389	0.00582334	599446	0.514662	0.0156935	0.0841553	10.0955	7.04846
TCTA	Day_4_0-GATA2_KD	0.00422224	-0.000585977	590261	0.506776	0.0062894	0.0455736	2.18281	0.818125
BSN	Day_4_0-GATA2_KD	0.0130707	0.00571346	595025	0.510866	0.00166444	0.0185231	3.95634	1.76211
GMPPB	Day_4_0-GATA2_KD	0.00446075	0.00118865	589418	0.506052	0.00863527	0.0561939	1.90996	0.692259
IP6K1	Day_4_0-GATA2_KD	0.0813182	0.00980055	621532	0.533624	1.27649e-05	0.000622619	18.5539	11.4537
TRAIP	Day_4_0-GATA2_KD	0.0183556	0.0068573	595305	0.511107	0.00340325	0.0298138	4.50205	2.26558
RBM6	Day_4_0-GATA2_KD	0.262808	0.0336682	627154	0.538451	0.000535876	0.00856962	42.8377	33.3543
RBM5	Day_4_0-GATA2_KD	0.0683129	-0.000663275	606286	0.520535	0.00753057	0.0516097	16.7804	12.146
MAPKAPK3	Day_4_0-GATA2_KD	0.0177207	0.0065908	596328	0.511985	0.00124101	0.0151504	4.50205	2.07678
DOCK3	Day_4_0-GATA2_KD	0.246478	0.0563882	651516	0.559367	2.74659e-08	7.16724e-06	40.6548	28.1309
DCAF1	Day_4_0-GATA2_KD	0.0723668	0.0069398	609736	0.523497	0.00232248	0.0231981	17.1896	12.146
RPL29	Day_4_0-GATA2_KD	0.0498291	0.0039181	605224	0.519623	0.00474312	0.0374499	13.779	9.4399
STAB1	Day_4_0-GATA2_KD	0.00158314	-0.000390056	587248	0.50419	0.00888212	0.0569132	1.09141	0.251731
NT5DC2	Day_4_0-GATA2_KD	0.0757422	0.0103891	612428	0.525808	0.00094747	0.0125583	18.0082	12.3348
PBRM1	Day_4_0-GATA2_KD	0.223431	0.0254937	632126	0.54272	7.9178e-05	0.00226427	40.382	30.2077
GLT8D1	Day_4_0-GATA2_KD	0.0280738	0.00990763	596556	0.512181	0.00808528	0.0541159	6.13915	3.65009
NEK4	Day_4_0-GATA2_KD	0.0354413	-0.00144406	599333	0.514565	0.0161284	0.0859577	10.0955	6.98553
SFMBT1	Day_4_0-GATA2_KD	0.0577909	0.0181723	609829	0.523577	0.000366679	0.00661607	12.9604	8.18125
RFT1	Day_4_0-GATA2_KD	0.0147122	0.0115376	596733	0.512333	2.1915e-05	0.000910542	3.41064	0.94399
CACNA1D	Day_4_0-GATA2_KD	0.0237421	0.00751961	602881	0.517611	5.29957e-05	0.00168649	6.41201	2.83197
ERC2	Day_4_0-GATA2_KD	0.256112	0.0551081	652854	0.560517	2.6317e-08	7.13499e-06	42.8377	29.8301
CCDC66	Day_4_0-GATA2_KD	0.070739	-0.00103428	610574	0.524217	0.00202984	0.0210716	18.0082	12.5865
TASOR	Day_4_0-GATA2_KD	0.101587	0.0347095	620602	0.532826	3.61739e-05	0.00126638	19.3724	12.5865
ARHGEF3	Day_4_0-GATA2_KD	0.0473366	-0.00227901	602112	0.516951	0.0126571	0.0722531	12.824	9.12524
SPATA12	Day_4_0-GATA2_KD	0.00456692	0.0033596	586828	0.503829	0.00884059	0.0569132	0.95498	0.188798
DENND6A	Day_4_0-GATA2_KD	0.0502153	0.00625012	604717	0.519188	0.00346445	0.0300598	12.2783	8.24418
SLMAP	Day_4_0-GATA2_KD	0.278427	0.0250981	635350	0.545488	5.88134e-05	0.00182435	46.3847	35.3682
FAM107A	Day_4_0-GATA2_KD	0.00425873	0.00393394	585973	0.503095	0.00634184	0.0457102	0.682128	0.0629327
CFAP20DC	Day_4_0-GATA2_KD	0.0389398	0.00967481	610110	0.523818	3.53137e-05	0.00125323	10.5048	5.60101
FHIT	Day_4_0-GATA2_KD	0.233449	0.00501618	624602	0.536261	0.000905296	0.0122007	40.9277	31.4663
CADPS	Day_4_0-GATA2_KD	0.108771	0.021344	617959	0.530557	0.000357145	0.00648545	21.9645	15.6073
LINC00698	Day_4_0-GATA2_KD	0.314081	0.111507	695908	0.597481	1.32273e-19	9.2044e-16	46.2483	26.6205
C3orf49	Day_4_0-GATA2_KD	0.00735784	0.00475596	591033	0.507439	0.00188778	0.0200251	2.18281	0.692259
ATXN7	Day_4_0-GATA2_KD	0.082157	-0.00643293	614594	0.527668	0.000766344	0.0109054	20.3274	13.9711
PSMD6-AS1	Day_4_0-GATA2_KD	0.00836321	0.00635719	587325	0.504255	0.0173808	0.0908014	1.22783	0.377596
PRICKLE2	Day_4_0-GATA2_KD	0.0591525	0.0117713	610316	0.523995	0.000505364	0.00829765	14.0518	9.0623
SLC25A26	Day_4_0-GATA2_KD	0.113145	0.019352	629452	0.540425	3.39208e-06	0.000236833	24.2838	15.6073
UBA3	Day_4_0-GATA2_KD	0.0551592	0.000365624	604393	0.518909	0.00532724	0.0406474	12.9604	8.99937
FRMD4B	Day_4_0-GATA2_KD	0.0561194	0.00962018	613122	0.526404	9.98432e-05	0.00266538	14.0518	8.49591
LINC00877	Day_4_0-GATA2_KD	0.00784801	0.00138901	589549	0.506165	0.0161586	0.0860529	2.18281	0.94399
RYBP	Day_4_0-GATA2_KD	0.131414	0.00672876	617449	0.530119	0.0014136	0.0165695	27.1487	20.4531
SHQ1	Day_4_0-GATA2_KD	0.0546048	0.0189239	616136	0.528992	3.26598e-06	0.000231907	12.5512	6.60793
PPP4R2	Day_4_0-GATA2_KD	0.165549	0.0326139	630560	0.541376	2.04156e-05	0.000879829	30.2865	21.6488
PDZRN3	Day_4_0-GATA2_KD	0.0447747	0.000748481	606010	0.520298	0.000562588	0.00887723	10.3683	6.1674
FAM86DP	Day_4_0-GATA2_KD	0.00594312	0.00208661	589130	0.505805	0.0192459	0.0975659	2.04638	0.881057
ROBO2	Day_4_0-GATA2_KD	0.268383	0.0252106	627592	0.538827	0.000472268	0.00787466	42.5648	33.4802
CADM2	Day_4_0-GATA2_KD	0.119405	0.00170127	610255	0.523942	0.00862901	0.0561707	24.4202	18.8798
VGLL3	Day_4_0-GATA2_KD	0.0230411	0.00283472	600566	0.515623	0.00120909	0.0148738	7.09413	3.90183
HTR1F	Day_4_0-GATA2_KD	0.0214918	0.011452	597606	0.513082	0.000423768	0.00730518	4.63847	2.01385
CGGBP1	Day_4_0-GATA2_KD	0.0998609	0.0144241	623478	0.535295	2.51547e-05	0.001006	21.9645	14.2857
ZNF654	Day_4_0-GATA2_KD	0.0725164	0.0298425	614982	0.528001	1.7683e-05	0.000799026	13.2333	7.61485
ARL13B	Day_4_0-GATA2_KD	0.0345462	-0.00625224	601334	0.516283	0.00944354	0.0593091	11.0505	7.48899
NSUN3	Day_4_0-GATA2_KD	0.0325145	0.00875469	599995	0.515133	0.00268791	0.0256488	7.50341	4.40529
CRYBG3	Day_4_0-GATA2_KD	0.0860001	0.0161857	609839	0.523585	0.00340653	0.0298175	18.6903	13.5935
ENSG00000289509	Day_4_0-GATA2_KD	0.0175711	0.0103427	605296	0.519685	7.28646e-08	1.48914e-05	5.45703	1.51038
ST3GAL6	Day_4_0-GATA2_KD	0.0954639	0.0113501	620174	0.532458	0.000142729	0.00342223	22.3738	15.2297
DCBLD2	Day_4_0-GATA2_KD	0.198834	0.0126252	615719	0.528634	0.00735981	0.0507744	36.8349	29.893
CMSS1	Day_4_0-GATA2_KD	0.28826	0.0472777	648655	0.556911	4.0055e-07	5.22618e-05	46.5211	33.669
FILIP1L	Day_4_0-GATA2_KD	0.0681167	0.00699059	609292	0.523116	0.0016842	0.018672	15.6889	10.7615
TBC1D23	Day_4_0-GATA2_KD	0.143115	0.00466174	619506	0.531885	0.0011718	0.0145861	30.5593	22.6558
SENP7	Day_4_0-GATA2_KD	0.0584193	0.00547645	604982	0.519415	0.00620186	0.0451115	14.1883	10.0063
PCNP	Day_4_0-GATA2_KD	0.0930753	0.00330812	607906	0.521926	0.00944339	0.0593091	20.4638	15.4814
ENSG00000293268	Day_4_0-GATA2_KD	0.0719488	0.0205612	616372	0.529194	5.91189e-05	0.00182751	16.0982	10.0692
ZPLD1	Day_4_0-GATA2_KD	0.00526133	0.00402733	587260	0.504199	0.00872983	0.0567032	1.09141	0.251731
CBLB	Day_4_0-GATA2_KD	0.108597	0.0279121	628423	0.539541	2.24187e-06	0.000173983	22.5102	13.9081
LINC00882	Day_4_0-GATA2_KD	0.0185108	0.00230228	595110	0.510939	0.00910626	0.0577994	5.18417	2.95784
BBX	Day_4_0-GATA2_KD	0.272295	0.00478376	621118	0.533269	0.00383228	0.0323243	47.0668	38.4519
DPPA2	Day_4_0-GATA2_KD	0.00735339	0.000985954	589961	0.506519	0.0136584	0.0763221	2.31924	1.00692
ENSG00000289358	Day_4_0-GATA2_KD	0.104278	0.0133161	622468	0.534428	4.0338e-05	0.00138048	21.8281	14.4116
NECTIN3-AS1	Day_4_0-GATA2_KD	0.0448629	0.0156567	600080	0.515206	0.00296544	0.0273365	7.63984	4.59408
CD96	Day_4_0-GATA2_KD	0.00217971	0.00190378	587197	0.504146	0.00281251	0.0263765	0.95498	0.125865
SLC9C1	Day_4_0-GATA2_KD	0.0239505	0.00690345	594513	0.510427	0.0155875	0.0837159	5.3206	3.20957
CD200	Day_4_0-GATA2_KD	0.0658312	0.0164112	612024	0.525461	0.000460526	0.00774069	15.5525	10.321
NEPRO	Day_4_0-GATA2_KD	0.0320792	0.000696417	604226	0.518766	0.00111825	0.0140715	9.82265	5.91567
ATP6V1A	Day_4_0-GATA2_KD	0.086458	0.00549467	604684	0.519159	0.0203628	0.099414	19.0996	14.7892
ENSG00000242880	Day_4_0-GATA2_KD	0.0599342	0.0171423	624071	0.535804	2.2154e-08	6.33542e-06	14.0518	6.67086
TIMMDC1	Day_4_0-GATA2_KD	0.0446603	0.00968129	612596	0.525953	2.08459e-05	0.000882717	11.7326	6.41913
FSTL1	Day_4_0-GATA2_KD	0.316652	-0.0830977	547182	0.469791	0.0120022	0.0694756	48.5675	49.7168
STXBP5L	Day_4_0-GATA2_KD	0.0572936	0.0174007	608245	0.522217	0.000825472	0.0114654	12.824	8.37004
POLQ	Day_4_0-GATA2_KD	0.177905	0.0363531	631885	0.542513	1.93219e-05	0.000850824	32.3329	23.1592
IQCB1	Day_4_0-GATA2_KD	0.0795946	0.0101779	618594	0.531102	7.55345e-05	0.00218704	18.9632	12.2089
EAF2	Day_4_0-GATA2_KD	0.0139635	0.00960552	589160	0.505831	0.018717	0.0955577	2.04638	0.881057
SLC15A2	Day_4_0-GATA2_KD	0.00989091	0.00387363	591012	0.507421	0.0171019	0.0898163	3.00136	1.51038
MIX23	Day_4_0-GATA2_KD	0.020049	0.00804262	601169	0.516141	8.19122e-05	0.00232337	5.72988	2.45437
KPNA1	Day_4_0-GATA2_KD	0.123732	-0.00246206	610365	0.524037	0.0105705	0.0639927	26.1937	20.579
HSPBAP1	Day_4_0-GATA2_KD	0.0275234	0.00784914	600160	0.515275	0.00162435	0.0182115	7.09413	3.96476
PDIA5	Day_4_0-GATA2_KD	0.0475913	0.00664902	606213	0.520472	0.00144822	0.0168429	12.0055	7.74072
SEC22A	Day_4_0-GATA2_KD	0.0458042	0.00732433	604789	0.519249	0.00151413	0.01732	10.7776	6.73379
MYLK-AS1	Day_4_0-GATA2_KD	0.0138744	0.00736085	593088	0.509203	0.00579082	0.0431593	3.54707	1.69918
MYLK	Day_4_0-GATA2_KD	0.0475335	0.000462821	611195	0.524749	0.000162884	0.00371984	13.0969	7.86658
KALRN	Day_4_0-GATA2_KD	0.0786586	0.00913234	609260	0.523088	0.00212141	0.0216995	16.3711	11.3279
ITGB5	Day_4_0-GATA2_KD	0.158609	0.010094	610948	0.524537	0.0150681	0.081789	31.2415	25.236
SLC12A8	Day_4_0-GATA2_KD	0.0342136	0.00690714	604323	0.518849	0.000600514	0.0092519	9.14052	5.22341
ZNF148	Day_4_0-GATA2_KD	0.146288	0.0284695	634148	0.544456	2.07535e-06	0.000162876	28.6494	19.1315
SNX4	Day_4_0-GATA2_KD	0.0478067	0.00939378	603428	0.51808	0.00261904	0.0252191	10.3683	6.67086
PODXL2	Day_4_0-GATA2_KD	0.0112387	0.0040328	591956	0.508232	0.0162764	0.0865918	3.54707	1.88798
EEFSEC	Day_4_0-GATA2_KD	0.0491889	0.0125191	617170	0.529879	1.5322e-06	0.000138469	12.6876	6.48206
RAB7A	Day_4_0-GATA2_KD	0.155425	0.00405013	617358	0.530041	0.00259553	0.0250506	31.105	23.9773
IFT122P2	Day_4_0-GATA2_KD	0.0105937	0.00905221	588490	0.505256	0.00330685	0.0293137	1.36426	0.314663
IFT122	Day_4_0-GATA2_KD	0.0437815	0.0208964	602210	0.517035	0.00186564	0.0199218	8.73124	5.34928
TMCC1	Day_4_0-GATA2_KD	0.21626	0.0108536	626753	0.538107	0.000423459	0.00730518	39.8363	30.2706
LINC02014	Day_4_0-GATA2_KD	0.00125117	0.00125117	584752	0.502046	0.0107494	0.0641705	0.409277	0
ASTE1	Day_4_0-GATA2_KD	0.00796098	0.00343717	591542	0.507876	0.00379701	0.0321307	2.59209	1.00692
DNAJC13	Day_4_0-GATA2_KD	0.100882	0.00649035	611922	0.525374	0.003547	0.030534	22.2374	16.5513
ACKR4	Day_4_0-GATA2_KD	0.0009615	0.0009615	585546	0.502729	0.00321775	0.0287312	0.545703	0
EPHB1	Day_4_0-GATA2_KD	0.0182017	0.0110219	596660	0.51227	0.000341962	0.00628968	4.09277	1.63625
ENSG00000240086	Day_4_0-GATA2_KD	0.0533753	0.0157622	613473	0.526705	1.02672e-05	0.000541259	11.7326	6.23033
PPP2R3A	Day_4_0-GATA2_KD	0.121901	0.0331124	630704	0.541499	1.89315e-06	0.000155596	24.4202	15.6073
PCCB	Day_4_0-GATA2_KD	0.0434987	0.00374995	605172	0.519578	0.00212361	0.0217103	11.7326	7.61485
ARMC8	Day_4_0-GATA2_KD	0.0837622	-0.00410524	609949	0.52368	0.00431318	0.0351452	20.0546	14.6004
CEP70	Day_4_0-GATA2_KD	0.0419908	0.0204655	610612	0.524249	1.29781e-05	0.000628609	9.95907	5.09755
PIK3CB	Day_4_0-GATA2_KD	0.128684	0.000659008	611184	0.524739	0.00779157	0.0527593	25.648	19.8867
SLC25A36	Day_4_0-GATA2_KD	0.0818776	-0.012419	608018	0.522022	0.0104635	0.0635543	21.5553	16.1108
PXYLP1	Day_4_0-GATA2_KD	0.0226735	0.0029697	595860	0.511584	0.0191741	0.0973231	6.82128	4.40529
TFDP2	Day_4_0-GATA2_KD	0.22932	0.0221776	622043	0.534063	0.00168522	0.0186734	39.0177	31.1517
XRN1	Day_4_0-GATA2_KD	0.0949003	0.0163269	615570	0.528506	0.000512025	0.00835733	20.0546	13.9711
ATR	Day_4_0-GATA2_KD	0.051299	0.00751534	607246	0.521358	0.000590068	0.0091722	11.4598	7.04846
PCOLCE2	Day_4_0-GATA2_KD	0.060258	0.0127648	614892	0.527924	4.71124e-05	0.00154885	14.4611	8.68471
DIPK2A	Day_4_0-GATA2_KD	0.10137	-0.000351973	609360	0.523174	0.00875036	0.056713	22.6467	17.4323
PLSCR2	Day_4_0-GATA2_KD	0.00320089	0.00192657	586889	0.503881	0.0198487	0.0982051	1.09141	0.314663
ZIC4	Day_4_0-GATA2_KD	0.00306431	-0.0012231	588505	0.505269	0.00714456	0.0497664	1.50068	0.440529
HPS3	Day_4_0-GATA2_KD	0.0526828	0.0151416	608731	0.522634	0.000507434	0.00830187	12.5512	7.86658
TM4SF18	Day_4_0-GATA2_KD	0.00299531	0.00270404	585180	0.502414	0.0197183	0.0982051	0.545703	0.0629327
WWTR1	Day_4_0-GATA2_KD	0.0820158	-0.00611352	605258	0.519653	0.0187216	0.0955582	19.9181	15.1038
ANKUB1	Day_4_0-GATA2_KD	0.0660107	0.00890047	607073	0.52121	0.00297639	0.0273965	14.5975	10.0692
TSC22D2	Day_4_0-GATA2_KD	0.0697788	-0.00388925	605469	0.519833	0.0129016	0.0732879	17.8718	13.4676
MED12L	Day_4_0-GATA2_KD	0.192018	0.0263861	626829	0.538172	0.000182315	0.00406625	34.2428	25.0472
MBNL1	Day_4_0-GATA2_KD	0.119535	-0.00634943	607879	0.521902	0.0158437	0.0846997	24.1473	18.691
ARHGEF26	Day_4_0-GATA2_KD	0.0423039	0.00976404	607329	0.52143	0.000271167	0.00540102	10.5048	6.10447
GMPS	Day_4_0-GATA2_KD	0.104121	0.0235547	619465	0.53185	0.00019272	0.00424316	22.2374	15.3556
ENSG00000287916	Day_4_0-GATA2_KD	0.0150208	0.00577208	594542	0.510452	0.00455292	0.0363746	4.2292	2.13971
RSRC1	Day_4_0-GATA2_KD	0.114523	0.0212725	618739	0.531226	0.000446956	0.00757359	23.8745	17.3065
IQCJ-SCHIP1	Day_4_0-GATA2_KD	0.0311202	0.00500073	607957	0.521969	3.00767e-05	0.00113541	9.00409	4.46822
TRIM59-IFT80	Day_4_0-GATA2_KD	0.0307866	0.00323423	603602	0.51823	0.00159379	0.0179946	9.82265	5.9786
TRIM59	Day_4_0-GATA2_KD	0.00458499	0.0031091	588106	0.504926	0.00766933	0.0522017	1.36426	0.377596
KPNA4	Day_4_0-GATA2_KD	0.127802	0.0155401	611339	0.524873	0.00843805	0.0553049	26.4666	20.8307
PPM1L	Day_4_0-GATA2_KD	0.149803	0.0141636	622946	0.534839	0.000299484	0.00579299	29.1951	21.3971
LINC01322	Day_4_0-GATA2_KD	0.0104399	0.00388109	592356	0.508575	0.00188256	0.0199963	2.72851	1.00692
WDR49	Day_4_0-GATA2_KD	0.0105356	0.0059586	589166	0.505836	0.0186127	0.0950848	2.04638	0.881057
PDCD10	Day_4_0-GATA2_KD	0.0459534	-0.00408711	605638	0.519978	0.00312526	0.0282998	13.0969	8.81057
MECOM	Day_4_0-GATA2_KD	0.365069	0.0316925	632411	0.542965	0.000241522	0.00493844	51.1596	40.6545
GPR160	Day_4_0-GATA2_KD	0.0419792	0.00775492	604342	0.518866	0.00168995	0.0187059	10.5048	6.60793
PHC3	Day_4_0-GATA2_KD	0.149291	0.0442479	654126	0.561608	4.06685e-11	4.4684e-08	30.9686	17.747
PRKCI	Day_4_0-GATA2_KD	0.119124	-0.0110356	608930	0.522805	0.0168697	0.0888674	27.2851	21.3971
SLC7A14	Day_4_0-GATA2_KD	0.0116221	0.00978427	589489	0.506113	0.00798703	0.0537435	1.90996	0.692259
ENSG00000286856	Day_4_0-GATA2_KD	0.00445532	0.00287421	588104	0.504925	0.00767994	0.0522066	1.36426	0.377596
ECT2	Day_4_0-GATA2_KD	0.108567	0.0131921	610981	0.524566	0.00640535	0.0460062	23.8745	18.2505
NAALADL2	Day_4_0-GATA2_KD	0.0772441	0.0150113	608348	0.522305	0.002828	0.0264742	15.9618	11.2649
TBL1XR1	Day_4_0-GATA2_KD	0.37448	0.0173859	618520	0.531038	0.00933738	0.0589156	53.8881	44.9969
KCNMB2-AS1	Day_4_0-GATA2_KD	0.0815144	0.0340127	622994	0.53488	5.93483e-07	6.80744e-05	15.8254	8.68471
KCNMB3	Day_4_0-GATA2_KD	0.00924654	0.00409431	590415	0.506908	0.0111194	0.0659313	2.45566	1.06986
MCF2L2	Day_4_0-GATA2_KD	0.0888891	0.0144375	622652	0.534585	1.96291e-05	0.000857276	20.4638	13.09
YEATS2	Day_4_0-GATA2_KD	0.176211	0.0136049	616215	0.529059	0.00490068	0.0383601	33.5607	26.8722
CLCN2	Day_4_0-GATA2_KD	0.00794061	0.00103017	590479	0.506963	0.0179069	0.0923935	2.72851	1.32159
POLR2H	Day_4_0-GATA2_KD	0.0204201	0.00575482	593570	0.509617	0.0182357	0.0935123	4.7749	2.83197
VPS8	Day_4_0-GATA2_KD	0.0915128	0.0245809	633629	0.54401	1.39348e-08	4.93055e-06	20.191	11.0132
TRA2B	Day_4_0-GATA2_KD	0.0960593	-0.00118776	613914	0.527084	0.00226533	0.0227579	23.4652	17.3065
ETV5	Day_4_0-GATA2_KD	0.0432003	-0.00213202	606966	0.521118	0.000534463	0.00856947	11.1869	6.67086
ST6GAL1	Day_4_0-GATA2_KD	0.378452	0.0418191	636807	0.546739	8.46593e-05	0.00237228	54.7067	43.3606
RPL39L	Day_4_0-GATA2_KD	0.1292	0.0127635	624542	0.536209	0.000124403	0.00312144	28.3765	19.8867
LPP-AS2	Day_4_0-GATA2_KD	0.0048521	0.00458889	586406	0.503466	0.00808045	0.0541012	0.818554	0.125865
LPP	Day_4_0-GATA2_KD	0.49104	0.0442247	628514	0.539619	0.0013049	0.0157111	62.6194	52.6746
FGF12	Day_4_0-GATA2_KD	0.207047	0.0599445	657502	0.564506	1.24354e-10	1.13107e-07	36.0164	22.2782
MB21D2	Day_4_0-GATA2_KD	0.15933	0.00576941	621364	0.53348	0.000649342	0.00973127	30.4229	22.6558
ATP13A3-DT	Day_4_0-GATA2_KD	0.030014	0.010807	596995	0.512558	0.00414088	0.034168	5.72988	3.20957
ACAP2	Day_4_0-GATA2_KD	0.155278	0.0210482	616270	0.529106	0.00265777	0.0254499	28.6494	22.1523
MUC20-OT1	Day_4_0-GATA2_KD	0.0546416	0.0206169	617768	0.530393	1.84676e-06	0.000153597	13.2333	6.92259
MUC4	Day_4_0-GATA2_KD	0.019082	0.00696435	596665	0.512274	0.00274341	0.0259971	5.18417	2.7061
ENSG00000290762	Day_4_0-GATA2_KD	0.0297908	0.00454429	598727	0.514045	0.00534568	0.0407435	7.36698	4.46822
TFRC	Day_4_0-GATA2_KD	0.139756	-0.0604955	554092	0.475722	0.0203703	0.0994272	28.6494	30.837
PAK2	Day_4_0-GATA2_KD	0.167344	0.0106959	611395	0.524921	0.0148744	0.0810606	32.3329	26.3059
SENP5	Day_4_0-GATA2_KD	0.114896	0.0166848	617964	0.530561	0.000637979	0.00962315	24.2838	17.5582
BDH1	Day_4_0-GATA2_KD	0.0192571	-0.00115633	594192	0.510151	0.0167025	0.0882516	5.18417	3.0837
SDHAP4	Day_4_0-GATA2_KD	0.0322307	0.00690871	599940	0.515086	0.00390973	0.0328184	7.91269	4.84581
LRCH3	Day_4_0-GATA2_KD	0.159798	0.0113872	613323	0.526576	0.00720967	0.0499903	30.1501	23.5368
RPL35A	Day_4_0-GATA2_KD	0.0909949	0.0113357	614893	0.527924	0.00106738	0.01365	21.6917	15.5444
ENSG00000251188	Day_4_0-GATA2_KD	0.018351	0.0100669	593489	0.509548	0.0130292	0.0738519	4.36562	2.45437
ZNF721	Day_4_0-GATA2_KD	0.0407057	0.000143077	608030	0.522032	0.000135952	0.00331945	10.3683	5.72687
PCGF3	Day_4_0-GATA2_KD	0.0472184	0.00709051	606862	0.52103	0.00138704	0.0163408	12.5512	8.18125
PCGF3-AS1	Day_4_0-GATA2_KD	0.0610881	0.00102107	605253	0.519648	0.00537293	0.040864	14.0518	9.88043
GAK	Day_4_0-GATA2_KD	0.0514207	0.0122811	606766	0.520947	0.00126222	0.0153566	12.2783	7.92952
CTBP1-AS	Day_4_0-GATA2_KD	0.0295317	0.00456807	602532	0.517311	0.00141564	0.0165776	8.73124	5.16048
MAEA	Day_4_0-GATA2_KD	0.0381961	0.00370971	600527	0.51559	0.0100141	0.0616982	10.2319	6.92259
FGFR3	Day_4_0-GATA2_KD	0.02934	0.00540147	597612	0.513088	0.0105503	0.063914	7.36698	4.71995
NSD2	Day_4_0-GATA2_KD	0.203575	0.0074554	620958	0.533132	0.00187552	0.0199558	37.5171	29.2008
RNF4	Day_4_0-GATA2_KD	0.0629342	0.00894885	608011	0.522016	0.00174834	0.0191106	14.3247	9.6287
FAM193A	Day_4_0-GATA2_KD	0.109319	0.00405437	609344	0.52316	0.00934314	0.0589156	23.0559	17.8099
TNIP2	Day_4_0-GATA2_KD	0.0111905	0.00327473	591976	0.508248	0.0160657	0.0856893	3.54707	1.88798
HTT	Day_4_0-GATA2_KD	0.172016	0.0040494	613187	0.52646	0.0102189	0.0625053	33.4243	26.6205
RGS12	Day_4_0-GATA2_KD	0.0502769	0.0154951	612466	0.525841	2.59194e-05	0.0010287	11.869	6.545
ENSG00000290888	Day_4_0-GATA2_KD	0.0410924	0.0193564	598796	0.514104	0.0053267	0.0406474	7.36698	4.53115
STX18	Day_4_0-GATA2_KD	0.0435641	0.00562701	605328	0.519712	0.00171821	0.0188985	11.4598	7.36312
LINC01396	Day_4_0-GATA2_KD	0.00256893	0.00192046	585178	0.502412	0.0198058	0.0982051	0.545703	0.0629327
CRMP1	Day_4_0-GATA2_KD	0.0902614	0.00618423	615798	0.528701	0.000571831	0.00893529	20.8731	14.4745
KIAA0232	Day_4_0-GATA2_KD	0.109243	0.0136653	614341	0.52745	0.00215968	0.0220037	23.8745	17.747
AFAP1	Day_4_0-GATA2_KD	0.0667861	-0.000248601	603982	0.518557	0.0150332	0.081689	16.2347	12.0831
TRMT44	Day_4_0-GATA2_KD	0.0213674	0.00502823	595221	0.511035	0.00967537	0.0604016	5.3206	3.0837
ENSG00000288075	Day_4_0-GATA2_KD	0.0486282	0.00964631	603465	0.518113	0.00364698	0.0312154	11.0505	7.30019
RPS3AP19	Day_4_0-GATA2_KD	0.00605543	0.00495417	586899	0.50389	0.0195774	0.0982051	1.09141	0.314663
WDR1	Day_4_0-GATA2_KD	0.087614	0.00571879	619426	0.531816	0.00012129	0.00306693	21.0095	14.034
CC2D2A	Day_4_0-GATA2_KD	0.0341668	-0.000390436	597892	0.513328	0.0149405	0.081287	8.32196	5.53807
FBXL5	Day_4_0-GATA2_KD	0.0999617	-0.00231028	608969	0.522838	0.00721024	0.0499903	20.8731	15.6702
LDB2	Day_4_0-GATA2_KD	0.28504	0.0235915	636067	0.546104	4.0471e-05	0.00138277	45.4297	34.2354
DCAF16	Day_4_0-GATA2_KD	0.0547818	0.00597181	610588	0.524228	0.000488909	0.00811232	14.3247	9.18817
LCORL	Day_4_0-GATA2_KD	0.126958	0.0182135	620526	0.532761	0.000322272	0.00606453	25.5116	18.3134
ADGRA3	Day_4_0-GATA2_KD	0.224644	0.0428869	648021	0.556367	1.1483e-07	1.98115e-05	39.9727	27.7533
DHX15	Day_4_0-GATA2_KD	0.199865	0.0154596	633594	0.54398	3.75631e-05	0.00130477	39.1542	28.6344
PI4K2B	Day_4_0-GATA2_KD	0.0434306	0.0104726	606267	0.520518	0.000440448	0.00749372	10.2319	6.04154
ANAPC4	Day_4_0-GATA2_KD	0.0480103	0.0138955	611202	0.524755	3.78534e-05	0.0013094	11.3233	6.23033
RBPJ	Day_4_0-GATA2_KD	0.434338	0.0200639	622570	0.534516	0.00491118	0.0384136	61.2551	51.416
PCDH7	Day_4_0-GATA2_KD	0.213672	0.0622973	665944	0.571754	4.72685e-13	1.09642e-09	36.0164	21.1454
LINC02505	Day_4_0-GATA2_KD	0.0917629	0.030875	626829	0.538172	1.09275e-07	1.91699e-05	17.0532	9.18817
TBC1D1	Day_4_0-GATA2_KD	0.194833	0.0157201	615378	0.528341	0.0065916	0.0470249	34.2428	27.8162
FAM114A1	Day_4_0-GATA2_KD	0.0113252	0.00393171	591654	0.507972	0.0067171	0.0476312	2.86494	1.25865
KLHL5	Day_4_0-GATA2_KD	0.0530041	0.0107952	604088	0.518648	0.00491652	0.0384142	12.4147	8.49591
WDR19	Day_4_0-GATA2_KD	0.0431386	0.017243	603899	0.518485	0.000654652	0.00977577	8.86767	5.09755
UGDH	Day_4_0-GATA2_KD	0.0645855	0.0106572	602805	0.517546	0.0136946	0.0764613	13.9154	10.258
UGDH-AS1	Day_4_0-GATA2_KD	0.0371937	0.000432886	603958	0.518536	0.00242887	0.0239514	10.7776	6.92259
SMIM14	Day_4_0-GATA2_KD	0.116026	0.015907	619225	0.531644	0.000470378	0.00784941	24.9659	18.0617
RBM47	Day_4_0-GATA2_KD	0.56126	0.0236015	619849	0.532179	0.00979716	0.0608345	65.2115	56.9541
NSUN7	Day_4_0-GATA2_KD	0.0483157	0.00166992	604671	0.519148	0.00394884	0.0330633	12.5512	8.49591
APBB2	Day_4_0-GATA2_KD	0.175953	0.0191271	640926	0.550275	6.25223e-07	6.98763e-05	34.6521	23.5997
ATP8A1	Day_4_0-GATA2_KD	0.050052	0.00317434	601276	0.516234	0.0175727	0.0913008	12.824	9.31403
YIPF7	Day_4_0-GATA2_KD	0.000920964	0.000920964	584752	0.502046	0.0107494	0.0641705	0.409277	0
NFXL1	Day_4_0-GATA2_KD	0.0747845	0.00957503	606862	0.521029	0.00684902	0.0483367	17.1896	12.5236
NIPAL1	Day_4_0-GATA2_KD	0.0380573	0.00463581	602626	0.517392	0.00353498	0.0304734	10.2319	6.545
CNGA1	Day_4_0-GATA2_KD	0.0105141	0.00207235	591340	0.507703	0.0123511	0.0708743	3.00136	1.44745
TEC	Day_4_0-GATA2_KD	0.0322103	0.00936683	604137	0.51869	0.000131006	0.00322705	7.63984	3.83889
FRYL	Day_4_0-GATA2_KD	0.193017	-0.00686175	618776	0.531258	0.00328272	0.0291866	37.2442	29.012
ENSG00000286161	Day_4_0-GATA2_KD	0.00782878	0.00458828	589940	0.5065	0.0099519	0.061448	2.18281	0.881057
CLOCK	Day_4_0-GATA2_KD	0.164022	0.0275239	635235	0.545389	3.9947e-06	0.000269881	32.06	22.1523
NMU	Day_4_0-GATA2_KD	0.0631335	0.00141698	606611	0.520814	0.00449464	0.0360331	15.2797	10.7615
EXOC1	Day_4_0-GATA2_KD	0.0404549	-0.00280637	601975	0.516833	0.00897022	0.0571619	11.5962	7.99245
CRACD	Day_4_0-GATA2_KD	0.175955	0.02853	632996	0.543467	1.23654e-05	0.000613157	32.8786	22.8446
PAICS	Day_4_0-GATA2_KD	0.208449	0.00584339	617804	0.530424	0.0049588	0.0386845	38.7449	31.0258
ENSG00000289308	Day_4_0-GATA2_KD	0.329889	0.0330191	628265	0.539405	0.000660956	0.00980731	48.4311	39.1441
ENSG00000249413	Day_4_0-GATA2_KD	0.0139545	0.00665328	594415	0.510343	0.000591896	0.0091801	3.27422	1.19572
CENPC	Day_4_0-GATA2_KD	0.0591754	0.00330952	607555	0.521624	0.00315906	0.0284998	15.4161	10.6986
YTHDC1	Day_4_0-GATA2_KD	0.154355	0.00264367	612232	0.52564	0.00988425	0.0611388	30.4229	23.9144
RUFY3	Day_4_0-GATA2_KD	0.114301	0.0162526	626062	0.537514	2.05044e-05	0.000879829	24.5566	16.2996
SLC4A4	Day_4_0-GATA2_KD	0.0216023	0.00487085	594549	0.510458	0.015283	0.082645	5.3206	3.20957
CXCL5	Day_4_0-GATA2_KD	0.00405619	0.00268191	589399	0.506036	0.0052684	0.0403608	1.77353	0.566394
RCHY1	Day_4_0-GATA2_KD	0.0296405	0.0109909	600742	0.515774	0.00142533	0.0166745	7.36698	4.15356
NUP54	Day_4_0-GATA2_KD	0.16826	0.0362748	631351	0.542055	1.81783e-05	0.000817868	31.2415	22.2152
SHROOM3	Day_4_0-GATA2_KD	0.144793	0.00817913	615660	0.528583	0.00366231	0.0312965	29.8772	23.0963
SEPTIN11	Day_4_0-GATA2_KD	0.19207	0.016512	619689	0.532042	0.0023127	0.0231115	35.6071	28.2568
CNOT6L	Day_4_0-GATA2_KD	0.0348259	0.00828452	598809	0.514115	0.0104194	0.06336	8.45839	5.60101
MRPL1	Day_4_0-GATA2_KD	0.0625644	0.00801268	615549	0.528488	6.62863e-05	0.00197685	15.6889	9.56576
BMP2K	Day_4_0-GATA2_KD	0.0975014	0.0102904	618280	0.530832	0.000254741	0.00515281	21.5553	14.8521
RASGEF1B	Day_4_0-GATA2_KD	0.0870356	-0.00647486	606162	0.520428	0.0132893	0.0750051	19.3724	14.6004
HNRNPD	Day_4_0-GATA2_KD	0.23705	0.00244585	617250	0.529948	0.00736602	0.050791	42.8377	34.4871
ENOPH1	Day_4_0-GATA2_KD	0.0564082	0.0138011	612968	0.526271	0.000101883	0.00270943	13.9154	8.43298
TMEM150C	Day_4_0-GATA2_KD	0.0205915	0.00990337	594674	0.510565	0.00708237	0.0494652	4.63847	2.51731
SEC31A	Day_4_0-GATA2_KD	0.136479	0.00641109	611334	0.524869	0.0107003	0.0641705	28.6494	22.7187
THAP9	Day_4_0-GATA2_KD	0.0159484	0.00204572	596558	0.512183	0.00807635	0.0541012	6.13915	3.65009
LIN54	Day_4_0-GATA2_KD	0.061043	0.00867232	606206	0.520466	0.00379404	0.0321307	14.1883	9.88043
LINC02994	Day_4_0-GATA2_KD	0.0352894	0.0117097	597371	0.512881	0.0092048	0.0582313	6.95771	4.34235
WDFY3	Day_4_0-GATA2_KD	0.347942	0.0257612	628251	0.539393	0.000871631	0.0118949	53.0696	42.7313
MAPK10	Day_4_0-GATA2_KD	0.0804656	0.0227711	607860	0.521886	0.00166545	0.0185231	13.9154	9.4399
C4orf36	Day_4_0-GATA2_KD	0.00432575	0.0039513	586402	0.503463	0.00812764	0.0542258	0.818554	0.125865
AFF1	Day_4_0-GATA2_KD	0.59941	0.0318122	617517	0.530177	0.0163005	0.0865963	69.4407	60.1007
ENSG00000255723	Day_4_0-GATA2_KD	0.00475476	0.00270216	587678	0.504559	0.00836853	0.0549721	1.22783	0.314663
PKD2	Day_4_0-GATA2_KD	0.247835	0.0492307	643223	0.552247	1.80483e-06	0.00015184	42.7012	30.8999
FAM13A	Day_4_0-GATA2_KD	0.113946	0.00667959	616314	0.529144	0.00113883	0.0142788	24.2838	17.6211
CCSER1	Day_4_0-GATA2_KD	0.0676605	0.0200204	614366	0.527472	5.86074e-05	0.00182067	14.3247	8.62177
LNCPRESS2	Day_4_0-GATA2_KD	0.09862	0.00721594	616948	0.529689	0.000310388	0.00590133	20.4638	13.9711
SMARCAD1	Day_4_0-GATA2_KD	0.11625	0.00608271	619965	0.532279	0.000596383	0.00923597	27.6944	19.8867
PDLIM5	Day_4_0-GATA2_KD	0.136821	0.0158152	612962	0.526267	0.00619701	0.0450919	27.8308	21.6488
STPG2	Day_4_0-GATA2_KD	0.0183403	0.00760473	599220	0.514468	0.000297128	0.00577009	5.3206	2.39144
RAP1GDS1	Day_4_0-GATA2_KD	0.110749	0.00179727	607065	0.521203	0.0200204	0.0984559	24.0109	19.0686
TSPAN5	Day_4_0-GATA2_KD	0.138613	0.0274608	627113	0.538416	4.27647e-05	0.00144693	28.1037	19.5721
METAP1	Day_4_0-GATA2_KD	0.0643036	0.00312265	609881	0.523621	0.000800936	0.0112323	14.5975	9.56576
H2AZ1	Day_4_0-GATA2_KD	0.100647	0.00908785	619204	0.531626	0.000325501	0.00607319	23.7381	16.6142
MANBA	Day_4_0-GATA2_KD	0.0883238	-0.0126463	606617	0.520819	0.0164277	0.0871304	21.8281	16.5513
LINC02428	Day_4_0-GATA2_KD	0.0406434	0.00595978	601798	0.516681	0.00396715	0.0331671	9.5498	6.1674
PPA2	Day_4_0-GATA2_KD	0.0653202	0.000142574	603120	0.517816	0.0174085	0.0908422	15.5525	11.5796
GSTCD	Day_4_0-GATA2_KD	0.118262	0.00525001	613492	0.526722	0.00388354	0.0326643	25.648	19.5091
TBCK	Day_4_0-GATA2_KD	0.120494	0.0206734	627720	0.538938	1.42658e-05	0.000672265	25.648	17.1177
SGMS2	Day_4_0-GATA2_KD	0.0309394	0.00563459	601534	0.516454	0.00135788	0.016088	7.91269	4.53115
CYP2U1-AS1	Day_4_0-GATA2_KD	0.0114411	0.00386156	590823	0.507259	0.00944005	0.0593091	2.59209	1.13279
LEF1	Day_4_0-GATA2_KD	0.0286353	0.00664863	602574	0.517348	0.000476133	0.00793277	7.63984	4.09062
COL25A1	Day_4_0-GATA2_KD	0.0450468	0.00642786	618621	0.531125	6.21977e-07	6.98763e-05	12.9604	6.48206
SEC24B	Day_4_0-GATA2_KD	0.121949	0.0160903	622407	0.534376	0.000139776	0.00336947	25.2387	17.747
EGF	Day_4_0-GATA2_KD	0.0189341	0.00517063	597685	0.51315	0.00133284	0.0159088	5.3206	2.64317
ENPEP	Day_4_0-GATA2_KD	0.00166251	-0.0123466	574198	0.492985	0.0132937	0.0750051	0.682128	2.07678
ENSG00000288692	Day_4_0-GATA2_KD	0.0228586	0.00727127	601835	0.516713	0.000158534	0.00366507	6.41201	3.02077
AP1AR	Day_4_0-GATA2_KD	0.0392769	0.0127909	604677	0.519153	0.000795461	0.011175	9.68622	5.7898
ALPK1	Day_4_0-GATA2_KD	0.00715139	0.00444947	588896	0.505604	0.00324244	0.028927	1.50068	0.377596
ZGRF1	Day_4_0-GATA2_KD	0.125159	-0.00357509	613359	0.526607	0.00477608	0.0375822	26.7394	20.579
LARP7	Day_4_0-GATA2_KD	0.167323	-0.00342175	621290	0.533417	0.000981726	0.0128397	33.4243	24.7325
ANK2	Day_4_0-GATA2_KD	0.817712	0.0779827	640112	0.549577	9.70274e-05	0.00260688	76.6712	67.0862
ANK2-AS1	Day_4_0-GATA2_KD	0.0615761	0.00715387	609523	0.523314	0.00120285	0.0148146	15.1432	10.1322
ENSG00000291201	Day_4_0-GATA2_KD	0.0182774	0.0104984	592151	0.508399	0.00527651	0.0403933	3.00136	1.32159
SEC24D	Day_4_0-GATA2_KD	0.0677142	0.00792515	617078	0.5298	5.55654e-05	0.0017365	16.7804	10.4468
ENSG00000291203	Day_4_0-GATA2_KD	0.0833185	0.0125478	610306	0.523986	0.00209612	0.0215087	17.5989	12.4607
PRDM5	Day_4_0-GATA2_KD	0.133242	0.00510169	618948	0.531406	0.000836632	0.0115589	27.2851	20.0755
AFG2A	Day_4_0-GATA2_KD	0.249453	0.0027679	631823	0.54246	0.000151935	0.00357588	45.0205	34.0466
INTU	Day_4_0-GATA2_KD	0.0551344	0.00607576	606719	0.520906	0.00183159	0.0196891	12.9604	8.62177
MFSD8	Day_4_0-GATA2_KD	0.0486309	0.0072947	608983	0.52285	0.000460473	0.00774069	12.6876	7.86658
ABHD18	Day_4_0-GATA2_KD	0.107068	0.0152039	617256	0.529953	0.000598164	0.00924299	22.9195	16.4254
JADE1	Day_4_0-GATA2_KD	0.224288	0.0216318	625762	0.537256	0.000650864	0.00974708	40.6548	31.5922
SCLT1	Day_4_0-GATA2_KD	0.134803	0.00675918	613380	0.526626	0.00565637	0.0424255	28.1037	21.7747
ENSG00000251567	Day_4_0-GATA2_KD	0.0550207	0.0257898	614896	0.527926	1.61438e-06	0.000141604	11.1869	5.53807
NOCT	Day_4_0-GATA2_KD	0.0539014	0.00967014	617155	0.529866	1.07633e-05	0.000554688	14.5975	8.24418
ELF2	Day_4_0-GATA2_KD	0.281671	0.0397649	645388	0.554106	1.59856e-06	0.000140808	46.5211	34.4871
SETD7	Day_4_0-GATA2_KD	0.0189496	0.00536783	595090	0.510922	0.00698642	0.0489753	4.91132	2.7061
MGST2	Day_4_0-GATA2_KD	0.0519453	0.0130876	616118	0.528976	1.05558e-05	0.000548165	13.6426	7.67778
MAML3	Day_4_0-GATA2_KD	0.150814	0.0249744	630067	0.540952	1.21379e-05	0.000606196	28.2401	19.2574
SCOC	Day_4_0-GATA2_KD	0.0182823	-0.000586486	598538	0.513882	0.00220351	0.0223412	6.27558	3.39836
IL15	Day_4_0-GATA2_KD	0.0122722	0.0083703	590412	0.506906	0.00798842	0.0537435	2.31924	0.94399
GAB1	Day_4_0-GATA2_KD	0.0998718	0.0147347	622119	0.534128	6.3578e-05	0.00192077	22.5102	15.1668
GUSBP5	Day_4_0-GATA2_KD	0.0106776	-0.00439071	592660	0.508835	0.0126472	0.0722331	3.81992	2.01385
ZNF827	Day_4_0-GATA2_KD	0.211962	-0.00768093	615763	0.528671	0.00856441	0.0558372	39.427	31.8439
SLC10A7	Day_4_0-GATA2_KD	0.0305693	0.00972193	600570	0.515627	0.00104237	0.0134076	6.95771	3.77596
EDNRA	Day_4_0-GATA2_KD	0.0157985	0.00877701	592206	0.508446	0.00664606	0.0473086	3.13779	1.44745
LINC02507	Day_4_0-GATA2_KD	0.000385405	0.000385405	584752	0.502046	0.0107494	0.0641705	0.409277	0
ARHGAP10	Day_4_0-GATA2_KD	0.0730024	0.00856494	610805	0.524415	0.000925039	0.0123631	15.9618	10.6986
NR3C2	Day_4_0-GATA2_KD	0.042329	0.00542182	603688	0.518304	0.00187	0.0199398	10.0955	6.29327
ENSG00000287292	Day_4_0-GATA2_KD	0.00710744	0.00569099	588179	0.504989	0.0131489	0.0743892	1.50068	0.503461
RPS3A	Day_4_0-GATA2_KD	0.0786207	0.00383736	607094	0.521228	0.0100002	0.0616918	19.236	14.6004
SH3D19	Day_4_0-GATA2_KD	0.250864	0.0207042	630326	0.541174	0.000218155	0.00460952	43.6562	33.4802
FBXW7	Day_4_0-GATA2_KD	0.192345	0.00382312	618650	0.53115	0.00305604	0.0278594	36.0164	28.068
ENSG00000287555	Day_4_0-GATA2_KD	0.0341824	0.00414867	598918	0.514209	0.0125743	0.0719377	9.00409	6.04154
ARFIP1	Day_4_0-GATA2_KD	0.0867344	0.0253972	613989	0.527148	0.00048963	0.00811232	17.8718	12.2719
RNF175	Day_4_0-GATA2_KD	0.0310415	0.0095184	603672	0.51829	0.000132792	0.00325755	7.36698	3.65009
SFRP2	Day_4_0-GATA2_KD	0.215845	-0.0827927	544392	0.467395	0.00412843	0.0341327	37.2442	40.4028
PDGFC	Day_4_0-GATA2_KD	0.032415	0.00327992	596854	0.512437	0.0154636	0.0832864	7.36698	4.78288
RXFP1	Day_4_0-GATA2_KD	0.00891742	0.00542299	589323	0.505971	0.00299772	0.0275079	1.63711	0.440529
PPID	Day_4_0-GATA2_KD	0.0218057	0.00291672	598048	0.513462	0.00372832	0.0317554	6.41201	3.65009
FNIP2	Day_4_0-GATA2_KD	0.0469185	0.00484727	604913	0.519356	0.0017128	0.0188589	11.0505	7.04846
SPMIP2	Day_4_0-GATA2_KD	0.00573108	0.00390401	590608	0.507074	0.0021441	0.0218769	2.04638	0.629327
RAPGEF2	Day_4_0-GATA2_KD	0.16437	0.0166283	619392	0.531787	0.00163893	0.0183161	32.1965	24.7955
LINC02233	Day_4_0-GATA2_KD	0.0141998	0.00648769	591383	0.50774	0.0119389	0.0692706	3.00136	1.44745
ENSG00000248431	Day_4_0-GATA2_KD	0.00842205	0.00480698	591524	0.50786	0.00253503	0.024626	2.45566	0.881057
ENSG00000250027	Day_4_0-GATA2_KD	0.00137891	0.000368639	587300	0.504234	0.0179546	0.0926169	1.22783	0.377596
MARCHF1	Day_4_0-GATA2_KD	0.0419757	0.00926848	606253	0.520506	0.000546124	0.00867648	10.5048	6.29327
TMEM192	Day_4_0-GATA2_KD	0.0318129	0.00579996	598546	0.513889	0.0117151	0.0682567	8.45839	5.60101
KLHL2	Day_4_0-GATA2_KD	0.0500863	0.0100143	608965	0.522835	0.000201357	0.00437852	11.4598	6.73379
ENSG00000248601	Day_4_0-GATA2_KD	0.00219529	0.00219529	585546	0.502729	0.00321775	0.0287312	0.545703	0
PALLD	Day_4_0-GATA2_KD	0.138933	0.0236788	617354	0.530037	0.0013542	0.0160626	26.603	20.1385
CBR4	Day_4_0-GATA2_KD	0.119387	0.0176787	608979	0.522847	0.0110909	0.0658141	23.4652	18.3134
SH3RF1	Day_4_0-GATA2_KD	0.149809	0.0323057	628960	0.540002	2.33616e-05	0.000950676	28.6494	19.9497
NEK1	Day_4_0-GATA2_KD	0.0738453	-0.000392335	606509	0.520726	0.0067607	0.0478753	16.6439	12.0201
LINC02269	Day_4_0-GATA2_KD	0.0107104	0.00600946	595514	0.511286	0.000102719	0.00272126	3.27422	1.00692
CEP44	Day_4_0-GATA2_KD	0.0358801	0.00426802	604535	0.519031	0.000747033	0.0107035	9.5498	5.60101
HPGD	Day_4_0-GATA2_KD	0.0306761	0.00258882	596854	0.512436	0.0154707	0.0833032	7.36698	4.78288
ENSG00000249945	Day_4_0-GATA2_KD	0.00199909	0.00129634	586400	0.503462	0.00815923	0.0542632	0.818554	0.125865
ASB5	Day_4_0-GATA2_KD	0.00133481	0.00094879	585972	0.503094	0.00635643	0.0457102	0.682128	0.0629327
NEIL3	Day_4_0-GATA2_KD	0.0226785	0.00278906	594863	0.510727	0.0153331	0.0828184	5.59345	3.39836
AGA-DT	Day_4_0-GATA2_KD	0.187517	0.0450038	648629	0.556889	1.08182e-08	4.10621e-06	34.1064	22.3411
LINC01098	Day_4_0-GATA2_KD	0.0323806	0.00682316	603734	0.518344	0.000430465	0.00738439	8.32196	4.59408
IRF2	Day_4_0-GATA2_KD	0.0358775	0.00960834	603982	0.518557	0.000463984	0.00776748	8.59482	4.78288
LINC02365	Day_4_0-GATA2_KD	0.00632933	0.00292211	591029	0.507436	0.00189697	0.0200715	2.18281	0.692259
CENPU	Day_4_0-GATA2_KD	0.0823977	0.0209861	605157	0.519565	0.0119857	0.0694073	16.7804	12.7753
SNX25	Day_4_0-GATA2_KD	0.112743	0.0242611	622835	0.534743	3.76545e-05	0.00130577	21.9645	14.6633
FAT1	Day_4_0-GATA2_KD	0.349105	-0.105285	537949	0.461863	0.00178021	0.0193359	52.9332	53.0522
TRIML2	Day_4_0-GATA2_KD	0.0698379	0.0171516	612660	0.526007	0.000303494	0.00582354	15.4161	10.0063
PLEKHG4B	Day_4_0-GATA2_KD	0.143829	0.0289365	627916	0.539105	3.50022e-05	0.0012494	28.3765	20.0126
EXOC3	Day_4_0-GATA2_KD	0.0267876	0.0130188	599222	0.51447	0.000790179	0.0111196	5.8663	2.95784
BRD9	Day_4_0-GATA2_KD	0.0395261	0.0119239	604770	0.519233	0.00052232	0.00845924	9.27694	5.34928
TRIP13	Day_4_0-GATA2_KD	0.0318023	0.011073	600240	0.515343	0.00208297	0.0214419	7.36698	4.27942
TERT	Day_4_0-GATA2_KD	0.0172774	0.00609224	594606	0.510506	0.00740491	0.0510013	4.63847	2.51731
NDUFS6	Day_4_0-GATA2_KD	0.0303268	0.0100795	604190	0.518736	0.000466531	0.00779143	8.73124	4.90875
TENT4A	Day_4_0-GATA2_KD	0.0649473	0.0169872	605674	0.520009	0.00444631	0.0358239	13.9154	9.8175
ADCY2	Day_4_0-GATA2_KD	0.383553	0.051189	637802	0.547593	5.55349e-05	0.0017365	52.9332	42.1649
SEMA5A	Day_4_0-GATA2_KD	0.0944893	0.0106731	612865	0.526183	0.00152444	0.0173997	20.0546	14.3486
DAP	Day_4_0-GATA2_KD	0.0322538	0.00491767	604309	0.518837	0.000605377	0.00930622	9.14052	5.22341
CTNND2	Day_4_0-GATA2_KD	0.12305	0.0117373	626508	0.537897	2.48086e-05	0.000999817	25.648	17.2435
LINC01194	Day_4_0-GATA2_KD	0.0970863	0.00564638	611739	0.525216	0.00272149	0.0258127	20.6003	15.1668
ANKH	Day_4_0-GATA2_KD	0.0367988	0.00932104	599177	0.514431	0.00780313	0.0528204	8.32196	5.34928
FBXL7	Day_4_0-GATA2_KD	0.494101	0.0505021	642063	0.551251	2.97373e-05	0.00113078	62.3465	51.0384
MARCHF11	Day_4_0-GATA2_KD	0.0086554	0.00603549	589330	0.505977	0.00296872	0.0273379	1.63711	0.440529
MYO10	Day_4_0-GATA2_KD	0.312958	0.00923841	615556	0.528494	0.0152273	0.0824401	50.0682	41.9761
CDH18	Day_4_0-GATA2_KD	0.020542	0.00605174	596405	0.512051	0.00185247	0.0198319	4.7749	2.32851
LINC02241	Day_4_0-GATA2_KD	0.00980024	0.00362968	593555	0.509604	0.000817668	0.0113722	3.00136	1.06986
CDH12	Day_4_0-GATA2_KD	0.0323483	0.0126192	599514	0.514721	0.00338274	0.0296987	7.36698	4.40529
ENSG00000248605	Day_4_0-GATA2_KD	0.331655	0.0100179	619751	0.532095	0.00602488	0.044374	50.0682	40.7804
CDH9	Day_4_0-GATA2_KD	0.0527981	0.00552704	602304	0.517116	0.0052209	0.0401886	10.6412	7.04846
PURPL	Day_4_0-GATA2_KD	0.0775866	0.000974486	606362	0.5206	0.007182	0.0498774	16.6439	12.0831
C5orf22	Day_4_0-GATA2_KD	0.0439124	0.0128362	607809	0.521842	0.000308394	0.00586877	11.0505	6.545
PDZD2	Day_4_0-GATA2_KD	0.150597	0.0344407	640284	0.549724	1.39605e-07	2.25922e-05	30.1501	19.1315
ENSG00000250764	Day_4_0-GATA2_KD	0.0273857	0.0131002	601908	0.516776	0.00011794	0.00302712	6.27558	2.8949
GOLPH3	Day_4_0-GATA2_KD	0.0936691	0.00484191	629407	0.540386	2.60726e-06	0.000199243	23.8745	14.978
MTMR12	Day_4_0-GATA2_KD	0.0880098	-0.0020722	612166	0.525583	0.00225773	0.0226926	20.7367	14.8521
ZFR	Day_4_0-GATA2_KD	0.182567	0.0267192	622568	0.534514	0.000868856	0.0118706	34.3793	26.9352
ADAMTS12	Day_4_0-GATA2_KD	0.122663	0.0186569	617894	0.530501	0.000911539	0.0122454	25.7844	18.9427
C1QTNF3-AMACR	Day_4_0-GATA2_KD	0.0394074	-0.00655557	599450	0.514665	0.0122382	0.0703623	9.5498	6.41913
ENSG00000290548	Day_4_0-GATA2_KD	0.0557674	0.00515397	600894	0.515906	0.0139442	0.0775436	11.4598	8.18125
RAI14	Day_4_0-GATA2_KD	0.263675	0.0114406	623424	0.535249	0.00188128	0.0199963	45.4297	36.1233
WDR70	Day_4_0-GATA2_KD	0.126435	0.0250709	622536	0.534486	9.70115e-05	0.00260688	24.1473	16.803
RICTOR	Day_4_0-GATA2_KD	0.125116	0.0241567	625208	0.536781	5.54188e-05	0.0017365	26.1937	18.1246
PRKAA1	Day_4_0-GATA2_KD	0.0493847	0.0117907	602789	0.517532	0.00413227	0.0341509	10.6412	6.98553
RPL37	Day_4_0-GATA2_KD	0.138417	0.0242154	620903	0.533084	0.000450351	0.00761258	27.4216	20.2643
C7	Day_4_0-GATA2_KD	0.00194067	0.00194067	585546	0.502729	0.00321775	0.0287312	0.545703	0
GHR	Day_4_0-GATA2_KD	0.0269032	0.00774166	608922	0.522797	2.81029e-06	0.000209953	8.18554	3.52423
SELENOP	Day_4_0-GATA2_KD	0.0535971	-0.00162039	608887	0.522768	0.00156497	0.0177268	15.1432	10.1322
HMGCS1	Day_4_0-GATA2_KD	0.0959357	0.00390474	606660	0.520856	0.0176783	0.0917129	22.101	17.3065
ENSG00000261604	Day_4_0-GATA2_KD	0.0431942	0.00887639	601674	0.516575	0.00556017	0.041904	10.0955	6.67086
CCL28	Day_4_0-GATA2_KD	0.00890577	0.00558345	588258	0.505056	0.0194342	0.0982051	1.63711	0.629327
MRPS30-DT	Day_4_0-GATA2_KD	0.0142988	0.00766378	590502	0.506983	0.013717	0.0765452	2.59209	1.19572
PARP8	Day_4_0-GATA2_KD	0.126141	0.0226299	623010	0.534893	6.47414e-05	0.00194187	23.6016	16.1737
ARL15	Day_4_0-GATA2_KD	0.293566	0.0236389	641896	0.551108	6.53561e-06	0.000384331	47.4761	35.1164
CCNO-DT	Day_4_0-GATA2_KD	0.0138178	0.00710526	592203	0.508444	0.00666268	0.0473516	3.13779	1.44745
DHX29	Day_4_0-GATA2_KD	0.052676	0.0105235	603292	0.517964	0.00973052	0.0605843	13.3697	9.6287
PLPP1	Day_4_0-GATA2_KD	0.472501	0.0836294	657196	0.564244	1.1309e-07	1.96739e-05	61.1187	46.3814
SLC38A9	Day_4_0-GATA2_KD	0.136477	0.0326132	621772	0.53383	0.000256631	0.00517626	26.4666	19.1315
ENSG00000262211	Day_4_0-GATA2_KD	0.0042703	0.00255526	588050	0.504878	0.00341732	0.0298493	1.22783	0.251731
ENSG00000249236	Day_4_0-GATA2_KD	0.00776182	0.0057678	588112	0.504931	0.00760594	0.0519403	1.36426	0.377596
MAP3K1	Day_4_0-GATA2_KD	0.070365	0.0262896	610098	0.523808	0.000439792	0.00748866	13.5061	8.68471
GPBP1	Day_4_0-GATA2_KD	0.199471	0.0198494	624055	0.53579	0.000701203	0.0102437	36.8349	28.2568
DEPDC1B	Day_4_0-GATA2_KD	0.0714011	0.00281013	606001	0.52029	0.00889856	0.0569652	16.9168	12.5236
ELOVL7	Day_4_0-GATA2_KD	0.0411496	0.00119136	602326	0.517134	0.00584148	0.0434283	10.9141	7.30019
ERCC8	Day_4_0-GATA2_KD	0.0909257	0.022785	617184	0.529892	0.000175344	0.00393904	19.0996	12.8383
NDUFAF2	Day_4_0-GATA2_KD	0.0735511	0.0267218	627620	0.538851	7.48992e-08	1.48914e-05	17.3261	9.2511
ZSWIM6	Day_4_0-GATA2_KD	0.166888	0.00692322	610395	0.524063	0.0174501	0.0908677	31.5143	25.4248
DIMT1	Day_4_0-GATA2_KD	0.0488643	0.00555848	601381	0.516323	0.0175704	0.0913008	12.9604	9.4399
IPO11	Day_4_0-GATA2_KD	0.0831533	0.0215004	620604	0.532828	3.08422e-05	0.00115181	19.0996	12.2719
RNF180	Day_4_0-GATA2_KD	0.016781	0.0066516	594033	0.510015	0.00577913	0.0431043	4.09277	2.07678
SREK1IP1	Day_4_0-GATA2_KD	0.0663655	0.00611198	612208	0.525619	0.000519387	0.0084324	16.2347	10.6356
ADAMTS6	Day_4_0-GATA2_KD	0.0711331	0.00680255	614193	0.527323	0.000228904	0.00475009	16.5075	10.6986
CENPK	Day_4_0-GATA2_KD	0.115292	0.0294963	621882	0.533925	8.14789e-05	0.00231422	22.7831	15.6073
PPWD1	Day_4_0-GATA2_KD	0.0449872	0.00926272	606940	0.521096	0.000837526	0.0115636	11.7326	7.36312
TRIM23	Day_4_0-GATA2_KD	0.0202264	0.00661557	594464	0.510385	0.0143552	0.0791548	5.18417	3.0837
MAST4	Day_4_0-GATA2_KD	0.0515675	0.00407078	611100	0.524668	0.000193092	0.00424316	13.2333	8.05538
LINC02997	Day_4_0-GATA2_KD	0.0276795	0.00518659	602540	0.517318	0.000154888	0.00360875	6.82128	3.2725
ENSG00000250421	Day_4_0-GATA2_KD	0.0577357	0.00569539	612435	0.525814	0.000146499	0.00349522	14.0518	8.55884
SMN2	Day_4_0-GATA2_KD	0.00985536	0.00579587	591100	0.507497	0.00295283	0.0272878	2.31924	0.818125
SMN1	Day_4_0-GATA2_KD	0.00959747	0.00233085	594890	0.510751	0.000715755	0.0103693	3.54707	1.38452
OCLNP1	Day_4_0-GATA2_KD	0.0031002	0.00287782	585973	0.503095	0.00634184	0.0457102	0.682128	0.0629327
MCCC2	Day_4_0-GATA2_KD	0.0615336	0.00245273	611052	0.524627	0.000819144	0.0113851	15.9618	10.6356
MRPS27	Day_4_0-GATA2_KD	0.0932021	0.0251627	632117	0.542712	9.2021e-08	1.73066e-05	21.0095	12.146
ARHGEF28	Day_4_0-GATA2_KD	0.015808	0.00211957	594275	0.510222	0.00362901	0.0311382	3.95634	1.88798
CERT1	Day_4_0-GATA2_KD	0.141409	0.0106284	613171	0.526446	0.00703197	0.049212	29.3315	23.0963
POLK	Day_4_0-GATA2_KD	0.0471435	0.0110215	601272	0.51623	0.00595119	0.0440245	9.82265	6.48206
AP3B1	Day_4_0-GATA2_KD	0.177115	0.0231024	637174	0.547054	4.30634e-06	0.000281484	35.7435	24.7955
ARSB	Day_4_0-GATA2_KD	0.0605863	0.00801693	610336	0.524012	0.000524491	0.00848123	14.1883	9.12524
TENT2	Day_4_0-GATA2_KD	0.128343	0.0355168	629766	0.540694	4.57837e-06	0.000294994	25.1023	16.6142
MTX3	Day_4_0-GATA2_KD	0.0345861	-0.00404392	598953	0.514239	0.0198518	0.0982051	10.2319	7.17432
THBS4	Day_4_0-GATA2_KD	0.0235389	0.00852683	594796	0.51067	0.0114198	0.0670413	5.18417	3.02077
ZFYVE16	Day_4_0-GATA2_KD	0.0661601	0.00588464	608977	0.522845	0.0019388	0.0203389	15.6889	10.8244
MSH3	Day_4_0-GATA2_KD	0.128041	0.000579851	620903	0.533084	0.000437542	0.00746648	27.6944	19.9497
CKMT2-AS1	Day_4_0-GATA2_KD	0.0869241	0.00606152	613647	0.526855	0.00110574	0.0139521	20.0546	14.1598
CKMT2	Day_4_0-GATA2_KD	0.0126	0.00644838	593677	0.509709	0.001612	0.0181021	3.27422	1.32159
SSBP2	Day_4_0-GATA2_KD	0.151732	-0.00617852	614097	0.527241	0.00630932	0.0456703	30.8322	24.1032
ATG10	Day_4_0-GATA2_KD	0.163281	0.00465897	620564	0.532793	0.0014652	0.0169272	34.3793	26.2429
ENSG00000293465	Day_4_0-GATA2_KD	0.0158123	0.000544107	593942	0.509937	0.0074217	0.0510664	4.2292	2.20264
XRCC4	Day_4_0-GATA2_KD	0.0718905	-0.000891943	605142	0.519552	0.0106177	0.0641705	16.3711	12.146
VCAN	Day_4_0-GATA2_KD	0.491228	-0.108005	539141	0.462886	0.00302767	0.0276986	63.5744	60.4783
EDIL3	Day_4_0-GATA2_KD	0.186456	-0.0856528	540332	0.463909	0.00134127	0.0159546	35.1978	39.3329
ENSG00000249061	Day_4_0-GATA2_KD	0.00511128	0.00137768	588641	0.505385	0.017109	0.0898309	1.77353	0.692259
CCNH	Day_4_0-GATA2_KD	0.0656993	0.00891534	611826	0.525291	0.000566692	0.00889493	15.9618	10.5098
LINC02144	Day_4_0-GATA2_KD	0.0184452	0.00747587	596789	0.512381	0.00077727	0.0109955	4.50205	2.01385
ENSG00000287783	Day_4_0-GATA2_KD	0.0034679	0.00334131	585181	0.502415	0.0196747	0.0982051	0.545703	0.0629327
ENSG00000287862	Day_4_0-GATA2_KD	0.173711	0.0644888	646799	0.555318	2.60802e-09	1.26617e-06	29.1951	18.1875
TMEM161B	Day_4_0-GATA2_KD	0.0744288	0.0159355	621594	0.533678	5.05985e-06	0.000317206	17.1896	10.1951
TMEM161B-DT	Day_4_0-GATA2_KD	0.0601875	0.00517943	603454	0.518103	0.0104494	0.0635244	13.9154	10.0063
LINC01339	Day_4_0-GATA2_KD	0.0164831	0.00566457	596276	0.51194	0.000998963	0.0129691	4.36562	1.95091
POLR3G	Day_4_0-GATA2_KD	0.201284	0.0056573	615257	0.528237	0.00855281	0.0558078	37.9263	30.1447
ADGRV1	Day_4_0-GATA2_KD	0.648152	0.0389628	626367	0.537775	0.0027119	0.0257741	71.7599	60.9817
ARRDC3-AS1	Day_4_0-GATA2_KD	0.0157217	-0.000212142	593404	0.509475	0.0200287	0.098468	4.7749	2.83197
SLF1	Day_4_0-GATA2_KD	0.0765495	0.0122713	610401	0.524068	0.00166045	0.0184971	16.9168	11.8943
MCTP1	Day_4_0-GATA2_KD	0.103078	-0.010527	611175	0.524732	0.00609839	0.044653	24.1473	18.1875
CAST	Day_4_0-GATA2_KD	0.0502501	0.0115498	603492	0.518135	0.00543588	0.0412053	12.0055	8.18125
LIX1-AS1	Day_4_0-GATA2_KD	0.0185024	0.00885467	594003	0.509989	0.00481578	0.037822	3.95634	1.95091
LIX1	Day_4_0-GATA2_KD	0.00320546	0.00273301	585179	0.502413	0.019762	0.0982051	0.545703	0.0629327
LINC01950	Day_4_0-GATA2_KD	0.134933	0.0397876	641649	0.550896	7.06576e-09	2.94582e-06	26.1937	15.4185
FBXL17	Day_4_0-GATA2_KD	0.0974918	0.0172249	612400	0.525784	0.00155501	0.0176426	19.3724	13.9081
FER	Day_4_0-GATA2_KD	0.152616	0.0145165	621993	0.53402	0.00067619	0.00996199	31.7872	24.0403
STARD4-AS1	Day_4_0-GATA2_KD	0.0400821	0.00731937	599804	0.51497	0.0180388	0.0928346	10.9141	7.80365
NREP	Day_4_0-GATA2_KD	0.0815611	0.00132899	613204	0.526475	0.00168623	0.0186747	21.0095	15.1038
EPB41L4A-AS1	Day_4_0-GATA2_KD	0.0187261	0.00664179	601000	0.515996	3.59618e-05	0.00126495	5.3206	2.07678
ENSG00000251076	Day_4_0-GATA2_KD	0.00318137	0.00290036	585974	0.503096	0.00632729	0.0457054	0.682128	0.0629327
APC	Day_4_0-GATA2_KD	0.0773898	0.00984743	610767	0.524382	0.00121373	0.0149222	16.5075	11.3908
SRP19	Day_4_0-GATA2_KD	0.0294211	0.00224741	602401	0.517199	0.00211046	0.0216182	9.14052	5.60101
MCC	Day_4_0-GATA2_KD	0.256612	0.0185761	627280	0.538559	0.000535799	0.00856962	43.1105	33.7319
YTHDC2	Day_4_0-GATA2_KD	0.0670854	0.0160474	608643	0.522558	0.00121634	0.0149449	14.0518	9.4399
KCNN2	Day_4_0-GATA2_KD	0.108931	-0.00132802	612013	0.525452	0.00445508	0.0358398	23.7381	17.8099
ENSG00000289497	Day_4_0-GATA2_KD	0.00142271	0.00123332	585180	0.502414	0.0197183	0.0982051	0.545703	0.0629327
LINC02208	Day_4_0-GATA2_KD	0.0027871	2.87667e-05	588043	0.504872	0.00345717	0.0300581	1.22783	0.251731
DTWD2	Day_4_0-GATA2_KD	0.149324	0.0346881	634842	0.545052	2.75371e-06	0.000207118	30.2865	20.6419
PTMAP2	Day_4_0-GATA2_KD	0.000398968	0.000398968	585546	0.502729	0.00321775	0.0287312	0.545703	0
TNFAIP8	Day_4_0-GATA2_KD	0.0797413	0.0116264	612301	0.525699	0.000570589	0.00892256	16.3711	11.0132
SNX2	Day_4_0-GATA2_KD	0.0544393	0.00659099	607510	0.521586	0.00185815	0.0198723	13.9154	9.31403
SNX24	Day_4_0-GATA2_KD	0.0663505	0.0149469	608011	0.522016	0.00147466	0.0170177	13.9154	9.2511
PRDM6	Day_4_0-GATA2_KD	0.00378026	0.00311334	585179	0.502413	0.019762	0.0982051	0.545703	0.0629327
CEP120	Day_4_0-GATA2_KD	0.0523483	0.016732	612820	0.526144	3.9258e-05	0.00135463	12.5512	7.17432
ZNF608	Day_4_0-GATA2_KD	0.145665	0.0437702	632258	0.542833	2.0384e-06	0.000161801	26.1937	17.2435
LINC02240	Day_4_0-GATA2_KD	0.00982754	0.00411773	593076	0.509193	0.000610221	0.00933266	2.72851	0.881057
ALDH7A1	Day_4_0-GATA2_KD	0.164372	0.0167417	625564	0.537086	0.000229395	0.00475088	32.6057	24.292
MARCHF3	Day_4_0-GATA2_KD	0.0883308	0.0100671	619059	0.531501	7.8381e-05	0.00224573	19.5089	12.7124
FBN2	Day_4_0-GATA2_KD	0.147904	0.0243049	617051	0.529777	0.00140737	0.0165243	26.3302	19.8238
CDC42SE2	Day_4_0-GATA2_KD	0.091668	0.00323843	608737	0.522639	0.00535791	0.0408218	18.9632	13.9711
GDF9	Day_4_0-GATA2_KD	0.00124026	0.00114325	586404	0.503465	0.00809615	0.0541159	0.818554	0.125865
FSTL4	Day_4_0-GATA2_KD	0.0225607	-0.00261702	596602	0.51222	0.0116944	0.0681552	6.68486	4.15356
VDAC1	Day_4_0-GATA2_KD	0.0802777	0.016369	618513	0.531032	9.23939e-05	0.00253066	19.236	12.5865
ENSG00000273345	Day_4_0-GATA2_KD	0.00427674	0.00258793	586882	0.503875	0.0200405	0.0984851	1.09141	0.314663
UBE2B	Day_4_0-GATA2_KD	0.0631584	0.00696233	602389	0.517189	0.0167881	0.0885693	14.1883	10.5098
SEC24A	Day_4_0-GATA2_KD	0.0708971	0.00803695	604824	0.519279	0.0122221	0.0703083	16.5075	12.3348
PCBD2	Day_4_0-GATA2_KD	0.0900138	0.0207737	623472	0.53529	1.26419e-05	0.000619515	20.4638	12.9641
MACROH2A1	Day_4_0-GATA2_KD	0.0474229	0.0168462	600073	0.5152	0.00903504	0.0575192	9.41337	6.3562
SPOCK1	Day_4_0-GATA2_KD	0.029309	0.00980517	601670	0.516572	0.000356614	0.00648545	6.82128	3.4613
MYOT	Day_4_0-GATA2_KD	0.00437346	0.00366311	589578	0.50619	0.000110641	0.00288719	1.36426	0.125865
PKD2L2	Day_4_0-GATA2_KD	0.0153606	0.00476046	592668	0.508843	0.00860629	0.0560577	3.54707	1.76211
FAM13B	Day_4_0-GATA2_KD	0.150541	0.017205	638359	0.548071	6.72206e-07	7.38577e-05	31.5143	20.7048
CDC25C	Day_4_0-GATA2_KD	0.0618675	0.0123937	605871	0.520178	0.00444795	0.0358239	14.1883	10.0063
FAM53C	Day_4_0-GATA2_KD	0.0433814	0.00161028	600320	0.515412	0.0144607	0.079552	10.9141	7.67778
KDM3B	Day_4_0-GATA2_KD	0.13284	0.00922182	618592	0.5311	0.00115521	0.0144321	28.2401	21.2083
CTNNA1	Day_4_0-GATA2_KD	0.253973	0.0239196	633146	0.543596	0.000107678	0.00282753	45.1569	34.8018
SIL1	Day_4_0-GATA2_KD	0.0784246	0.0209463	624917	0.536531	1.48211e-06	0.000135818	18.4175	10.8244
MATR3	Day_4_0-GATA2_KD	0.0384281	0.0112989	600564	0.515622	0.00363574	0.0311749	8.32196	5.16048
UBE2D2	Day_4_0-GATA2_KD	0.232281	0.0628268	665070	0.571004	1.8105e-11	2.36225e-08	41.4734	26.18
ENSG00000254363	Day_4_0-GATA2_KD	0.00566816	0.00392128	586889	0.503881	0.0198487	0.0982051	1.09141	0.314663
PFDN1	Day_4_0-GATA2_KD	0.0372573	0.00180938	600446	0.515521	0.00818684	0.0543183	9.68622	6.41913
ANKHD1-EIF4EBP3	Day_4_0-GATA2_KD	0.0230226	0.00933924	603499	0.518142	4.33685e-06	0.000281484	5.72988	2.07678
NDUFA2	Day_4_0-GATA2_KD	0.00818031	0.000801544	590445	0.506934	0.0143924	0.0792758	2.59209	1.19572
ENSG00000279726	Day_4_0-GATA2_KD	0.0186562	0.0100915	595593	0.511354	0.00161243	0.0181021	4.2292	1.95091
PCDHB3	Day_4_0-GATA2_KD	0.00464224	0.00241772	587732	0.504605	0.0155724	0.0836779	1.36426	0.440529
DELE1	Day_4_0-GATA2_KD	0.0222926	0.0078642	595916	0.511631	0.0110622	0.0657184	6.00273	3.65009
FGF1	Day_4_0-GATA2_KD	0.00639914	0.00372284	588962	0.505661	0.00607979	0.0445808	1.63711	0.503461
ARHGAP26	Day_4_0-GATA2_KD	0.143459	0.0187832	621494	0.533592	0.000506925	0.00830005	29.1951	21.6488
NR3C1	Day_4_0-GATA2_KD	0.0577686	0.0205635	609349	0.523164	0.000405746	0.00713593	12.6876	7.99245
ENSG00000250842	Day_4_0-GATA2_KD	0.0100486	0.00866222	587698	0.504576	0.00812667	0.0542258	1.22783	0.314663
PRELID2	Day_4_0-GATA2_KD	0.0337037	0.00433542	602865	0.517598	0.00126567	0.0153706	8.86767	5.22341
PLAC8L1	Day_4_0-GATA2_KD	0.013599	0.00613795	592325	0.508548	0.0118346	0.0687803	3.54707	1.82505
TCERG1	Day_4_0-GATA2_KD	0.159644	0.0119676	616934	0.529677	0.00342404	0.0298955	32.6057	25.1101
STK32A	Day_4_0-GATA2_KD	0.00960654	0.00125586	591258	0.507632	0.0103346	0.0629731	2.86494	1.32159
JAKMIP2-AS1	Day_4_0-GATA2_KD	0.36272	0.0428505	637820	0.547608	4.60307e-05	0.00152047	51.0232	40.2769
JAKMIP2	Day_4_0-GATA2_KD	0.186032	0.0501934	627949	0.539134	6.44212e-05	0.00193505	30.4229	22.404
SPINK5	Day_4_0-GATA2_KD	0.0577122	0.00635499	609454	0.523254	0.000527833	0.00849579	13.3697	8.43298
HTR4	Day_4_0-GATA2_KD	0.00339408	0.00316862	586769	0.503778	0.0020294	0.0210716	0.818554	0.0629327
AFAP1L1	Day_4_0-GATA2_KD	0.00527368	0.00235891	589436	0.506068	0.00846662	0.0554064	1.90996	0.692259
CARMN	Day_4_0-GATA2_KD	0.00152834	0.000827731	585972	0.503094	0.00635643	0.0457102	0.682128	0.0629327
CSNK1A1	Day_4_0-GATA2_KD	0.159494	-0.000320283	617611	0.530258	0.00240106	0.0237219	31.2415	23.8515
CAMK2A	Day_4_0-GATA2_KD	0.00113835	0.00104466	585181	0.502415	0.0196747	0.0982051	0.545703	0.0629327
RPS14	Day_4_0-GATA2_KD	0.0235695	0.00478529	597106	0.512653	0.0127506	0.0726278	7.23056	4.65702
DCTN4	Day_4_0-GATA2_KD	0.0630743	0.0140552	606625	0.520826	0.00306868	0.0279501	14.0518	9.75456
SLC36A1	Day_4_0-GATA2_KD	0.0277199	0.0194737	603134	0.517828	4.77072e-06	0.000304567	5.59345	2.01385
CLMAT3	Day_4_0-GATA2_KD	0.00421095	0.00133958	587314	0.504246	0.0176313	0.0915144	1.22783	0.377596
ATOX1	Day_4_0-GATA2_KD	0.020424	0.0105046	599288	0.514526	0.000362671	0.00656611	5.45703	2.51731
LARP1	Day_4_0-GATA2_KD	0.304197	0.00316977	615228	0.528212	0.0155642	0.0836771	49.2497	40.6545
CNOT8	Day_4_0-GATA2_KD	0.0219914	-0.000437933	596633	0.512247	0.0187474	0.0955961	7.50341	4.97168
SGCD	Day_4_0-GATA2_KD	0.0238246	0.0111067	595171	0.510992	0.00663424	0.0472523	4.91132	2.7061
ITK	Day_4_0-GATA2_KD	0.00131053	6.2031e-05	586396	0.503458	0.00822275	0.0543928	0.818554	0.125865
CLINT1	Day_4_0-GATA2_KD	0.137816	0.0135249	625242	0.53681	0.000127807	0.00318378	29.4679	21.0195
TTC1	Day_4_0-GATA2_KD	0.0556054	0.00117991	606391	0.520625	0.00353117	0.0304615	14.3247	9.8175
PWWP2A	Day_4_0-GATA2_KD	0.127819	0.0168197	621181	0.533323	0.000409345	0.00716303	27.558	20.2014
GABRB2	Day_4_0-GATA2_KD	0.0333134	0.0156599	605203	0.519605	2.40219e-05	0.00097375	7.23056	3.2725
HMMR-AS1	Day_4_0-GATA2_KD	0.00537387	0.00149304	590367	0.506867	0.0116101	0.0678155	2.45566	1.06986
WWC1	Day_4_0-GATA2_KD	0.101083	0.0116698	621612	0.533693	5.06758e-05	0.00163006	21.4188	14.0969
SLIT3	Day_4_0-GATA2_KD	0.0250263	0.00280218	595972	0.511679	0.0142649	0.0787791	6.41201	4.02769
RANBP17	Day_4_0-GATA2_KD	0.256758	0.0439226	655620	0.562891	9.70738e-09	3.81099e-06	44.4748	30.3965
NPM1	Day_4_0-GATA2_KD	0.211159	-0.106119	537399	0.461391	0.000769826	0.0109407	38.8813	41.7244
FBXW11	Day_4_0-GATA2_KD	0.209375	0.0353293	643649	0.552613	4.68562e-07	5.58955e-05	37.7899	26.3059
UBTD2	Day_4_0-GATA2_KD	0.126286	0.0214463	624328	0.536025	6.95078e-05	0.00205297	25.648	17.8099
SH3PXD2B	Day_4_0-GATA2_KD	0.128394	0.024331	627042	0.538355	3.03964e-05	0.00114334	26.7394	18.5022
ATP6V0E1	Day_4_0-GATA2_KD	0.06344	0.00525451	602346	0.517152	0.0193987	0.0981979	14.734	11.0761
BOD1	Day_4_0-GATA2_KD	0.0294209	0.0109318	600248	0.515351	0.00260732	0.0251295	7.63984	4.53115
SFXN1	Day_4_0-GATA2_KD	0.0861883	0.00400027	609095	0.522946	0.00654429	0.0467552	20.4638	15.4185
ENSG00000250820	Day_4_0-GATA2_KD	0.0116456	0.00574419	593192	0.509292	0.00138409	0.0163152	3.00136	1.13279
KIAA1191	Day_4_0-GATA2_KD	0.0385329	0.0106255	604715	0.519186	0.000752513	0.0107673	9.68622	5.72687
UIMC1	Day_4_0-GATA2_KD	0.0827467	0.0116	614068	0.527216	0.000515655	0.00839034	18.281	12.3977
ZNF346	Day_4_0-GATA2_KD	0.0541493	0.0212315	608720	0.522624	0.000136663	0.00333291	10.7776	6.1674
PDLIM7	Day_4_0-GATA2_KD	0.0344868	-0.00182761	601046	0.516036	0.00522947	0.0402249	9.41337	6.04154
FAM193B	Day_4_0-GATA2_KD	0.0708594	0.0149823	606330	0.520572	0.00439681	0.0356226	14.734	10.4468
NHP2	Day_4_0-GATA2_KD	0.0266481	0.00323176	597722	0.513182	0.0184648	0.0944319	8.59482	5.85274
PHYKPL	Day_4_0-GATA2_KD	0.0794649	-0.00768716	613684	0.526886	0.000830771	0.0115084	19.236	13.2788
ZFP2	Day_4_0-GATA2_KD	0.00430154	0.00325125	588050	0.504878	0.00341732	0.0298493	1.22783	0.251731
ADAMTS2	Day_4_0-GATA2_KD	0.0313611	0.00181209	603493	0.518137	0.00092636	0.0123649	9.00409	5.22341
CANX	Day_4_0-GATA2_KD	0.46103	-0.171249	501338	0.43043	2.71427e-08	7.16724e-06	58.7995	62.5551
MGAT4B	Day_4_0-GATA2_KD	0.031119	0.00441397	601655	0.516559	0.00265546	0.0254499	8.86767	5.41221
TBC1D9B	Day_4_0-GATA2_KD	0.0321089	0.00558228	602096	0.516938	0.0027711	0.0261999	9.27694	5.7898
RNF130	Day_4_0-GATA2_KD	0.230406	0.0370545	638481	0.548176	6.38394e-06	0.000376472	39.1542	28.6973
MAPK9	Day_4_0-GATA2_KD	0.0536429	0.00589932	601782	0.516668	0.0126252	0.0721501	12.2783	8.81057
GFPT2	Day_4_0-GATA2_KD	0.0891627	0.00863007	614812	0.527855	0.000648384	0.00973088	19.9181	13.7823
CNOT6	Day_4_0-GATA2_KD	0.0998522	0.0150894	618914	0.531376	0.000257434	0.00518744	22.3738	15.6073
ENSG00000247049	Day_4_0-GATA2_KD	0.00342573	0.0026276	586828	0.503829	0.00884059	0.0569132	0.95498	0.188798
ENSG00000271727	Day_4_0-GATA2_KD	0.016279	-0.0031242	594263	0.510212	0.0197189	0.0982051	5.45703	3.33543
GMDS	Day_4_0-GATA2_KD	0.162708	0.0179033	634414	0.544684	6.0873e-06	0.000361019	32.4693	22.3411
WRNIP1	Day_4_0-GATA2_KD	0.0165692	0.00625573	596692	0.512298	0.00269296	0.0256614	5.18417	2.7061
SERPINB9	Day_4_0-GATA2_KD	0.106737	0.0362331	640204	0.549656	2.24557e-09	1.14722e-06	23.4652	13.09
NQO2	Day_4_0-GATA2_KD	0.0545124	0.00180933	602347	0.517153	0.011173	0.0661319	12.6876	8.99937
RIPK1	Day_4_0-GATA2_KD	0.0283921	-0.0010559	598830	0.514133	0.0105587	0.0639463	8.59482	5.60101
BPHL	Day_4_0-GATA2_KD	0.0231269	0.00332053	595538	0.511307	0.00983434	0.0609354	5.59345	3.2725
PRPF4B	Day_4_0-GATA2_KD	0.127654	0.0159604	613208	0.526478	0.00443048	0.0357521	25.7844	19.8867
FAM217A	Day_4_0-GATA2_KD	0.0253202	0.00820211	599308	0.514544	0.00199113	0.0207627	6.68486	3.71303
CDYL	Day_4_0-GATA2_KD	0.165077	0.0273994	633062	0.543524	9.77458e-06	0.000524561	32.06	22.1523
LYRM4	Day_4_0-GATA2_KD	0.0938751	0.0069898	613346	0.526596	0.00134659	0.0159997	20.3274	14.4745
FARS2	Day_4_0-GATA2_KD	0.189403	0.0444188	632430	0.542981	1.89352e-05	0.000837526	33.015	23.9144
RREB1	Day_4_0-GATA2_KD	0.124581	0.0092569	617960	0.530558	0.000858285	0.0117724	25.648	18.7539
RIOK1	Day_4_0-GATA2_KD	0.0322301	0.00633626	602738	0.517488	0.00126392	0.0153583	8.73124	5.16048
DSP	Day_4_0-GATA2_KD	0.284536	-0.0898092	538402	0.462252	0.00131078	0.0157535	42.292	45.6891
GCNT2	Day_4_0-GATA2_KD	0.156083	0.0112267	620607	0.53283	0.00109412	0.0138656	32.1965	24.3549
MAK	Day_4_0-GATA2_KD	0.0201365	0.00859708	595440	0.511223	0.00448056	0.0359893	4.7749	2.51731
SYCP2L	Day_4_0-GATA2_KD	0.023278	0.00584886	594743	0.510624	0.0104031	0.0632796	5.04775	2.8949
HIVEP1	Day_4_0-GATA2_KD	0.152242	0.0197747	625198	0.536772	0.000154469	0.00360844	30.1501	21.7747
EDN1	Day_4_0-GATA2_KD	0.0185884	0.00742289	595600	0.51136	0.00204476	0.0211528	4.36562	2.07678
PHACTR1	Day_4_0-GATA2_KD	0.174969	-0.0134051	610171	0.52387	0.0195332	0.0982051	32.3329	26.18
RNF182	Day_4_0-GATA2_KD	0.0145886	0.0058572	594235	0.510188	0.00225309	0.0226786	3.68349	1.63625
ENSG00000234261	Day_4_0-GATA2_KD	0.160759	0.0278033	633198	0.543641	6.62857e-06	0.000388702	30.8322	21.1454
DTNBP1	Day_4_0-GATA2_KD	0.0462008	0.00688971	607362	0.521458	0.000367355	0.00662253	10.9141	6.48206
GMPR	Day_4_0-GATA2_KD	0.00413094	0.00295305	586892	0.503884	0.0197669	0.0982051	1.09141	0.314663
ATXN1	Day_4_0-GATA2_KD	0.18079	0.00924235	619422	0.531813	0.00198329	0.0207016	33.97	26.18
ENSG00000227803	Day_4_0-GATA2_KD	0.00385852	0.00216356	587737	0.504609	0.0154761	0.0833107	1.36426	0.440529
E2F3	Day_4_0-GATA2_KD	0.163044	0.00943609	613232	0.526498	0.00877716	0.056746	31.5143	25.2989
CDKAL1	Day_4_0-GATA2_KD	0.276366	0.0184253	632482	0.543025	0.000147464	0.00351021	46.3847	35.6199
CASC15	Day_4_0-GATA2_KD	0.817937	0.0438103	630178	0.541048	0.00130167	0.0156978	79.9454	69.8553
GPLD1	Day_4_0-GATA2_KD	0.0365945	0.00204057	598579	0.513918	0.0174294	0.0908422	9.41337	6.48206
ENSG00000293489	Day_4_0-GATA2_KD	0.0420086	0.010038	605386	0.519762	0.00103502	0.0133212	10.6412	6.60793
CARMIL1	Day_4_0-GATA2_KD	0.189727	0.0244544	616306	0.529137	0.00472323	0.0373918	33.2879	26.8093
H1-2	Day_4_0-GATA2_KD	0.0499268	0.00954437	613791	0.526978	5.59856e-05	0.00174702	13.779	8.18125
H4C3	Day_4_0-GATA2_KD	0.028546	0.00937224	602956	0.517676	0.000854388	0.0117266	8.45839	4.84581
H1-3	Day_4_0-GATA2_KD	0.0860624	0.0189354	631226	0.541947	1.78074e-07	2.71349e-05	21.146	12.3348
ZNF322	Day_4_0-GATA2_KD	0.00856101	0.00285933	589540	0.506157	0.0162924	0.0865931	2.18281	0.94399
GUSBP2	Day_4_0-GATA2_KD	0.0435059	-4.62364e-05	604710	0.519182	0.00188522	0.0200081	11.0505	7.04846
ENSG00000290032	Day_4_0-GATA2_KD	0.00722638	0.00722638	586341	0.503411	0.000985304	0.0128397	0.682128	0
H2AC12	Day_4_0-GATA2_KD	0.0162629	0.00719908	592990	0.509119	0.0140121	0.0777762	4.09277	2.26558
ZNF184	Day_4_0-GATA2_KD	0.00744793	0.0046537	589148	0.505821	0.018927	0.0962563	2.04638	0.881057
H1-5	Day_4_0-GATA2_KD	0.0263068	0.00700179	599644	0.514833	0.00560081	0.04214	8.18554	5.16048
ZSCAN16-AS1	Day_4_0-GATA2_KD	0.00834083	0.00465459	589628	0.506233	0.020151	0.0986754	2.31924	1.06986
POLR1HASP	Day_4_0-GATA2_KD	0.0129858	0.0029258	592868	0.509014	0.0129776	0.0736199	3.95634	2.13971
MRPS18B	Day_4_0-GATA2_KD	0.0266293	0.00376889	596823	0.51241	0.0145725	0.0799096	7.23056	4.65702
ATAT1	Day_4_0-GATA2_KD	0.0275702	0.005448	599197	0.514448	0.00213134	0.0217573	6.68486	3.71303
DHX16	Day_4_0-GATA2_KD	0.0165154	0.00505898	597112	0.512658	0.000536114	0.00856962	4.50205	1.95091
IER3	Day_4_0-GATA2_KD	0.0264892	0.010369	596114	0.511801	0.00764937	0.0521176	5.72988	3.33543
LINC02570	Day_4_0-GATA2_KD	0.0396947	-0.000925116	605825	0.520139	0.000827566	0.0114716	10.7776	6.545
TCF19	Day_4_0-GATA2_KD	0.0221285	0.00353671	598041	0.513456	0.00609878	0.044653	6.95771	4.21649
HLA-C	Day_4_0-GATA2_KD	0.0276101	0.00540948	600720	0.515756	0.00144341	0.0168245	7.36698	4.15356
ENSG00000288587	Day_4_0-GATA2_KD	0.0079735	0.00451249	592540	0.508733	0.000201992	0.00437881	2.31924	0.566394
APOM	Day_4_0-GATA2_KD	0.000749705	0.000749705	584752	0.502046	0.0107494	0.0641705	0.409277	0
EHMT2-AS1	Day_4_0-GATA2_KD	0.00283991	0.00171819	586889	0.503881	0.0198487	0.0982051	1.09141	0.314663
C2	Day_4_0-GATA2_KD	0.0113886	0.00143969	591209	0.50759	0.00817288	0.0542648	2.72851	1.19572
ATF6B	Day_4_0-GATA2_KD	0.0220018	0.00962708	598444	0.513801	0.00030149	0.00581324	4.91132	2.13971
TSBP1-AS1	Day_4_0-GATA2_KD	0.0636396	0.0246535	633737	0.544103	1.2978e-10	1.13107e-07	16.7804	7.61485
TSBP1	Day_4_0-GATA2_KD	0.0136655	0.00813149	591325	0.50769	0.00977308	0.0607573	2.86494	1.32159
HLA-DMA	Day_4_0-GATA2_KD	0.00240671	0.00222087	585181	0.502415	0.0196747	0.0982051	0.545703	0.0629327
RING1	Day_4_0-GATA2_KD	0.00944979	0.00217153	590806	0.507244	0.00958442	0.0599953	2.59209	1.13279
RGL2	Day_4_0-GATA2_KD	0.0105319	0.00188895	594511	0.510425	0.00160527	0.0180681	3.68349	1.57332
KIFC1	Day_4_0-GATA2_KD	0.0251175	0.00194741	599561	0.514761	0.00317924	0.0286447	7.36698	4.34235
PHF1	Day_4_0-GATA2_KD	0.00936653	0.00105265	591395	0.50775	0.0179009	0.0923855	3.27422	1.69918
SYNGAP1-AS1	Day_4_0-GATA2_KD	0.0150001	0.00906595	593310	0.509394	0.00180743	0.0195199	3.13779	1.25865
ILRUN	Day_4_0-GATA2_KD	0.0963006	0.0108946	610190	0.523887	0.00539705	0.0409407	21.4188	16.0478
BLTP3A	Day_4_0-GATA2_KD	0.047888	-0.00425528	605077	0.519497	0.0044196	0.0357334	13.3697	9.12524
TAF11	Day_4_0-GATA2_KD	0.0313233	0.00520739	603346	0.518011	0.00116008	0.0144726	9.14052	5.41221
ANKS1A	Day_4_0-GATA2_KD	0.139579	0.0314867	635610	0.545711	1.18341e-06	0.000114906	29.0587	19.3203
ZNF76	Day_4_0-GATA2_KD	0.022677	0.0149381	597032	0.512589	0.00133191	0.0159067	4.91132	2.39144
SRPK1	Day_4_0-GATA2_KD	0.223987	0.0261756	628658	0.539742	0.000232505	0.00480096	39.5634	30.2077
MAPK14	Day_4_0-GATA2_KD	0.0708473	0.00120062	607578	0.521644	0.00520206	0.0401176	17.1896	12.3348
STK38	Day_4_0-GATA2_KD	0.0865981	0.0151766	614497	0.527584	0.000289385	0.00567402	17.3261	11.4537
SRSF3	Day_4_0-GATA2_KD	0.0991302	0.0149619	619363	0.531762	0.000295152	0.00575561	23.4652	16.5513
PIM1	Day_4_0-GATA2_KD	0.0131409	-0.00423536	594906	0.510764	0.0116091	0.0678155	5.3206	3.0837
ZFAND3	Day_4_0-GATA2_KD	0.279658	0.00665683	617404	0.53008	0.00880151	0.0568328	46.3847	38.326
BTBD9	Day_4_0-GATA2_KD	0.137383	0.0428094	628464	0.539576	1.10338e-05	0.000563076	25.5116	17.4323
ENSG00000293066	Day_4_0-GATA2_KD	0	-0.00234723	577604	0.495909	0.0140911	0.0780489	0	0.818125
FOXP4	Day_4_0-GATA2_KD	0.0248014	0.00506775	597474	0.512969	0.0112736	0.0664827	7.36698	4.71995
USP49	Day_4_0-GATA2_KD	0.00564571	0.00232428	589550	0.506166	0.0161438	0.0860006	2.18281	0.94399
GUCA1B	Day_4_0-GATA2_KD	0.00337085	0.0015299	588040	0.504869	0.00347437	0.0301084	1.22783	0.251731
BICRAL	Day_4_0-GATA2_KD	0.0737555	-0.00568769	608213	0.522189	0.00397749	0.0332004	17.0532	12.146
CNPY3	Day_4_0-GATA2_KD	0.0331104	0.00952247	604879	0.519327	0.000616985	0.00939474	9.5498	5.60101
MEA1	Day_4_0-GATA2_KD	0.0248136	0.0173355	596384	0.512034	0.00246095	0.0241423	4.91132	2.51731
POLR1C	Day_4_0-GATA2_KD	0.0356502	0.000562737	601991	0.516847	0.005618	0.0422103	10.5048	6.92259
YIPF3	Day_4_0-GATA2_KD	0.0336439	0.00452373	602718	0.517471	0.00157314	0.0178096	9.00409	5.41221
RSPH9	Day_4_0-GATA2_KD	0.00322184	0.00246972	586895	0.503886	0.0196855	0.0982051	1.09141	0.314663
VEGFA	Day_4_0-GATA2_KD	0.00798953	0.000725308	591663	0.50798	0.00666407	0.0473516	2.86494	1.25865
MYMX	Day_4_0-GATA2_KD	0.00145034	0.00145034	585546	0.502729	0.00321775	0.0287312	0.545703	0
HSP90AB1	Day_4_0-GATA2_KD	0.333833	-0.142424	530183	0.455195	0.000211788	0.00453465	49.5225	51.2272
AARS2	Day_4_0-GATA2_KD	0.0314702	0.0116388	603924	0.518506	0.000162078	0.00371818	7.63984	3.90183
SUPT3H	Day_4_0-GATA2_KD	0.248666	0.0692801	651283	0.559167	2.8928e-08	7.27591e-06	40.5184	27.9421
CD2AP	Day_4_0-GATA2_KD	0.220333	-0.0108109	615886	0.528777	0.00893196	0.0569932	40.382	32.9138
MMUT	Day_4_0-GATA2_KD	0.0245638	0.00810144	594588	0.510491	0.0200887	0.0986292	5.72988	3.58716
C6orf141	Day_4_0-GATA2_KD	0.0841058	0.0234137	614792	0.527838	0.000155222	0.00360921	16.2347	10.5098
RHAG	Day_4_0-GATA2_KD	0.00250768	0.00250768	584752	0.502046	0.0107494	0.0641705	0.409277	0
GCLC	Day_4_0-GATA2_KD	0.0957887	0.0162101	612286	0.525686	0.00193816	0.0203389	20.0546	14.5374
MLIP	Day_4_0-GATA2_KD	0.00645092	0.00301233	590664	0.507122	0.00347962	0.0301163	2.18281	0.755192
COL21A1	Day_4_0-GATA2_KD	0.038339	0.0066012	599536	0.514739	0.00942677	0.0592751	9.00409	5.9786
DST	Day_4_0-GATA2_KD	0.558776	-0.140476	521044	0.447349	3.17932e-05	0.0011687	67.3943	66.6457
BEND6	Day_4_0-GATA2_KD	0.0159223	0.00833953	592215	0.508454	0.00659641	0.0470309	3.13779	1.44745
ZNF451	Day_4_0-GATA2_KD	0.0945952	0.00605142	616369	0.529192	0.000534459	0.00856947	21.4188	14.915
RAB23	Day_4_0-GATA2_KD	0.0301359	0.00986152	601300	0.516253	0.000684447	0.0100553	7.09413	3.77596
PRIM2	Day_4_0-GATA2_KD	0.214661	0.00186378	625678	0.537184	0.00054367	0.00865277	39.2906	29.7042
KHDRBS2	Day_4_0-GATA2_KD	0.189306	0.0132432	632098	0.542696	3.28221e-05	0.00119372	35.4707	25.4248
ENSG00000289911	Day_4_0-GATA2_KD	0.00616596	0.001201	589422	0.506056	0.00859754	0.0560182	1.90996	0.692259
EYS	Day_4_0-GATA2_KD	0.0307547	0.00693153	599779	0.514948	0.00386077	0.0325121	7.77626	4.71995
FAM135A	Day_4_0-GATA2_KD	0.128963	0.00406842	617580	0.530232	0.00149031	0.0171567	27.8308	20.8936
SMAP1	Day_4_0-GATA2_KD	0.0637153	0.0111311	604297	0.518827	0.010759	0.0642095	15.1432	11.1391
KHDC1	Day_4_0-GATA2_KD	0.053355	0.0265428	603116	0.517813	0.000810764	0.0113138	8.45839	4.90875
EEF1A1	Day_4_0-GATA2_KD	0.518433	-0.12863	529546	0.454649	0.000299378	0.00579299	61.2551	62.8068
SENP6	Day_4_0-GATA2_KD	0.304976	0.0129784	627806	0.539011	0.000838131	0.0115643	50.3411	40.5286
IMPG1	Day_4_0-GATA2_KD	0.00664701	0.00428402	589628	0.506233	0.000494278	0.00818283	1.50068	0.251731
ENSG00000271945	Day_4_0-GATA2_KD	0.0469457	0.00675121	599688	0.51487	0.0140358	0.0778456	10.0955	6.98553
HMGN3	Day_4_0-GATA2_KD	0.072294	0.0102119	612772	0.526104	0.000288162	0.00566298	15.5525	9.94336
UBE3D	Day_4_0-GATA2_KD	0.157763	0.00209213	627062	0.538372	0.000117222	0.00301927	32.6057	23.1592
DOP1A	Day_4_0-GATA2_KD	0.0950767	0.00418069	620190	0.532472	0.000153002	0.00359693	22.7831	15.3556
ZNF292	Day_4_0-GATA2_KD	0.319897	0.033304	630252	0.541111	0.000382725	0.00682304	49.1132	38.8924
RARS2	Day_4_0-GATA2_KD	0.0967889	0.0121278	620557	0.532787	9.39339e-05	0.00255334	21.6917	14.5374
ORC3	Day_4_0-GATA2_KD	0.0841664	-0.00339098	605642	0.519982	0.017891	0.0923731	20.191	15.5444
RNGTT	Day_4_0-GATA2_KD	0.158898	0.0152854	624692	0.536337	0.000271396	0.00540102	31.7872	23.7256
CASP8AP2	Day_4_0-GATA2_KD	0.123769	0.013525	621911	0.53395	0.000228079	0.0047424	26.3302	18.8169
ENSG00000224384	Day_4_0-GATA2_KD	0.00207697	0.00111881	586822	0.503824	0.00893228	0.0569932	0.95498	0.188798
MMS22L	Day_4_0-GATA2_KD	0.164819	0.0194857	609282	0.523107	0.0194038	0.0981998	28.9222	24.0403
ENSG00000271860	Day_4_0-GATA2_KD	0.527779	0.143251	690738	0.593042	1.16736e-14	4.87394e-11	62.2101	44.1787
FAXC	Day_4_0-GATA2_KD	0.0460685	0.0203861	609159	0.523001	5.08972e-05	0.00163466	10.0955	5.47514
PNISR	Day_4_0-GATA2_KD	0.179025	0.0351419	650924	0.558859	4.25294e-09	1.93009e-06	35.3342	22.5299
USP45	Day_4_0-GATA2_KD	0.0688696	0.0135994	611620	0.525114	0.000506911	0.00830005	15.4161	10.1322
TSTD3	Day_4_0-GATA2_KD	0.074785	0.00835305	609443	0.523245	0.00212887	0.0217428	16.5075	11.5796
LIN28B-AS1	Day_4_0-GATA2_KD	0.00778699	0.00298573	589531	0.506149	0.0164272	0.0871304	2.18281	0.94399
LIN28B	Day_4_0-GATA2_KD	0.319645	0.013918	621135	0.533283	0.00466169	0.0370733	50.6139	42.2278
ENSG00000286084	Day_4_0-GATA2_KD	0.00361763	0.000835577	588886	0.505596	0.00329	0.0292214	1.50068	0.377596
ATG5	Day_4_0-GATA2_KD	0.0975638	0.0108951	619167	0.531594	0.000159643	0.00367947	21.4188	14.4745
CD24	Day_4_0-GATA2_KD	0.613759	0.0865807	648255	0.556568	6.03493e-06	0.000358932	69.9864	56.7023
PDSS2	Day_4_0-GATA2_KD	0.168121	0.0147699	631002	0.541755	3.05323e-05	0.00114375	33.1514	23.4739
SOBP	Day_4_0-GATA2_KD	0.0804636	0.000462251	609562	0.523347	0.00346152	0.0300588	18.4175	13.2788
SNX3	Day_4_0-GATA2_KD	0.0349504	0.00334277	601072	0.516058	0.00693154	0.048721	9.95907	6.60793
FOXO3	Day_4_0-GATA2_KD	0.139657	0.0205144	621323	0.533445	0.000301578	0.00581324	26.603	19.0686
FIG4	Day_4_0-GATA2_KD	0.0428832	0.0157812	603552	0.518187	0.00131445	0.0157795	9.41337	5.72687
WASF1	Day_4_0-GATA2_KD	0.0360474	0.00613237	599032	0.514306	0.0134874	0.0755875	9.27694	6.29327
CDK19	Day_4_0-GATA2_KD	0.0834093	-0.00528164	611530	0.525037	0.0024901	0.024314	20.191	14.4116
RPF2	Day_4_0-GATA2_KD	0.0436595	-0.00254315	600414	0.515493	0.0194583	0.0982051	12.0055	8.68471
SLC16A10	Day_4_0-GATA2_KD	0.109904	0.0132446	631720	0.542372	1.74702e-06	0.000150086	25.648	16.2366
FYN	Day_4_0-GATA2_KD	0.0893866	0.0104771	605521	0.519878	0.0148257	0.0808942	18.6903	14.2857
MARCKS	Day_4_0-GATA2_KD	0.0952253	-0.0711756	555014	0.476514	0.0180539	0.0928765	24.1473	26.7464
HDAC2-AS2	Day_4_0-GATA2_KD	0.231655	0.0191187	628481	0.53959	0.000278551	0.00551188	40.5184	31.1517
HS3ST5	Day_4_0-GATA2_KD	0.225964	0.0191548	625887	0.537363	0.000443724	0.00753717	37.6535	28.8861
NT5DC1	Day_4_0-GATA2_KD	0.0861252	0.00974424	610985	0.524569	0.00259821	0.0250648	19.236	14.034
GOPC	Day_4_0-GATA2_KD	0.0248716	0.00426549	596188	0.511865	0.0112987	0.0666116	6.27558	3.83889
SLC35F1	Day_4_0-GATA2_KD	0.128851	0.0209561	613565	0.526784	0.00337846	0.0296963	24.693	18.9427
TBC1D32	Day_4_0-GATA2_KD	0.0558291	0.0091551	607676	0.521728	0.00100137	0.0129922	12.824	8.18125
GJA1	Day_4_0-GATA2_KD	0.434512	-0.163352	504056	0.432764	6.99313e-08	1.47463e-05	58.9359	60.4154
PKIB	Day_4_0-GATA2_KD	0.179286	0.0397895	643973	0.552891	7.425e-08	1.48914e-05	33.015	21.5859
RNF217	Day_4_0-GATA2_KD	0.0457747	0.0045045	606891	0.521054	0.000904716	0.0122007	11.869	7.42605
TPD52L1	Day_4_0-GATA2_KD	0.0150799	0.00464112	592442	0.508649	0.0180108	0.0927233	3.95634	2.20264
LINC02523	Day_4_0-GATA2_KD	0.0722615	0.0126078	617495	0.530158	0.000105314	0.00278295	18.4175	11.9572
HEY2	Day_4_0-GATA2_KD	0.0147367	0.00453239	593752	0.509773	0.0104938	0.0637014	4.36562	2.39144
TRMT11	Day_4_0-GATA2_KD	0.164271	0.0183314	629617	0.540566	3.51837e-05	0.00125127	31.3779	22.0894
CENPW	Day_4_0-GATA2_KD	0.00879731	0.00520786	589934	0.506495	0.0100109	0.0616982	2.18281	0.881057
ECHDC1	Day_4_0-GATA2_KD	0.0610013	-0.000177906	603922	0.518505	0.0116661	0.0680095	15.0068	10.9503
PTPRK	Day_4_0-GATA2_KD	0.414042	0.0273015	622324	0.534304	0.00485461	0.0380709	59.3452	49.2763
EPB41L2	Day_4_0-GATA2_KD	0.15168	0.0168893	611241	0.524789	0.0120963	0.0697768	29.4679	23.7256
ENSG00000290067	Day_4_0-GATA2_KD	0.0878137	0.0175555	616438	0.529251	0.000165707	0.0037601	18.1446	12.0201
MED23	Day_4_0-GATA2_KD	0.0338248	0.000582152	605387	0.519763	0.000890346	0.012078	10.5048	6.3562
STX7	Day_4_0-GATA2_KD	0.0290089	-0.00124734	598336	0.513709	0.00874257	0.056713	7.77626	4.90875
RPS12	Day_4_0-GATA2_KD	0.10761	0.016815	608974	0.522842	0.00829017	0.0546919	21.5553	16.4884
TARID	Day_4_0-GATA2_KD	0.0138633	0.00915377	595052	0.51089	6.27732e-05	0.00191464	3.00136	0.818125
LINC03002	Day_4_0-GATA2_KD	0.00558061	0.00542554	587994	0.50483	0.00095628	0.0126375	1.09141	0.125865
HBS1L	Day_4_0-GATA2_KD	0.0793614	0.0117021	609704	0.52347	0.00299745	0.0275079	18.0082	12.9641
MAP7	Day_4_0-GATA2_KD	0.202007	0.0185327	625807	0.537295	0.000408089	0.00715304	36.6985	28.1938
MAP3K5	Day_4_0-GATA2_KD	0.0295152	0.011208	604757	0.519222	4.73865e-05	0.00155053	7.36698	3.4613
PEX7	Day_4_0-GATA2_KD	0.0217613	0.00118601	598317	0.513693	0.00345993	0.0300581	6.54843	3.71303
NHSL1	Day_4_0-GATA2_KD	0.299633	0.0132061	620735	0.53294	0.00445091	0.0358339	48.1583	39.4588
ECT2L	Day_4_0-GATA2_KD	0.0137963	0.00744197	592011	0.508279	0.00307187	0.0279548	2.72851	1.06986
REPS1	Day_4_0-GATA2_KD	0.149883	0.0290812	624356	0.536049	0.000155253	0.00360921	28.513	20.7048
ABRACL	Day_4_0-GATA2_KD	0.0211411	-0.00068486	597981	0.513404	0.00491678	0.0384142	6.68486	3.90183
ENSG00000234147	Day_4_0-GATA2_KD	0.00312933	-6.69439e-05	587729	0.504602	0.0156304	0.0838601	1.36426	0.440529
HIVEP2	Day_4_0-GATA2_KD	0.137668	0.00585403	613958	0.527121	0.00454195	0.0363008	27.8308	21.2712
AIG1	Day_4_0-GATA2_KD	0.115258	0.0127596	617588	0.530238	0.000610226	0.00933266	23.4652	16.9289
ADAT2	Day_4_0-GATA2_KD	0.030414	0.00303014	597698	0.513162	0.0115338	0.0675019	7.63984	4.90875
PHACTR2	Day_4_0-GATA2_KD	0.216102	0.0152955	621055	0.533215	0.00190346	0.0200972	37.5171	29.7671
PLAGL1	Day_4_0-GATA2_KD	0.00907506	0.0076791	593316	0.509399	3.16026e-05	0.00116858	2.31924	0.440529
SHPRH	Day_4_0-GATA2_KD	0.14625	0.00739763	611638	0.52513	0.00962079	0.0601508	28.3765	22.467
ENSG00000227681	Day_4_0-GATA2_KD	0.00782414	0.00278214	589127	0.505803	0.0192995	0.0977902	2.04638	0.881057
SASH1	Day_4_0-GATA2_KD	0.191207	0.0273498	634976	0.545167	9.93136e-06	0.000530248	35.3342	24.7955
UST	Day_4_0-GATA2_KD	0.367245	0.0456614	641044	0.550376	2.12367e-05	0.000895629	54.0246	42.6683
TAB2	Day_4_0-GATA2_KD	0.147282	0.0213712	620952	0.533126	0.000637055	0.00961617	29.3315	21.9635
PCMT1	Day_4_0-GATA2_KD	0.0870307	0.000121828	606922	0.52108	0.0101039	0.06202	19.0996	14.3486
PLEKHG1	Day_4_0-GATA2_KD	0.0360549	0.0147309	601592	0.516505	0.00153654	0.0174628	8.04911	4.71995
MTHFD1L	Day_4_0-GATA2_KD	0.202873	0.0221787	632376	0.542935	4.86767e-05	0.00157546	38.1992	27.7533
ENSG00000223598	Day_4_0-GATA2_KD	0.0118502	0.00479459	592071	0.50833	0.00566034	0.0424292	3.00136	1.32159
RMND1	Day_4_0-GATA2_KD	0.0820755	0.0110329	615224	0.528209	0.000281106	0.00555716	18.0082	12.0831
CCDC170	Day_4_0-GATA2_KD	0.00337942	0.000710436	588040	0.504869	0.00347437	0.0301084	1.22783	0.251731
SCAF8	Day_4_0-GATA2_KD	0.188186	-0.00246636	616157	0.52901	0.00650381	0.0465456	36.9714	29.5154
TIAM2	Day_4_0-GATA2_KD	0.179648	0.0295474	634930	0.545127	1.00032e-05	0.000532723	35.1978	24.7955
TFB1M	Day_4_0-GATA2_KD	0.057722	0.00434426	606604	0.520808	0.00379422	0.0321307	14.734	10.258
NOX3	Day_4_0-GATA2_KD	0.0028756	0.00270266	585181	0.502415	0.0196747	0.0982051	0.545703	0.0629327
ARID1B	Day_4_0-GATA2_KD	0.505378	0.0268692	624685	0.536331	0.00343639	0.0299658	65.6207	55.0031
ENSG00000233044	Day_4_0-GATA2_KD	0.00531555	0.00369825	586894	0.503885	0.0197126	0.0982051	1.09141	0.314663
TMEM242	Day_4_0-GATA2_KD	0.0229577	0.00516245	596432	0.512074	0.00689707	0.048561	5.8663	3.39836
SNX9	Day_4_0-GATA2_KD	0.178372	0.024137	631023	0.541773	3.53608e-05	0.00125323	33.8336	24.1032
TULP4	Day_4_0-GATA2_KD	0.123064	0.00593737	614916	0.527945	0.00332223	0.0293871	27.558	21.0195
IGF2R	Day_4_0-GATA2_KD	0.158056	-0.0582645	553201	0.474958	0.0204294	0.0996225	31.5143	33.9836
SLC22A1	Day_4_0-GATA2_KD	0.00587272	0.0035968	587679	0.504559	0.00835628	0.0549608	1.22783	0.314663
SLC22A3	Day_4_0-GATA2_KD	0.102738	0.0377514	619586	0.531954	2.23006e-05	0.000921875	17.4625	10.9503
MAP3K4	Day_4_0-GATA2_KD	0.118931	0.00367326	614173	0.527306	0.00303235	0.0277281	25.5116	19.1945
AGPAT4	Day_4_0-GATA2_KD	0.109387	0.0209439	621133	0.533282	0.000157566	0.00365077	23.8745	16.6142
PRKN	Day_4_0-GATA2_KD	0.0483027	0.00565263	600998	0.515994	0.0107874	0.0643605	10.9141	7.55192
QKI	Day_4_0-GATA2_KD	0.25871	0.0150464	617671	0.530309	0.00741081	0.0510251	44.0655	36.3751
RPS6KA2	Day_4_0-GATA2_KD	0.112509	0.00581435	608542	0.522472	0.0127091	0.0725045	23.4652	18.5022
ENSG00000227598	Day_4_0-GATA2_KD	0.0761298	0.00102076	614164	0.527298	0.000592443	0.00918177	18.9632	12.7753
HPAT5	Day_4_0-GATA2_KD	0.0705475	0.010399	605189	0.519593	0.0104579	0.0635511	16.3711	12.146
ENSG00000228648	Day_4_0-GATA2_KD	0.00981287	0.0038473	591138	0.507529	0.00439324	0.0356226	2.45566	0.94399
KIF25	Day_4_0-GATA2_KD	0.00328368	0.00317232	585976	0.503097	0.00629828	0.0456062	0.682128	0.0629327
FAM120B	Day_4_0-GATA2_KD	0.0644354	-0.000389836	614008	0.527165	0.000153518	0.00360096	15.6889	9.75456
PSMB1	Day_4_0-GATA2_KD	0.0448291	0.00396609	605054	0.519477	0.003124	0.0282998	12.4147	8.30711
ENSG00000230423	Day_4_0-GATA2_KD	0.00343596	0.0029961	587988	0.504825	0.000968365	0.012725	1.09141	0.125865
SUN1	Day_4_0-GATA2_KD	0.0732175	-0.00240299	610728	0.524348	0.00271371	0.0257741	19.236	13.7823
INTS1	Day_4_0-GATA2_KD	0.0509261	0.000731923	602841	0.517577	0.00647306	0.0464051	11.7326	7.99245
TMEM184A	Day_4_0-GATA2_KD	0.00251274	0.00200263	586899	0.50389	0.0195774	0.0982051	1.09141	0.314663
PSMG3	Day_4_0-GATA2_KD	0.00674264	0.000975332	589540	0.506157	0.0162924	0.0865931	2.18281	0.94399
SNX8	Day_4_0-GATA2_KD	0.124512	0.0331477	635138	0.545306	3.43026e-07	4.53229e-05	25.9209	16.2996
EIF3B	Day_4_0-GATA2_KD	0.0953164	0.00901457	608496	0.522432	0.0110845	0.0657948	22.5102	17.4323
SDK1	Day_4_0-GATA2_KD	0.342591	0.062666	647103	0.555579	1.38796e-06	0.000128778	49.3861	37.5708
FOXK1	Day_4_0-GATA2_KD	0.0497157	0.0188569	606074	0.520353	0.000705349	0.0102684	10.6412	6.545
AP5Z1	Day_4_0-GATA2_KD	0.00956831	0.00455554	589570	0.506183	0.0158501	0.0847126	2.18281	0.94399
RNF216	Day_4_0-GATA2_KD	0.122839	0.0406851	631145	0.541878	1.29748e-06	0.000122562	24.1473	15.2926
USP42	Day_4_0-GATA2_KD	0.0464235	0.00365102	603329	0.517996	0.00590665	0.0437348	12.0055	8.24418
CYTH3	Day_4_0-GATA2_KD	0.0626477	0.0111946	611705	0.525187	0.000211607	0.00453465	13.9154	8.62177
RAC1	Day_4_0-GATA2_KD	0.0843141	0.00552674	606118	0.52039	0.0134588	0.0754675	19.236	14.6633
DAGLB	Day_4_0-GATA2_KD	0.05628	0.00316789	604515	0.519014	0.00648901	0.0464556	13.779	9.6287
C1GALT1	Day_4_0-GATA2_KD	0.139461	0.0135732	612982	0.526283	0.00666081	0.0473516	28.3765	22.2782
GLCCI1-DT	Day_4_0-GATA2_KD	0.00356761	0.00356761	584752	0.502046	0.0107494	0.0641705	0.409277	0
ICA1	Day_4_0-GATA2_KD	0.040782	0.00653327	598730	0.514047	0.0147108	0.0804142	9.14052	6.23033
NDUFA4	Day_4_0-GATA2_KD	0.0575697	0.0145141	621664	0.533738	1.54955e-06	0.000138835	15.9618	8.81057
PHF14	Day_4_0-GATA2_KD	0.249447	0.00781052	623572	0.535375	0.00155991	0.0176885	43.6562	34.2354
ENSG00000229618	Day_4_0-GATA2_KD	0.087107	0.00605187	617258	0.529955	0.000221487	0.00464234	19.9181	13.4047
ENSG00000243004	Day_4_0-GATA2_KD	0.461309	0.0782829	659632	0.566336	3.50536e-08	8.31568e-06	59.8909	44.6193
ENSG00000267055	Day_4_0-GATA2_KD	0.0295647	0.0104554	599830	0.514991	0.00206814	0.0213313	7.09413	4.02769
MACC1	Day_4_0-GATA2_KD	0.0439463	0.0166244	608158	0.522142	9.17651e-05	0.00251733	9.95907	5.47514
ITGB8	Day_4_0-GATA2_KD	0.0509355	0.00291435	607718	0.521764	0.000672524	0.00992901	12.1419	7.55192
LINC01162	Day_4_0-GATA2_KD	0.219088	0.0348254	642574	0.55169	8.66393e-07	9.13476e-05	38.0628	26.9981
SP4	Day_4_0-GATA2_KD	0.0709875	0.00913523	609296	0.523119	0.00199971	0.0208358	16.2347	11.202
RAPGEF5	Day_4_0-GATA2_KD	0.145817	-0.004539	615206	0.528193	0.00455717	0.0363946	30.9686	23.6627
IGF2BP3	Day_4_0-GATA2_KD	0.603676	0.0480933	629116	0.540136	0.00140059	0.0164818	69.9864	59.9119
TRA2A	Day_4_0-GATA2_KD	0.164103	0.0249429	630957	0.541716	2.19828e-05	0.000910542	31.3779	22.3411
STK31	Day_4_0-GATA2_KD	0.00545445	0.00182288	589056	0.505742	0.0145403	0.0797957	1.90996	0.755192
ENSG00000287523	Day_4_0-GATA2_KD	0.165903	0.0481552	646194	0.554798	8.93476e-09	3.58696e-06	31.105	19.5091
PALS2	Day_4_0-GATA2_KD	0.241809	0.0202216	633376	0.543793	6.3741e-05	0.00192291	42.0191	31.3405
GSDME	Day_4_0-GATA2_KD	0.0081917	0.00320063	593072	0.50919	0.000612382	0.00935878	2.72851	0.881057
HIBADH	Day_4_0-GATA2_KD	0.0791571	-0.0103464	608685	0.522594	0.00466665	0.0370986	18.4175	13.2788
TAX1BP1	Day_4_0-GATA2_KD	0.112878	0.00885046	613803	0.526988	0.00336506	0.0296035	25.3752	19.1945
ZNRF2	Day_4_0-GATA2_KD	0.0388434	-0.0023375	602943	0.517665	0.00476931	0.0375636	11.1869	7.36312
AVL9	Day_4_0-GATA2_KD	0.128424	0.0159969	608998	0.522863	0.0135648	0.0758785	24.9659	19.8867
ENSG00000293076	Day_4_0-GATA2_KD	0.00888223	0.00457403	589930	0.506492	0.0100405	0.0617475	2.18281	0.881057
KBTBD2	Day_4_0-GATA2_KD	0.0386655	0.00402655	601486	0.516414	0.00528653	0.0404501	9.82265	6.41913
BBS9	Day_4_0-GATA2_KD	0.0985024	0.0243017	627028	0.538343	2.88677e-06	0.000212105	21.4188	13.2788
ENSG00000236212	Day_4_0-GATA2_KD	0.0553634	0.0204817	619714	0.532063	9.34507e-07	9.65781e-05	13.9154	7.36312
NPSR1-AS1	Day_4_0-GATA2_KD	0.0176551	0.00494104	594518	0.510432	0.00560158	0.04214	4.36562	2.26558
ENSG00000237400	Day_4_0-GATA2_KD	0.00101956	-0.0177558	566717	0.486562	2.83121e-05	0.00109049	0.272851	2.95784
ELMO1	Day_4_0-GATA2_KD	0.0895507	0.0126985	609589	0.523371	0.00301059	0.0275896	17.8718	12.8383
STARD3NL	Day_4_0-GATA2_KD	0.0234386	0.00672216	595561	0.511327	0.0137881	0.0767779	6.00273	3.71303
VPS41	Day_4_0-GATA2_KD	0.0845138	0.0214468	624235	0.535945	2.9877e-06	0.000216548	18.8267	11.2649
RALA	Day_4_0-GATA2_KD	0.0915504	0.0302565	634564	0.544814	2.53332e-08	7.0514e-06	21.5553	12.2089
LINC00265	Day_4_0-GATA2_KD	0.0286077	0.0163952	595568	0.511333	0.0041045	0.0339887	4.7749	2.51731
CDK13	Day_4_0-GATA2_KD	0.232194	0.0375266	634732	0.544957	3.32147e-05	0.0012059	40.382	30.3335
SUGCT	Day_4_0-GATA2_KD	0.0738873	0.0299596	628006	0.539183	1.61432e-08	5.26573e-06	16.2347	8.24418
GLI3	Day_4_0-GATA2_KD	0.169647	0.00718375	622638	0.534574	0.000645515	0.00971308	33.2879	24.7325
COA1	Day_4_0-GATA2_KD	0.220296	0.0135169	630732	0.541523	0.000130495	0.00322393	40.382	30.6482
BLVRA	Day_4_0-GATA2_KD	0.00790063	-0.000665399	592174	0.508419	0.0108433	0.064639	3.41064	1.69918
POLM	Day_4_0-GATA2_KD	0.00875102	0.0057322	590629	0.507092	0.00208861	0.0214893	2.04638	0.629327
OGDH	Day_4_0-GATA2_KD	0.104059	0.0381335	624286	0.535989	1.12598e-05	0.000570531	20.8731	13.5305
IGFBP3	Day_4_0-GATA2_KD	0.0234917	0.00558227	596032	0.511731	0.00801933	0.0538647	5.72988	3.33543
HUS1	Day_4_0-GATA2_KD	0.0189458	0.00414037	595840	0.511566	0.00610689	0.0446854	5.3206	2.95784
UPP1	Day_4_0-GATA2_KD	0.0366541	0.00413949	607078	0.521214	0.000163576	0.00371984	9.82265	5.41221
FIGNL1	Day_4_0-GATA2_KD	0.00750196	0.000316097	591584	0.507912	0.00523309	0.0402379	2.72851	1.13279
GRB10	Day_4_0-GATA2_KD	0.201249	0.0261509	639749	0.549265	2.10008e-06	0.000163587	37.2442	25.8653
ENSG00000228204	Day_4_0-GATA2_KD	0.146739	0.0257661	631095	0.541835	5.9671e-06	0.000357567	27.4216	18.5651
COBL	Day_4_0-GATA2_KD	0.11826	0.00691904	630780	0.541564	4.27967e-06	0.000280951	26.4666	17.3065
LANCL2	Day_4_0-GATA2_KD	0.027971	0.000642567	597441	0.512941	0.017403	0.0908422	8.18554	5.47514
SUMF2	Day_4_0-GATA2_KD	0.0462413	0.00449617	603405	0.518061	0.00374455	0.0318298	11.0505	7.30019
PHKG1	Day_4_0-GATA2_KD	0.0158691	0.00150401	594286	0.510232	0.0125356	0.0717557	4.91132	2.83197
ZNF138	Day_4_0-GATA2_KD	0.0607609	0.00632583	610328	0.524005	0.000806678	0.0112857	15.1432	9.94336
ZNF117	Day_4_0-GATA2_KD	0.0493507	0.0201925	607684	0.521735	0.000112486	0.00291709	9.82265	5.41221
ENSG00000289108	Day_4_0-GATA2_KD	0.0115837	0.00659923	589936	0.506498	0.00998135	0.0616117	2.18281	0.881057
ENSG00000282381	Day_4_0-GATA2_KD	0.0283335	0.00850797	605212	0.519613	4.83798e-05	0.00157317	7.63984	3.65009
VKORC1L1	Day_4_0-GATA2_KD	0.144746	0.0132925	620252	0.532525	0.000896295	0.0121422	30.1501	22.5299
TPST1	Day_4_0-GATA2_KD	0.0918047	0.00629579	607760	0.5218	0.00795324	0.0536452	19.0996	14.4745
LINC00174	Day_4_0-GATA2_KD	0.0376078	0.0110769	597452	0.51295	0.0155798	0.0836963	7.91269	5.28634
ENSG00000291136	Day_4_0-GATA2_KD	0.0364933	0.00653274	607080	0.521216	0.000142566	0.00342223	9.68622	5.28634
ENSG00000272831	Day_4_0-GATA2_KD	0.00432197	0.000133263	587304	0.504237	0.0178617	0.0923202	1.22783	0.377596
PMS2P4	Day_4_0-GATA2_KD	0.0686463	0.0186984	616168	0.529019	3.161e-05	0.00116858	15.0068	8.99937
ENSG00000225718	Day_4_0-GATA2_KD	0.0102454	0.00620134	590971	0.507386	0.00107499	0.0137089	2.04638	0.566394
AUTS2	Day_4_0-GATA2_KD	0.348423	0.0629499	654865	0.562243	1.01749e-07	1.83113e-05	53.206	39.4588
GALNT17	Day_4_0-GATA2_KD	0.589182	0.113832	665068	0.571003	1.10535e-08	4.12059e-06	67.94	54.3109
CALN1	Day_4_0-GATA2_KD	0.123413	0.0183694	615209	0.528196	0.00167516	0.0186141	24.1473	17.8099
TYW1B	Day_4_0-GATA2_KD	0.107403	0.0261218	625093	0.536682	1.38093e-05	0.000658565	22.2374	14.6004
ENSG00000290832	Day_4_0-GATA2_KD	0.0160203	0.0107008	592909	0.50905	0.00209149	0.0215042	3.00136	1.19572
SPDYE10	Day_4_0-GATA2_KD	0.0174413	0.00647332	596753	0.51235	0.00131913	0.0158174	4.7749	2.26558
STX1A	Day_4_0-GATA2_KD	0.00561613	0.00223429	588216	0.50502	0.0203178	0.0992175	1.63711	0.629327
LIMK1	Day_4_0-GATA2_KD	0.0320643	0.0039824	601435	0.51637	0.00425303	0.0348411	9.41337	5.9786
RFC2	Day_4_0-GATA2_KD	0.0366734	0.00784502	606639	0.520838	0.000204367	0.00441652	9.68622	5.41221
CLIP2	Day_4_0-GATA2_KD	0.0610571	0.00251352	611089	0.524658	0.000531284	0.00853817	15.0068	9.75456
GTF2IRD1	Day_4_0-GATA2_KD	0.121033	0.0212344	624792	0.536423	4.02817e-05	0.00138048	24.5566	16.803
GTF2I	Day_4_0-GATA2_KD	0.225265	0.0355417	638182	0.547919	6.7623e-06	0.000394612	39.1542	28.3197
GTF2I-AS1	Day_4_0-GATA2_KD	0.0570277	0.00692839	602185	0.517014	0.010287	0.0627759	12.1419	8.62177
RCC1L	Day_4_0-GATA2_KD	0.0361417	0.0066493	602379	0.51718	0.00350884	0.0303189	9.95907	6.3562
TRIM73	Day_4_0-GATA2_KD	0.00117351	0.00117351	584752	0.502046	0.0107494	0.0641705	0.409277	0
POM121C	Day_4_0-GATA2_KD	0.0685548	-0.00287681	609787	0.523541	0.00209668	0.0215087	17.0532	11.8313
ZP3	Day_4_0-GATA2_KD	0.00631283	0.000771703	588634	0.505379	0.0172331	0.0902103	1.77353	0.692259
LINC03009	Day_4_0-GATA2_KD	0.19082	0.0237844	635563	0.545671	6.89465e-06	0.000398167	34.7885	24.292
DTX2P1-UPK3BP1-PMS2P11	Day_4_0-GATA2_KD	0.0229396	0.0038849	595927	0.511641	0.0145893	0.0799386	6.41201	4.02769
ENSG00000259628	Day_4_0-GATA2_KD	0.0732958	0.0173482	631920	0.542543	6.69163e-09	2.85091e-06	18.4175	9.37697
GSAP	Day_4_0-GATA2_KD	0.0255449	0.00869581	596666	0.512275	0.008473	0.0554098	6.27558	3.77596
RSBN1L	Day_4_0-GATA2_KD	0.0839886	-0.00530928	610281	0.523965	0.00511449	0.0396011	21.5553	15.7961
PHTF2	Day_4_0-GATA2_KD	0.0790341	0.0076526	609269	0.523096	0.00478167	0.0376119	19.236	14.2228
MAGI2	Day_4_0-GATA2_KD	0.422049	0.0373473	643921	0.552847	1.0635e-05	0.000550908	57.2988	44.9969
SEMA3E	Day_4_0-GATA2_KD	0.0685027	0.000901391	604569	0.519061	0.0103828	0.0631744	15.5525	11.2649
ELAPOR2	Day_4_0-GATA2_KD	0.0999362	0.0285381	623105	0.534975	1.31079e-05	0.000630509	20.0546	12.7753
DMTF1	Day_4_0-GATA2_KD	0.116724	0.0103862	609254	0.523083	0.0108076	0.0644627	23.7381	18.691
SRI	Day_4_0-GATA2_KD	0.0213146	0.00782584	600683	0.515724	0.000463099	0.00776518	6.41201	3.20957
ZNF804B	Day_4_0-GATA2_KD	0.0189432	0.00759143	598490	0.513841	6.19525e-05	0.00189359	4.36562	1.57332
GTPBP10	Day_4_0-GATA2_KD	0.0237748	0.00732143	595863	0.511586	0.0102506	0.0626542	5.8663	3.52423
CDK14	Day_4_0-GATA2_KD	0.433771	0.0466732	637837	0.547623	8.61774e-05	0.00240192	58.5266	48.0806
ENSG00000235450	Day_4_0-GATA2_KD	0.0104281	0.00421074	591052	0.507455	0.0201954	0.0986876	3.13779	1.63625
AKAP9	Day_4_0-GATA2_KD	0.152207	0.0052656	612117	0.525541	0.0105333	0.0638296	30.6958	24.292
ANKIB1	Day_4_0-GATA2_KD	0.204736	0.0114311	630938	0.5417	7.62191e-05	0.00220381	37.6535	27.6274
GATAD1	Day_4_0-GATA2_KD	0.0366737	0.00719103	596946	0.512516	0.0198127	0.0982051	7.91269	5.34928
RBM48	Day_4_0-GATA2_KD	0.012758	0.00410917	590974	0.507389	0.0175822	0.0913278	3.00136	1.51038
CDK6	Day_4_0-GATA2_KD	0.19639	0.0131172	620043	0.532346	0.00211003	0.0216182	35.7435	28.2568
GNGT1	Day_4_0-GATA2_KD	0.0762894	0.0234408	621554	0.533643	2.75813e-06	0.000207118	16.3711	9.4399
CASD1	Day_4_0-GATA2_KD	0.0962666	-0.000236291	609693	0.52346	0.00612986	0.0447593	21.2824	15.922
SDHAF3	Day_4_0-GATA2_KD	0.0236883	0.00783148	599741	0.514915	0.00106187	0.0135959	6.41201	3.39836
BRI3	Day_4_0-GATA2_KD	0.0437047	0.0200059	613021	0.526317	1.22356e-06	0.00011771	9.95907	4.59408
BAIAP2L1	Day_4_0-GATA2_KD	0.0955987	0.0181257	617371	0.530052	0.000190414	0.004202	19.5089	13.2159
TRRAP	Day_4_0-GATA2_KD	0.166631	0.00699741	616873	0.529624	0.00393972	0.0330223	33.5607	26.2429
BUD31	Day_4_0-GATA2_KD	0.0176608	0.00530569	597037	0.512594	0.00238847	0.0236413	5.3206	2.76904
ZKSCAN5	Day_4_0-GATA2_KD	0.0201347	0.00472164	597037	0.512594	0.0066624	0.0473516	6.27558	3.71303
CYP3A5	Day_4_0-GATA2_KD	0.00738561	0.00651828	587264	0.504203	0.00867504	0.0564175	1.09141	0.251731
MCM7	Day_4_0-GATA2_KD	0.0652338	0.00519545	607484	0.521563	0.00449209	0.036031	16.3711	11.7684
LAMTOR4	Day_4_0-GATA2_KD	0.0242942	0.00620973	599949	0.515094	0.00103108	0.0132869	6.54843	3.4613
GIGYF1	Day_4_0-GATA2_KD	0.0779637	0.00829782	603576	0.518208	0.0201718	0.0986754	16.9168	13.0271
POP7	Day_4_0-GATA2_KD	0.0165171	0.00123929	595636	0.511391	0.00439491	0.0356226	4.91132	2.58024
SLC12A9-AS1	Day_4_0-GATA2_KD	0.0107659	0.00537033	590654	0.507113	0.00351918	0.0303706	2.18281	0.755192
TRIP6	Day_4_0-GATA2_KD	0.0330544	0.00747143	605762	0.520085	4.55877e-05	0.00151302	7.91269	3.83889
SRRT	Day_4_0-GATA2_KD	0.0558854	0.00446856	605381	0.519758	0.00550464	0.0416129	14.3247	10.0692
ACHE	Day_4_0-GATA2_KD	0.00370041	0.00184854	589321	0.505969	0.00300606	0.0275602	1.63711	0.440529
CUX1	Day_4_0-GATA2_KD	0.493835	0.0538005	649511	0.557646	3.07484e-06	0.000221346	65.7572	52.4229
SH2B2	Day_4_0-GATA2_KD	0.0123523	0.00192635	592504	0.508702	0.00617251	0.0449764	3.27422	1.51038
SPDYE6	Day_4_0-GATA2_KD	0.000793041	0.000793041	585546	0.502729	0.00321775	0.0287312	0.545703	0
ORAI2	Day_4_0-GATA2_KD	0.0169693	0.00814229	595296	0.511099	0.00414577	0.0341948	4.63847	2.39144
PSMC2	Day_4_0-GATA2_KD	0.0318401	0.00896517	596726	0.512327	0.0196255	0.0982051	7.63984	5.16048
LHFPL3	Day_4_0-GATA2_KD	0.0583926	0.00711186	606711	0.5209	0.00183796	0.0197271	12.9604	8.62177
KMT2E	Day_4_0-GATA2_KD	0.212984	0.0233261	627999	0.539177	0.000245443	0.0049989	38.0628	29.3266
LINC01004	Day_4_0-GATA2_KD	0.103631	0.018719	623369	0.535202	2.29645e-05	0.000940492	21.5553	14.034
SRPK2	Day_4_0-GATA2_KD	0.373857	0.0590547	642610	0.551721	1.24343e-05	0.000615114	54.161	42.2907
PUS7	Day_4_0-GATA2_KD	0.139663	0.00587735	616348	0.529174	0.0026312	0.0253246	28.9222	22.1523
ATXN7L1	Day_4_0-GATA2_KD	0.260148	-0.00429892	618961	0.531417	0.00543538	0.0412053	44.3383	35.9346
CDHR3	Day_4_0-GATA2_KD	0.0689182	0.00875725	619258	0.531672	1.27631e-05	0.000622619	16.5075	9.8175
PRKAR2B	Day_4_0-GATA2_KD	0.0739501	0.00250301	606312	0.520557	0.0108838	0.0648433	18.4175	13.8452
HBP1	Day_4_0-GATA2_KD	0.0302716	0.00975915	598650	0.513979	0.0097278	0.0605843	8.18554	5.34928
ENSG00000234273	Day_4_0-GATA2_KD	0.0195368	0.000272449	600010	0.515146	0.000281682	0.00555763	5.72988	2.64317
IMMP2L	Day_4_0-GATA2_KD	0.288657	0.0537136	650749	0.558709	1.26128e-07	2.10644e-05	45.2933	32.2845
LINC03076	Day_4_0-GATA2_KD	0.0218207	0.00591178	599074	0.514343	0.000878688	0.0119502	5.8663	2.95784
TMEM168	Day_4_0-GATA2_KD	0.0252902	0.000833881	596389	0.512037	0.0157394	0.0843152	6.95771	4.46822
BMT2	Day_4_0-GATA2_KD	0.0474219	0.00461595	599904	0.515055	0.00951785	0.0597039	9.41337	6.29327
SMIM30	Day_4_0-GATA2_KD	0.0116093	0.0062772	590554	0.507028	0.0168744	0.0888674	2.72851	1.32159
ENSG00000237813	Day_4_0-GATA2_KD	0.00707038	0.00341117	588581	0.505334	0.011637	0.0679156	1.63711	0.566394
CTTNBP2	Day_4_0-GATA2_KD	0.141958	0.00452684	616942	0.529683	0.00206544	0.0213255	28.6494	21.6488
LSM8	Day_4_0-GATA2_KD	0.0447582	0.013299	602863	0.517596	0.00286414	0.0266927	9.95907	6.41913
AASS	Day_4_0-GATA2_KD	0.543924	0.0284	622903	0.534801	0.00526673	0.0403608	66.4393	57.017
CADPS2	Day_4_0-GATA2_KD	0.289624	-0.00106064	616411	0.529228	0.0109599	0.0652222	46.6576	38.326
ENSG00000219445	Day_4_0-GATA2_KD	0.114943	0.015599	612726	0.526064	0.0022572	0.0226926	21.4188	15.6702
GRM8	Day_4_0-GATA2_KD	0.0449723	0.0281258	614455	0.527548	9.09057e-08	1.72523e-05	9.41337	3.90183
GCC1	Day_4_0-GATA2_KD	0.0279221	0.0126692	604525	0.519023	1.55214e-05	0.00071687	6.68486	2.83197
SND1	Day_4_0-GATA2_KD	0.321044	0.0416546	638612	0.548289	3.20144e-05	0.00117046	50.2046	39.1441
RBM28	Day_4_0-GATA2_KD	0.050729	0.00297907	608060	0.522057	0.00125382	0.0152711	13.6426	8.93644
ENSG00000273184	Day_4_0-GATA2_KD	0.0105224	-0.00164453	592540	0.508733	0.00763013	0.0520313	3.41064	1.63625
LINC03072	Day_4_0-GATA2_KD	0.0138534	0.00758292	589642	0.506245	0.0199118	0.0983158	2.31924	1.06986
ENSG00000242588	Day_4_0-GATA2_KD	0.0440749	0.00778663	607696	0.521745	0.000328001	0.00610207	11.0505	6.545
TNPO3	Day_4_0-GATA2_KD	0.232695	0.0124059	617665	0.530304	0.00576872	0.0431023	39.9727	32.6621
SMO	Day_4_0-GATA2_KD	0.057109	0.011388	606830	0.521002	0.00233395	0.0232904	13.6426	9.2511
AHCYL2	Day_4_0-GATA2_KD	0.209194	0.00920924	615642	0.528567	0.00744516	0.0511648	36.8349	29.7671
NRF1	Day_4_0-GATA2_KD	0.14976	0.0186021	625648	0.537158	0.000102157	0.00271326	28.9222	20.8307
UBE2H	Day_4_0-GATA2_KD	0.220857	0.0264454	637814	0.547603	1.00468e-05	0.000533682	40.6548	29.4525
ZC3HC1	Day_4_0-GATA2_KD	0.0459223	0.00976003	607250	0.521362	0.000505918	0.00829765	11.3233	6.79673
KLHDC10	Day_4_0-GATA2_KD	0.0894843	0.00813647	619930	0.532249	8.012e-05	0.00228495	20.6003	13.5305
ENSG00000240571	Day_4_0-GATA2_KD	0.0117117	0.00260617	591406	0.507759	0.0117235	0.0682869	3.00136	1.44745
LINC-PINT	Day_4_0-GATA2_KD	0.157406	0.0638151	662790	0.569047	1.81834e-14	6.32661e-11	29.7408	15.5444
PODXL	Day_4_0-GATA2_KD	0.394768	-0.120185	522073	0.448233	2.74923e-05	0.00107277	54.4338	57.2687
CHCHD3	Day_4_0-GATA2_KD	0.207771	0.0140124	635915	0.545973	2.07973e-05	0.000882446	40.6548	29.7671
EXOC4	Day_4_0-GATA2_KD	0.342424	0.0266175	635064	0.545242	0.000114676	0.00296652	52.1146	40.7804
LRGUK	Day_4_0-GATA2_KD	0.046432	0.0176008	618132	0.530706	4.19724e-07	5.32492e-05	12.2783	6.04154
CALD1	Day_4_0-GATA2_KD	0.270235	0.0172711	616066	0.528931	0.00960576	0.0600929	41.8827	34.8647
CNOT4	Day_4_0-GATA2_KD	0.117061	0.0110671	619376	0.531774	0.000445658	0.00755773	25.1023	17.9987
NUP205	Day_4_0-GATA2_KD	0.164411	-0.00493726	619098	0.531534	0.00209211	0.0215042	33.8336	25.8024
TRIM24	Day_4_0-GATA2_KD	0.63039	0.0627421	638869	0.548509	0.000115859	0.0029897	71.487	60.3524
IFT56	Day_4_0-GATA2_KD	0.0254792	0.0124138	601396	0.516336	0.000117439	0.00301927	6.00273	2.7061
KDM7A	Day_4_0-GATA2_KD	0.0506848	0.00750581	606243	0.520498	0.00203293	0.0210932	12.6876	8.43298
SLC37A3	Day_4_0-GATA2_KD	0.0849839	0.0144734	606192	0.520454	0.00924032	0.0584017	17.3261	12.9641
NDUFB2	Day_4_0-GATA2_KD	0.0265962	0.0118711	599306	0.514541	0.00238112	0.023592	6.82128	3.90183
BRAF	Day_4_0-GATA2_KD	0.232009	0.00762791	619987	0.532298	0.00335189	0.029574	41.0641	32.6621
TMEM178B	Day_4_0-GATA2_KD	0.173509	0.00457959	626408	0.537811	0.000240624	0.00493844	35.0614	25.8024
AGK	Day_4_0-GATA2_KD	0.0568353	0.0186792	613855	0.527033	5.05397e-05	0.00162819	13.6426	8.11831
SSBP1	Day_4_0-GATA2_KD	0.0466456	-0.000442241	613354	0.526603	0.000132526	0.00325755	14.734	9.0623
ENSG00000288882	Day_4_0-GATA2_KD	0.00642142	0.00255112	592587	0.508773	0.000403802	0.00711373	2.45566	0.692259
GSTK1	Day_4_0-GATA2_KD	0.0155903	0.0075679	595610	0.511369	0.00159017	0.0179767	4.2292	1.95091
ZYX	Day_4_0-GATA2_KD	0.0642276	0.0126314	612000	0.525441	0.000579216	0.0090304	16.0982	10.7615
ARHGEF35-AS1	Day_4_0-GATA2_KD	0.0136188	0.000989422	593467	0.509529	0.0171879	0.090132	4.63847	2.7061
CNTNAP2	Day_4_0-GATA2_KD	0.165647	-0.0932725	546861	0.469515	0.00583837	0.0434283	33.6971	36.8156
EZH2	Day_4_0-GATA2_KD	0.13506	0.0140116	613469	0.526702	0.00382774	0.0322991	25.648	19.3203
ZNF425	Day_4_0-GATA2_KD	0.00923692	-0.000328934	593654	0.509689	0.00229334	0.0229697	3.41064	1.44745
ZNF398	Day_4_0-GATA2_KD	0.185324	0.030647	621659	0.533733	0.00088955	0.012078	32.6057	25.236
ZNF212	Day_4_0-GATA2_KD	0.0326015	0.0124805	600132	0.515252	0.00278004	0.0262607	7.63984	4.53115
ZNF767P	Day_4_0-GATA2_KD	0.0549893	-0.00165981	608572	0.522497	0.000708239	0.0103033	13.0969	8.24418
RARRES2	Day_4_0-GATA2_KD	0.0451886	0.00677558	606374	0.52061	0.00204236	0.0211528	12.824	8.55884
RHEB	Day_4_0-GATA2_KD	0.102816	0.0267479	630897	0.541665	4.96293e-07	5.82057e-05	22.2374	13.5305
GALNT11	Day_4_0-GATA2_KD	0.0539038	0.0143996	609846	0.523592	0.000220659	0.00463896	12.2783	7.42605
ACTR3B	Day_4_0-GATA2_KD	0.0678524	-0.00379447	609175	0.523015	0.00270594	0.0257589	17.0532	11.9572
PAXIP1	Day_4_0-GATA2_KD	0.0480426	0.00438453	602894	0.517622	0.00667507	0.0473814	11.869	8.11831
RBM33	Day_4_0-GATA2_KD	0.138682	0.0150386	622261	0.53425	0.000295441	0.00575561	27.9673	20.3272
LMBR1	Day_4_0-GATA2_KD	0.191834	0.0409741	643608	0.552578	2.93695e-07	3.9568e-05	36.1528	24.7955
DNAJB6	Day_4_0-GATA2_KD	0.218817	0.0256752	631262	0.541978	9.98022e-05	0.00266538	39.8363	29.9559
THAP5P1	Day_4_0-GATA2_KD	0.00149169	0.00117221	585178	0.502412	0.0198058	0.0982051	0.545703	0.0629327
ESYT2	Day_4_0-GATA2_KD	0.0697166	0.00776779	607442	0.521527	0.00744826	0.0511648	18.4175	13.6564
ENSG00000292979	Day_4_0-GATA2_KD	0.00662865	0.00474856	588960	0.50566	0.00609521	0.044653	1.63711	0.503461
TDRP	Day_4_0-GATA2_KD	0.116998	0.0152815	619603	0.531968	0.000325537	0.00607319	24.1473	17.1806
ERICH1	Day_4_0-GATA2_KD	0.13363	0.00415272	620759	0.532961	0.000538404	0.0085865	28.3765	20.7048
KBTBD11-OT1	Day_4_0-GATA2_KD	0.0111918	0.00450434	591034	0.50744	0.0168092	0.0886357	3.00136	1.51038
CSMD1	Day_4_0-GATA2_KD	0.0361345	0.00812943	610974	0.524559	4.4969e-06	0.000290642	9.5498	4.53115
MCPH1-DT	Day_4_0-GATA2_KD	0.00397938	0.00353246	586832	0.503832	0.00877992	0.056746	0.95498	0.188798
ENSG00000290357	Day_4_0-GATA2_KD	0.0451857	0.00237509	603739	0.518348	0.00268823	0.0256488	10.7776	6.92259
ENSG00000284606	Day_4_0-GATA2_KD	0.0577357	0.0047783	604812	0.519269	0.00547059	0.0414137	13.6426	9.4399
FAM85B	Day_4_0-GATA2_KD	0.041765	0.00901686	614532	0.527615	1.23375e-06	0.000118146	10.9141	5.16048
PRAG1	Day_4_0-GATA2_KD	0.118293	0.00845789	610658	0.524288	0.00702833	0.049203	23.8745	18.2505
ERI1	Day_4_0-GATA2_KD	0.0570532	0.00666077	608021	0.522024	0.000937577	0.0124735	12.9604	8.37004
TNKS	Day_4_0-GATA2_KD	0.187001	0.0231917	630704	0.541499	5.62016e-05	0.00175114	35.4707	25.6765
ENSG00000286622	Day_4_0-GATA2_KD	0.00883404	0.00765	594468	0.510388	4.23805e-06	0.000279097	2.45566	0.377596
MSRA	Day_4_0-GATA2_KD	0.0446476	0.00119697	605711	0.520041	0.00182199	0.0196061	12.0055	7.74072
XKR6	Day_4_0-GATA2_KD	0.261557	0.0111493	627334	0.538606	0.000607532	0.00931336	44.6112	35.1164
FDFT1	Day_4_0-GATA2_KD	0.132151	0.0102982	625487	0.53702	7.46679e-05	0.00216797	27.6944	19.3833
LONRF1	Day_4_0-GATA2_KD	0.0404657	0.00611617	602252	0.517071	0.00409956	0.0339683	10.0955	6.545
TRMT9B	Day_4_0-GATA2_KD	0.0076203	0.00301463	592389	0.508603	0.00271858	0.0258086	2.86494	1.13279
TUSC3	Day_4_0-GATA2_KD	0.195258	0.0233271	633704	0.544075	2.30212e-05	0.000940492	36.4256	26.5576
MICU3	Day_4_0-GATA2_KD	0.0445729	0.0123572	602117	0.516955	0.00298351	0.0274333	9.41337	5.91567
ENSG00000249258	Day_4_0-GATA2_KD	0.00370233	0.00143771	587312	0.504244	0.0176772	0.0917129	1.22783	0.377596
SLC7A2	Day_4_0-GATA2_KD	0.0595011	-0.00187387	606616	0.520818	0.00406575	0.0337638	15.0068	10.4468
PSD3	Day_4_0-GATA2_KD	0.249984	0.00991662	631035	0.541783	0.000187682	0.00415928	44.2019	34.0466
SH2D4A	Day_4_0-GATA2_KD	0.0147693	0.00969457	590526	0.507004	0.0172536	0.0902722	2.72851	1.32159
CSGALNACT1	Day_4_0-GATA2_KD	0.0047567	0.00261847	588164	0.504976	0.0133868	0.0752281	1.50068	0.503461
PIWIL2	Day_4_0-GATA2_KD	0.0294902	0.0106758	606114	0.520387	7.21654e-05	0.00211888	8.45839	4.27942
BIN3	Day_4_0-GATA2_KD	0.0189877	0.000898254	596174	0.511853	0.0113817	0.0668602	6.27558	3.83889
SLC25A37	Day_4_0-GATA2_KD	0.0429184	0.00477122	601075	0.516061	0.00782158	0.0529282	10.2319	6.85966
NEFM	Day_4_0-GATA2_KD	0.0232535	0.00500427	598445	0.513803	0.00245057	0.0240949	6.27558	3.4613
KCTD9	Day_4_0-GATA2_KD	0.0309719	0.00918143	600752	0.515784	0.00181732	0.0195939	7.63984	4.40529
CDCA2	Day_4_0-GATA2_KD	0.0971392	0.0137233	613808	0.526993	0.00130202	0.0156978	20.7367	14.978
BNIP3L	Day_4_0-GATA2_KD	0.025691	0.00274971	596740	0.512339	0.0162932	0.0865931	7.36698	4.78288
ESCO2	Day_4_0-GATA2_KD	0.0442732	0.0163842	607668	0.521721	0.000223507	0.00467996	10.5048	6.10447
PBK	Day_4_0-GATA2_KD	0.0147817	0.00770231	595196	0.511013	0.00188316	0.0199963	4.09277	1.88798
ELP3	Day_4_0-GATA2_KD	0.060137	0.00925075	607911	0.52193	0.00169297	0.0187294	14.0518	9.50283
FBXO16	Day_4_0-GATA2_KD	0.0398462	0.000620461	597950	0.513378	0.0198252	0.0982051	9.00409	6.23033
EXTL3	Day_4_0-GATA2_KD	0.0735148	-0.132842	509408	0.437358	2.33858e-10	1.74358e-07	18.5539	28.8232
INTS9	Day_4_0-GATA2_KD	0.0469667	0.00953196	603426	0.518079	0.00347624	0.030112	10.9141	7.17432
HMBOX1	Day_4_0-GATA2_KD	0.0792522	0.00389218	608749	0.522649	0.00560571	0.0421559	19.236	14.1598
KIF13B	Day_4_0-GATA2_KD	0.0450032	0.00285797	601271	0.516229	0.00855455	0.0558078	10.6412	7.23726
ENSG00000254129	Day_4_0-GATA2_KD	0.00508479	0.00235065	586890	0.503882	0.0198214	0.0982051	1.09141	0.314663
RBPMS	Day_4_0-GATA2_KD	0.810197	0.0968125	655930	0.563157	7.13255e-07	7.71498e-05	79.6726	67.4638
GTF2E2	Day_4_0-GATA2_KD	0.0651475	0.0199043	619692	0.532045	1.70321e-06	0.000147536	14.4611	7.86658
ENSG00000247134	Day_4_0-GATA2_KD	0.0397623	0.00896576	602533	0.517312	0.0025708	0.0248934	9.5498	5.9786
FUT10	Day_4_0-GATA2_KD	0.0498643	-0.00279138	602848	0.517583	0.0112502	0.0663832	13.3697	9.56576
UNC5D	Day_4_0-GATA2_KD	0.212254	0.0158051	626881	0.538217	0.000335137	0.00618596	38.1992	28.8861
DDHD2	Day_4_0-GATA2_KD	0.0397373	0.011602	598939	0.514227	0.00767672	0.0522017	8.04911	5.16048
FGFR1	Day_4_0-GATA2_KD	0.518639	0.0317323	628621	0.539711	0.00143188	0.0167087	66.7121	56.1359
ENSG00000255201	Day_4_0-GATA2_KD	0.0223429	0.0123264	595693	0.51144	0.00190068	0.0200904	4.36562	2.07678
TACC1	Day_4_0-GATA2_KD	0.0590735	0.00182285	602600	0.51737	0.0200609	0.0985508	15.4161	11.5167
IDO1	Day_4_0-GATA2_KD	0.0971978	0.0163652	625746	0.537242	4.86752e-06	0.000308858	21.0095	13.1529
ENSG00000253939	Day_4_0-GATA2_KD	0.0219958	0.0117782	595869	0.511591	0.00257489	0.0249205	4.63847	2.32851
GINS4	Day_4_0-GATA2_KD	0.050642	0.0160782	613508	0.526735	2.72229e-05	0.00106624	12.6876	7.17432
AP3M2	Day_4_0-GATA2_KD	0.0270916	0.00454702	595971	0.511679	0.014272	0.0787791	6.41201	4.02769
SLC20A2	Day_4_0-GATA2_KD	0.158415	0.0149278	625024	0.536622	0.000198497	0.00433907	31.2415	22.5299
HOOK3	Day_4_0-GATA2_KD	0.101337	0.0222248	615837	0.528735	0.000434362	0.00743258	19.7817	13.8452
FNTA	Day_4_0-GATA2_KD	0.027261	0.0123831	598593	0.51393	0.00223365	0.0225809	6.27558	3.4613
HGSNAT	Day_4_0-GATA2_KD	0.0420077	0.0111368	599000	0.514279	0.0121479	0.0699958	9.00409	6.04154
SNTG1	Day_4_0-GATA2_KD	0.0903774	0.0178176	616423	0.529238	0.000206052	0.00444375	18.6903	12.4607
PCMTD1	Day_4_0-GATA2_KD	0.0957253	0.00589931	607125	0.521255	0.0121288	0.0699255	20.4638	15.6702
ATP6V1H	Day_4_0-GATA2_KD	0.0925668	0.0155955	622371	0.534345	4.7028e-05	0.00154851	22.101	14.6633
LYPLA1	Day_4_0-GATA2_KD	0.132907	0.0141653	615846	0.528743	0.00230208	0.0230274	27.0123	20.4531
XKR4	Day_4_0-GATA2_KD	0.2096	0.0525471	646034	0.554661	9.34469e-08	1.74178e-05	36.2892	24.5437
LYN	Day_4_0-GATA2_KD	0.117936	0.000708104	607829	0.521859	0.0166643	0.0881163	24.2838	19.0686
FAM110B	Day_4_0-GATA2_KD	0.0251525	0.00613084	601656	0.51656	0.000702357	0.0102463	7.36698	3.96476
UBXN2B	Day_4_0-GATA2_KD	0.0318999	0.00205515	599628	0.514819	0.0113591	0.0667603	9.5498	6.41913
TOX	Day_4_0-GATA2_KD	0.270172	0.0680658	667856	0.573396	9.44743e-12	1.51711e-08	43.3834	28.068
CA8	Day_4_0-GATA2_KD	0.0317564	0.00316398	597557	0.51304	0.0135716	0.0758963	7.77626	5.09755
CHD7	Day_4_0-GATA2_KD	0.28348	0.0130863	622118	0.534127	0.0030637	0.0279169	47.4761	38.6407
LINC01414	Day_4_0-GATA2_KD	0.0680819	0.0281592	623633	0.535428	1.35896e-07	2.21639e-05	15.0068	7.74072
MIR124-2HG	Day_4_0-GATA2_KD	0.0221919	0.00227353	594752	0.510632	0.0103474	0.0630262	5.04775	2.8949
ARMC1	Day_4_0-GATA2_KD	0.0507923	0.00519012	614896	0.527927	4.85422e-05	0.00157355	14.5975	8.68471
MTFR1	Day_4_0-GATA2_KD	0.0709451	0.0235283	613818	0.527001	0.000104883	0.00277507	14.5975	9.12524
PDE7A	Day_4_0-GATA2_KD	0.209963	0.00761518	617630	0.530274	0.00490527	0.0383817	38.1992	30.3335
ENSG00000287127	Day_4_0-GATA2_KD	0.0158378	0.00435647	596295	0.511957	0.00436362	0.0354857	5.3206	2.8949
CSPP1	Day_4_0-GATA2_KD	0.132888	0.00275	612220	0.525629	0.00644984	0.0462704	26.603	20.4531
ARFGEF1	Day_4_0-GATA2_KD	0.374584	0.0212946	617372	0.530053	0.0120119	0.0694819	54.4338	45.3744
ARFGEF1-DT	Day_4_0-GATA2_KD	0.00205717	0.00133444	585972	0.503094	0.00635643	0.0457102	0.682128	0.0629327
PREX2	Day_4_0-GATA2_KD	0.19924	0.033952	627854	0.539052	0.000156201	0.00362721	34.925	26.2429
ENSG00000285579	Day_4_0-GATA2_KD	0.00971611	0.00356809	589504	0.506126	0.0119574	0.0692839	2.04638	0.818125
EYA1	Day_4_0-GATA2_KD	0.0522733	0.00430637	604360	0.518881	0.0038729	0.0326011	12.1419	8.18125
ENSG00000254277	Day_4_0-GATA2_KD	0.442912	0.00256668	617426	0.530099	0.0140843	0.0780489	60.573	51.3531
TERF1	Day_4_0-GATA2_KD	0.468439	0.0289458	628269	0.539408	0.00126304	0.0153566	60.4366	50.1573
STAU2	Day_4_0-GATA2_KD	0.135693	0.0169064	627491	0.538741	3.1303e-05	0.00116278	27.6944	19.0057
MIR2052HG	Day_4_0-GATA2_KD	0.0388127	0.017316	613306	0.526561	2.32576e-07	3.3717e-05	9.27694	3.90183
ENSG00000253706	Day_4_0-GATA2_KD	0.0125217	0.00638568	594026	0.510009	0.000666485	0.00987476	3.13779	1.13279
CASC9	Day_4_0-GATA2_KD	0.0830218	0.0358758	625726	0.537225	2.10329e-08	6.33542e-06	14.8704	7.42605
ENSG00000287352	Day_4_0-GATA2_KD	0.0317476	0.00947347	597778	0.51323	0.0086946	0.0564919	7.23056	4.53115
PKIA	Day_4_0-GATA2_KD	0.050698	0.0123592	618601	0.531108	9.4228e-07	9.69016e-05	13.2333	6.79673
ZC2HC1A	Day_4_0-GATA2_KD	0.0295949	-0.000128343	600656	0.515701	0.00295724	0.0273165	8.18554	4.90875
TPD52	Day_4_0-GATA2_KD	0.101441	0.0190334	622688	0.534617	4.48233e-05	0.00149478	22.2374	14.915
ENSG00000253238	Day_4_0-GATA2_KD	0.0147269	0.00897229	590432	0.506923	0.01095	0.0651819	2.45566	1.06986
ENSG00000254162	Day_4_0-GATA2_KD	0.00138522	0.00138522	585546	0.502729	0.00321775	0.0287312	0.545703	0
ZNF704	Day_4_0-GATA2_KD	0.0507439	0.00124729	606322	0.520566	0.00302779	0.0276986	13.779	9.37697
RALYL	Day_4_0-GATA2_KD	0.146664	0.0321766	632886	0.543372	1.81061e-06	0.00015184	26.7394	17.5582
CA3	Day_4_0-GATA2_KD	0.00108406	0.000769474	586766	0.503776	0.00204381	0.0211528	0.818554	0.0629327
CA2	Day_4_0-GATA2_KD	0.0249223	0.0160408	599130	0.514391	9.36951e-05	0.00255116	4.7749	1.88798
WWP1	Day_4_0-GATA2_KD	0.106382	-0.00189509	612364	0.525753	0.00416554	0.0343037	24.1473	17.9358
RUNX1T1	Day_4_0-GATA2_KD	0.230637	0.0212419	622692	0.53462	0.00137487	0.0162284	38.8813	30.837
RAD54B	Day_4_0-GATA2_KD	0.0405775	0.0051508	602478	0.517265	0.00310297	0.0281811	9.82265	6.23033
ESRP1	Day_4_0-GATA2_KD	0.250018	0.0113064	630282	0.541137	0.000241529	0.00493844	44.3383	34.2983
INTS8	Day_4_0-GATA2_KD	0.0607551	0.0265482	618906	0.53137	1.37299e-06	0.000128532	13.6426	7.30019
SDC2	Day_4_0-GATA2_KD	0.077712	0.0157991	609070	0.522925	0.00304156	0.0277759	17.1896	12.2719
CPQ	Day_4_0-GATA2_KD	0.0157927	0.00564916	594960	0.510811	0.000957188	0.0126375	3.68349	1.51038
STK3	Day_4_0-GATA2_KD	0.154295	0.0542161	649533	0.557665	2.20254e-10	1.74358e-07	28.7858	16.6142
VPS13B-DT	Day_4_0-GATA2_KD	0.01016	0.00428011	592175	0.508419	0.00681966	0.048211	3.13779	1.44745
VPS13B	Day_4_0-GATA2_KD	0.221674	0.00351633	622384	0.534356	0.00183451	0.0197062	41.6098	32.6621
RGS22	Day_4_0-GATA2_KD	0.00342131	0.0022761	586886	0.503879	0.0199307	0.0983158	1.09141	0.314663
SNX31	Day_4_0-GATA2_KD	0.00363833	0.00160195	589311	0.505961	0.00304806	0.027823	1.63711	0.440529
PABPC1	Day_4_0-GATA2_KD	0.400702	-0.103653	540822	0.46433	0.00374423	0.0318298	55.7981	55.129
ENSG00000254084	Day_4_0-GATA2_KD	0.000747941	0.000747941	584752	0.502046	0.0107494	0.0641705	0.409277	0
GRHL2	Day_4_0-GATA2_KD	0.205107	0.0261837	631504	0.542186	5.47565e-05	0.00172413	36.8349	26.9352
NCALD	Day_4_0-GATA2_KD	0.0192769	0.0103507	593779	0.509797	0.0027623	0.0261404	3.54707	1.57332
UBR5-DT	Day_4_0-GATA2_KD	0.00908462	0.00549058	590457	0.506944	0.0107052	0.0641705	2.45566	1.06986
ATP6V1C1	Day_4_0-GATA2_KD	0.0630964	0.0161638	610741	0.52436	0.000569934	0.00891899	14.734	9.6287
DCAF13	Day_4_0-GATA2_KD	0.0391925	0.00221624	603059	0.517764	0.00435498	0.0354304	11.0505	7.30019
ENSG00000288945	Day_4_0-GATA2_KD	0.000757203	0.000757203	584752	0.502046	0.0107494	0.0641705	0.409277	0
LRP12	Day_4_0-GATA2_KD	0.0624883	0.00675011	601659	0.516562	0.015793	0.0845154	12.9604	9.37697
NUDCD1	Day_4_0-GATA2_KD	0.101645	0.00678562	619802	0.532139	0.000270041	0.00538945	23.8745	16.7401
ENSG00000254339	Day_4_0-GATA2_KD	0.250195	0.0175824	616004	0.528878	0.0094669	0.0594379	41.7462	34.2354
TRPS1	Day_4_0-GATA2_KD	0.203303	-0.00266802	621024	0.533189	0.00195407	0.020458	38.472	29.5784
LINC00536	Day_4_0-GATA2_KD	0.00334718	0.00144226	587729	0.504602	0.0156304	0.0838601	1.36426	0.440529
EIF3H	Day_4_0-GATA2_KD	0.121287	0.000938253	611199	0.524753	0.00924951	0.0584244	27.1487	21.1454
EXT1	Day_4_0-GATA2_KD	0.52148	0.0469643	637112	0.547	0.000143763	0.00344174	64.9386	53.1152
SAMD12	Day_4_0-GATA2_KD	0.0809635	0.00772514	623662	0.535453	7.53976e-06	0.000424259	19.7817	12.2089
TAF2	Day_4_0-GATA2_KD	0.105075	0.0128482	607405	0.521495	0.0131526	0.0743902	21.4188	16.6772
DEPTOR	Day_4_0-GATA2_KD	0.0437627	0.0186987	603484	0.518129	0.00127654	0.0154667	9.27694	5.66394
ENSG00000254343	Day_4_0-GATA2_KD	0.00772697	0.00415018	589869	0.50644	0.00714792	0.04977	2.04638	0.755192
MTBP	Day_4_0-GATA2_KD	0.0625875	0.01379	613122	0.526404	0.000129666	0.00321103	14.4611	8.87351
ZHX2	Day_4_0-GATA2_KD	0.0571942	0.00280002	608652	0.522566	0.00178247	0.0193403	15.1432	10.258
TBC1D31	Day_4_0-GATA2_KD	0.0472607	0.0128476	608036	0.522038	0.000301923	0.00581453	11.1869	6.67086
TMEM65	Day_4_0-GATA2_KD	0.0201406	0.00258802	597167	0.512705	0.00529444	0.040486	6.13915	3.52423
NDUFB9	Day_4_0-GATA2_KD	0.0499754	0.00183714	604625	0.519109	0.00544064	0.0412264	13.3697	9.2511
WASHC5	Day_4_0-GATA2_KD	0.0625264	-0.00317811	605456	0.519823	0.00796589	0.0537113	15.8254	11.3279
NSMCE2	Day_4_0-GATA2_KD	0.237361	0.0517214	654426	0.561865	6.50117e-09	2.82747e-06	40.9277	27.6904
CASC19	Day_4_0-GATA2_KD	0.0089278	0.000333894	592360	0.508578	0.0163247	0.0866719	3.81992	2.07678
CYRIB	Day_4_0-GATA2_KD	0.154917	0.0111502	626440	0.537838	0.000163497	0.00371984	32.7422	23.9144
ASAP1	Day_4_0-GATA2_KD	0.263597	0.016514	623126	0.534992	0.0017917	0.0194001	43.3834	34.7388
ENSG00000253507	Day_4_0-GATA2_KD	0.0380189	0.0152305	610766	0.524381	5.65862e-06	0.000345408	9.5498	4.59408
KCNQ3	Day_4_0-GATA2_KD	0.0576884	0.0181409	602652	0.517415	0.00734646	0.0506991	11.7326	8.18125
NDRG1	Day_4_0-GATA2_KD	0.00262914	0.00142719	586822	0.503824	0.00893228	0.0569932	0.95498	0.188798
KHDRBS3	Day_4_0-GATA2_KD	0.0315549	0.010912	603955	0.518533	0.000633705	0.00957946	8.86767	5.09755
[truncated: 13,574 more rows]

## Sheet: Supp. Table 17c)
Supplementary Table 17c) Differential gene expression_CRISPRi_Day12
[truncated: 40,996 more rows]

[truncated: 1 more sheets: Supp. Table 17d)]
